# Supplementary material for: Diversity and potential host-interactions of viruses inhabiting deep-sea seamount sediments
Source: Nat Commun. 2024 Apr 15;15:3228. doi: 10.1038/s41467-024-47600-1 (PMC11018836; doi:10.1038/s41467-024-47600-1)
Supplement: Supplementary file 4 — Supplemental Data files [file 41467_2024_47600_MOESM4_ESM.xlsx]

## Sheet: content
			Content
			Sheet1	Supplementary Data 1-13
			Sheet2	Supplementary Data 1	Descriptions and general high-throughput sequencing features of seamount samples
			Sheet3	Supplementary Data 2	Characteristics of 62 seamount prokaryotic metagenome-assembled genomes (MAGs)
			Sheet4	Supplementary Data 3	Characteristics of 1600 vOTUs and their relative abundance in each sample
			Sheet5	Supplementary Data 4	Reference sequences of terminase large subunits (terL) with different packaging mechanisms
			Sheet6	Supplementary Data 5	Clustered vOTUs among seamount sediments, cold seep, trench, seawater and viral RefSeq database based on vConTACT2. One-sided Mann–Whitney U-test was used to assess the quality of clustering
			Sheet7	Supplementary Data 6	Occurrence of viral clusters among seamount sediments, cold seep sediments, trench, seawater and viral RefSeq database based on vConTACT2
			Sheet8	Supplementary Data 7	List of seamount MAGs obtained from IMG/M database
			Sheet9	Supplementary Data 8	List of putative virus-host linkages
			Sheet10	Supplementary Data 9	Metabolic capabilities of host genomes that predicted to be infected by viruses
			Sheet10	Supplementary Data 10	List of putative viral auxiliary metabolic genes
			Sheet12	Supplementary Data 11	Genomic context of selected viral AMGs
			Sheet13	Supplementary Data 12	Linkage of AMG-carrying viruses to the hosts
			Sheet14	Supplementary Data 13	Reference sequences of VP1 proteins from different Microviridae subfamilies

## Sheet: Supplementary Data 1
	Metagemome
Environment	sample	R1(size)	R2(size)	total_reads	total_bases	q20_bases	q30_bases	q20_rate	q30_rate	read1_mean_length	read2_mean_length	gc_content	Nitrogen(g/kg)	carbon(g/kg)	depth(m)	site	geographic location		Sampling date
C1 basin	C1_S01	C1.R1.raw.fastq.gz(3.3G)	C1.R2.raw.fastq.gz（3.4G）	88290044	13331796644	12752035745	12056744417	0.956513	0.90436	151	151	0.567805	0.532	4.51	4960	DY125-45Ⅰ-C1-S01-BC06	158.7486 E	20.1101 N	2017.08.01
MP4 seamount	MP4_S05	MP4_S1.R1.raw.fastq.gz(3.4G)	MP4_S1.R2.raw.fastq.gz(3.6G)	91098230	13755832730	12974853310	12161898053	0.943226	0.884127	151	151	0.539122	0.659	5.99	5398	DY125-45Ⅰ-MP4-S05-MC08	162.2912 E	18.9745 N	2017.08.07
MP4 seamount	MP4_S01	MP4_S2.R1.raw.fastq.gz(3.2G)	MP4_S2.R2.raw.fastq.gz(3.4G)	90124152	13608746952	12925645421	12209217014	0.949804	0.89716	151	151	0.587264	0.56	4.54	4428	DY125-45Ⅰ-MP4-S01-MC07	161.8325 E	19.9264 N	2017.08.05
NA seamount	NA_S06	NA.R1.raw.fastq.gz(3.5G)	NA.R2.raw.fastq.gz(3.6G)	92479650	13964427150	13112488673	12298845045	0.938992	0.880727	151	151	0.568697	0.519	6.33	5189	DY125-45Ⅰ-NA-S06-MC01	156.8746 E	20.0698 N	2017.07.28
NLG seamount	NLG_S01	NLG_MC02.R1.raw.fastq.gz(3.2G)	NLG_MC02.R2.raw.fastq.gz(3.4G)	86304184	13031931784	12355019876	11602761497	0.948057	0.890333	151	151	0.548667	0.596	4.73	4937	DY125-45Ⅰ-NLG-S01-MC02	160.2648 E	20.1601 N	2017.07.31
NLG seamount	NLG_S05	NLG_MC06.R1.raw.fastq.gz(3.3G)	NLG_MC06.R2.raw.fastq.gz(3.5G)	89884554	13572567654	12862956333	12105764957	0.947717	0.891929	151	151	0.578704	0.22	5.78	3702	DY125-45Ⅰ-NLG-S05-MC06	161.0666 E	20.5228 N	2017.08.04
	virome
Environment	Sample	R1(size)	R2(size)	total_reads	total_bases	q20_bases	q30_bases	q20_rate	q30_rate	read1_mean_length	read2_mean_length	gc_content	Nitrogen(g/kg)	carbon(g/kg)	depth(m)	site	geographic location		Sampling date
C1 basin	C1_S01	WPC1-S01.R1.fq.gz(4.7G)	WPC1-S01.R2.fq.gz(4.7G)	135706120	20355918000	19698816511	18907098926	0.967719	0.928826	150	150	0.572705	0.532	4.51	4960	DY125-45Ⅰ-C1-S01-BC06	158.7486 E	20.1101 N	2017.08.01
MP4 seamount	MP4_S01	WPMP4-S01.R1.fq.gz(5.4G)	WPMP4-S01.R2.fq.gz(5.4G)	156407744	23461161600	22238642936	20814707028	0.947892	0.887198	150	150	0.522146	0.56	4.54	4428	DY125-45Ⅰ-MP4-S01-MC07	161.8325 E	19.9264 N	2017.08.05
MP4 seamount	MP4_S05	WPMP4-S05.R1.fq.gz(11G)	WPMP4-S05.R2.fq.gz(11G)	303656716	45548507400	43811824408	41515949226	0.961872	0.911467	150	150	0.530369	0.659	5.99	5398	DY125-45Ⅰ-MP4-S05-MC08	162.2912 E	18.9745 N	2017.08.07
NA seamount	NA_S06	WPNA-S06.R1.fq.gz(4.7G)	WPNA-S06.R2.fq.gz(4.7G)	133124216	19968632400	18753321173	17391353456	0.939139	0.870934	150	150	0.47706	0.519	6.33	5189	DY125-45Ⅰ-NA-S06-MC01	156.8746 E	20.0698 N	2017.07.28
NLG seamount	NLG_S01	WPNLG-S01.R1.fq.gz(4.7G)	WPNLG-S01.R2.fq.gz(4.7G)	143865968	21579895200	20731050937	19696874585	0.960665	0.912742	150	150	0.579392	0.596	4.73	4937	DY125-45Ⅰ-NLG-S01-MC02	160.2648 E	20.1601 N	2017.07.31
NLG seamount	NLG_S03	WPNLG-S03.R1.fq.gz(5.7G)	WPNLG-S03.R2.fq.gz(5.9G)	168092298	25213844700	24280897258	23209826036	0.962999	0.920519	150	150	0.567855	-	-	1618	DY125-45Ⅰ-NLG-S03-MC03	160.7788 E	20.4031 N	2017.08.01
NLG seamount	NLG_S05	WPNLG-S05.R1.fq.gz(4.7G)	WPNLG-S05.R2.fq.gz(4.8G)	134277880	20141682000	19432775312	18552800031	0.964804	0.921115	150	150	0.563895	0.22	5.78	3702	DY125-45Ⅰ-NLG-S05-MC06	161.0666 E	20.5228 N	2017.08.04
	Amplicon
Environment	sample	raw_data_r1	raw_data_r2	total_reads	total_bases	q20_bases	q30_bases	q20_rate	q30_rate	read1_mean_length	read2_mean_length	gc_content	Nitrogen(g/kg)	carbon(g/kg)	depth(m)	site	geographic location		Sampling date	forward_primer	reverse_primer	region
C1 basin	C1_S01	C1_BC06.R1.raw.fastq.gz	C1_BC06.R2.raw.fastq.gz	73084	21998284	19823914	17739650	0.901157	0.806411	301	301	0.569162	0.532	4.51	4960	DY125-45Ⅰ-C1-S01-BC06	158.7486 E	20.1101 N	2017.08.01	ACTCCTACGGGAGGCAGCAG	GGACTACHVGGGTWTCTAAT	V3-V4
MP4 seamount	MP4_S01	MP4_MC07.R1.raw.fastq.gz	MP4_MC07.R2.raw.fastq.gz	215176	64767976	59813054	54760347	0.923497	0.845485	301	301	0.57856	0.56	4.54	4428	DY125-45Ⅰ-MP4-S01-MC07	161.8325 E	19.9264 N	2017.08.05	ACTCCTACGGGAGGCAGCAG	GGACTACHVGGGTWTCTAAT	V3-V4
MP4 seamount	MP4_S05	MP4_MC08.R1.raw.fastq.gz	MP4_MC08.R2.raw.fastq.gz	87764	26416964	24035931	21668637	0.909867	0.820255	301	301	0.570548	0.659	5.99	5398	DY125-45Ⅰ-MP4-S05-MC08	162.2912 E	18.9745 N	2017.08.07	ACTCCTACGGGAGGCAGCAG	GGACTACHVGGGTWTCTAAT	V3-V4
NA seamount	NA_S06	NA_MC01.R1.raw.fastq.gz	NA_MC01.R2.raw.fastq.gz	74970	22565970	20663900	18664578	0.915711	0.827112	301	301	0.570327	0.519	6.33	5189	DY125-45Ⅰ-NA-S06-MC01	156.8746 E	20.0698 N	2017.07.28	ACTCCTACGGGAGGCAGCAG	GGACTACHVGGGTWTCTAAT	V3-V4
NLG seamount	NLG_S01	NLG_MC02.R1.raw.fastq.gz	NLG_MC02.R2.raw.fastq.gz	89490	26936490	24687423	22259147	0.916505	0.826357	301	301	0.571065	0.596	4.73	4937	DY125-45Ⅰ-NLG-S01-MC02	160.2648 E	20.1601 N	2017.07.31	ACTCCTACGGGAGGCAGCAG	GGACTACHVGGGTWTCTAAT	V3-V4
NLG seamount	NLG_S05	NLG_MC06.R1.raw.fastq.gz	NLG_MC06.R2.raw.fastq.gz	78868	23739268	21313537	19124633	0.897818	0.805612	301	301	0.579112	0.22	5.78	3702	DY125-45Ⅰ-NLG-S05-MC06	161.0666 E	20.5228 N	2017.08.04	ACTCCTACGGGAGGCAGCAG	GGACTACHVGGGTWTCTAAT	V3-V4
			Detailed geological information on collected sediments
			Station	longitude	latitude	depth(m)	Sample type
			C1_S01	158.749	20.1101	4960	Light brownish-yellow soft mud, surface 2 cm semi-fluid, weakly cohesive, odorless; underlying sediment is brown mud, denser, strongly cohesive, odorless.
			MP4_S01	161.833	19.9264	4428	Soft brown mud with polymetallic nodules in the surface, odorless
			MP4_S05	162.291	18.9745	5398	Soft brown mud with polymetallic nodules in the surface, odorless
			NA_S06	156.875	20.0698	5189	Light brown soft mud, fluid, non-sticky, odorless.
			NLG_S01	160.265	20.1601	4937	Soft brown mud with polymetallic nodules in the surface, odorless
			NLG_S03	160.779	20.4031	1618	Grayish-white foraminiferal sand, carbonate bioclastic sand, odorless
			NLG_S05	161.067	20.5228	3702	Grayish-white foraminiferal sand, carbonate bioclastic sand, odorless

## Sheet: Supplementary Data 2
Bin_ID	Phylum	GC Content (%)	Genome size (bp)	N50 (contigs)	Compl. (%)	Cont. (%)	contigs (no.)	Longest contig (bp)	Abundance(RPKM)							number of vOTU	host_prediction methods	Linages
									C1_S01	MP4_S05	MP4_S01	NA_S06	NLG_S01	NLG_S03	NLG_S05
bin.97	Acidobacteriota	38	1196531	378	91.68	5.08	4247	1418	4.4211	4.88325	6.67658	1.6498	6.88033	0.565056	9.15125	2	tRNA,Homology	d__Bacteria;p__Acidobacteriota;c__Acidobacteriae;o__2-12-FULL-54-10;f__2-12-FULL-54-10;g__;s__
bin.96	Desulfobacterota_B	41.1	1106880	321	80.36	3.36	4712	2399	18.9065	37.3408	12.1608	12.8459	12.6595	3.70937	64.3824	6	tRNA,Homology	d__Bacteria;p__Desulfobacterota_B;c__Binatia;o__UBA9968;f__UBA9968;g__;s__
bin.95	Acidobacteriota	39.5	617306	353	66.83	7.59	2295	1142	4.98325	6.07119	3.59824	0.734033	3.80011	1.36564	9.66376	2	Homology	d__Bacteria;p__Acidobacteriota;c__Acidobacteriae;o__UBA7540;f__;g__;s__
bin.94	Actinobacteriota	37.1	514780	325	84.62	4.46	2040	1433	2.91349	20.6788	5.37912	3.50807	2.42111	0	4.99428	2	Homology	d__Bacteria;p__Actinobacteriota;c__Acidimicrobiia;o__UBA5794;f__ZC4RG35;g__SZUA-217;s__SZUA-217 sp004356805
bin.92	Proteobacteria	35.6	871131	356	84.62	4.46	3123	1898	5.89023	21.2078	6.37814	3.31788	8.84555	3.77692	22.3974	3	Homology	d__Bacteria;p__Proteobacteria;c__Gammaproteobacteria;o__Acidiferrobacterales;f__SPGG2;g__SPGG2;s__
bin.91	Proteobacteria	38.5	463247	318	66.58	1.88	1834	1164	2.83683	36.6588	3.43129	0.468423	13.862	0.157052	0.146352	0	_	d__Bacteria;p__Proteobacteria;c__Gammaproteobacteria;o__GCA-001735895;f__GCA-001735895;g__GCA-001735895;s__
bin.90	Proteobacteria	37.2	450181	326	99.94	0.94	1727	1648	2.9415	51.5046	4.32588	2.5272	21.8019	0.0708	21.9534	0	_	d__Bacteria;p__Proteobacteria;c__Gammaproteobacteria;o__Burkholderiales;f__Nitrosomonadaceae;g__GCA-2721545;s__
bin.89	Planctomycetota	38.3	790481	352	50.37	2.21	2902	1416	6.99664	3.26977	4.14252	0.62305	2.99915	0.204167	0.848936	3	Homology	d__Bacteria;p__Planctomycetota;c__Phycisphaerae;o__Phycisphaerales;f__SM1A02;g__;s__
bin.88	Chloroflexota	37	402703	278	56.32	5.45	1865	1046	202.629	197.913	61.2418	42.2234	90.6519	3.33568	265.496	1	Homology	d__Bacteria;p__Chloroflexota;c__Dehalococcoidia;o__SM23-28-2;f__RBG-16-64-32;g__RBG-16-64-32;s__
bin.87	KSB1	37.3	964218	365	81.07	5.89	3431	1954	1.78945	2.58763	2.69529	0.330556	6.48712	0	0.170389	2	Homology	d__Bacteria;p__KSB1;c__UBA2214;o__CR04bin15;f__CR04bin15;g__CR04bin15;s__CR04bin15 sp004357015
bin.86	Planctomycetota	36.3	845398	342	59.13	2.38	3279	1301	15.3125	4.54282	20.0265	4.94394	8.97577	11.067	6.67175	11	Homology	d__Bacteria;p__Planctomycetota;c__Phycisphaerae;o__Phycisphaerales;f__SM1A02;g__;s__
bin.85	Thermoproteota	40.2	246713	233	70.32	1.86	1398	888	51.1699	80.8396	8.66193	9.66867	22.5611	5.26159	63.3388	1	Homology	d__Archaea;p__Thermoproteota;c__Nitrososphaeria;o__Nitrososphaerales;f__Nitrosopumilaceae;g__DRGT01;s__
bin.81	Gemmatimonadota	36.9	559883	337	53.18	6.72	2252	1501	12.8481	12.9238	8.38358	4.11491	12.7866	1.24105	30.4781	0	_	d__Bacteria;p__Gemmatimonadota;c__Gemmatimonadetes;o__Gemmatimonadales;f__GWC2-71-9;g__WVYX01;s__
bin.80	Methylomirabilota	39.6	344392	297	52.81	0	1574	1583	0	0.038496	0.036979	0	0	11.1857	72.375	5	tRNA,Homology	d__Bacteria;p__Methylomirabilota;c__Methylomirabilia;o__Methylomirabilales;f__CSP1-5;g__CSP1-5;s__CSP1-5 sp012974305
bin.78	Proteobacteria	34.6	1372207	396	98.62	0.05	4237	3981	141.444	251.358	17.8279	100.044	340.479	236.705	252.32	8	tRNA,Homology,kmer	d__Bacteria;p__Proteobacteria;c__Gammaproteobacteria;o__Xanthomonadales;f__Xanthomonadaceae;g__Stenotrophomonas;s__Stenotrophomonas maltophilia
bin.74	Proteobacteria	33.1	779597	388	87.7	0	2488	2678	7.04501	14.9024	1.52384	4.81328	13.8572	21.7622	13.4587	13	tRNA,Homology,kmer	d__Bacteria;p__Proteobacteria;c__Alphaproteobacteria;o__Caulobacterales;f__Caulobacteraceae;g__Brevundimonas;s__Brevundimonas diminuta
bin.73	Actinobacteriota	34.1	1936958	379	99.94	0	5925	8711	58.739	104.644	2.36216	20.4056	142.132	90.8008	103.22	14	spacers,tRNA,Homology	d__Bacteria;p__Actinobacteriota;c__Actinomycetia;o__Mycobacteriales;f__Mycobacteriaceae;g__Rhodococcus;s__Rhodococcus erythropolis_D
bin.72	Proteobacteria	34.1	1847960	379	98.85	0.41	5607	3652	7.36646	12.5231	0.743428	1.84464	18.2012	11.0331	12.8705	19	tRNA,Homology,kmer	d__Bacteria;p__Proteobacteria;c__Gammaproteobacteria;o__Burkholderiales;f__Burkholderiaceae;g__Comamonas;s__Comamonas tsuruhatensis
bin.71	Proteobacteria	37	736930	325	86.27	5.1	2923	1360	169.677	75.5428	104.11	37.5627	138.47	8.31309	95.374	6	Homology,kmer	d__Bacteria;p__Proteobacteria;c__Alphaproteobacteria;o__SMXQ01;f__SMXQ01;g__;s__
bin.70	Proteobacteria	35.7	557296	292	52.74	5.53	2426	1078	14.9974	10.8124	13.245	2.50152	15.0364	2.55261	12.3408	1	tRNA	d__Bacteria;p__Proteobacteria;c__Alphaproteobacteria;o__Kiloniellales;f__J153;g__;s__
bin.68	Myxococcota_A	37.4	1164416	340	73.98	6.37	4506	1269	8.2327	3.23413	3.9187	0.592953	17.2072	0.855359	3.94279	2	Homology	d__Bacteria;p__Myxococcota_A;c__UBA9160;o__UBA9160;f__SMWR01;g__;s__
bin.66	Gemmatimonadota	36.4	931719	354	82.87	4.13	3535	1227	20.0338	20.6875	14.293	2.97298	29.1967	3.29197	20.8962	8	Homology	d__Bacteria;p__Gemmatimonadota;c__Gemmatimonadetes;o__Gemmatimonadales;f__GWC2-71-9;g__;s__
bin.58	Acidobacteriota	36	631444	328	70.32	1.86	2573	1107	56.7894	33.1061	18.3657	20.4536	104.856	8.77609	41.8168	5	Homology,kmer	d__Bacteria;p__Acidobacteriota;c__Acidobacteriae;o__Acidoferrales;f__2-02-FULL-67-57;g__;s__
bin.56	Proteobacteria	36.4	626324	342	86.94	4.23	2357	1181	99.947	46.1311	98.1879	26.2163	59.7335	22.9218	61.4574	3	Homology,kmer	d__Bacteria;p__Proteobacteria;c__Alphaproteobacteria;o__Rhodospirillales;f__2-02-FULL-58-16;g__GCA-2686765;s__
bin.55	Proteobacteria	35.5	486116	321	51	2	2001	979	88.8306	26.323	67.1726	16.2643	72.8299	17.2498	51.0913	1	kmer	d__Bacteria;p__Proteobacteria;c__Alphaproteobacteria;o__Kiloniellales;f__J153;g__;s__
bin.54	Actinobacteriota	34.1	1527148	382	99.94	0	4700	8813	238.322	401.669	19.8287	152.587	585.387	385.976	428.701	16	tRNA,Homology	d__Bacteria;p__Actinobacteriota;c__Actinomycetia;o__Mycobacteriales;f__Mycobacteriaceae;g__Rhodococcus;s__Rhodococcus hoagii
bin.52	Proteobacteria	34.4	1473689	394	96.09	1.22	4655	3123	0	0	0.003349	11.0015	0	0.029119	0	3	Homology,kmer	d__Bacteria;p__Proteobacteria;c__Gammaproteobacteria;o__Pseudomonadales;f__Cellvibrionaceae;g__Cellvibrio;s__
bin.51	Thermoproteota	40.6	395400	230	58.46	6.39	2346	999	17.6879	51.2481	8.15997	14.7303	14.0269	4.03609	17.5539	1	Homology,kmer	d__Archaea;p__Thermoproteota;c__Nitrososphaeria;o__Nitrososphaerales;f__Nitrosopumilaceae;g__DRGT01;s__
bin.36	Proteobacteria	35.5	561156	314	54.3	5.94	2341	1415	70.7992	24.8021	54.3138	12.1763	57.2372	14.6687	47.0846	1	kmer	d__Bacteria;p__Proteobacteria;c__Alphaproteobacteria;o__Kiloniellales;f__J153;g__;s__
bin.34	Actinobacteriota	32.2	1141753	375	99.49	0.25	3566	2024	10.6312	16.819	1.06137	4.11213	25.3091	15.6513	18.243	11	tRNA,Homology,kmer	d__Bacteria;p__Actinobacteriota;c__Actinomycetia;o__Actinomycetales;f__Microbacteriaceae;g__Microbacterium;s__Microbacterium algeriense
bin.32	Proteobacteria	35.8	641734	330	99.49	0.25	2475	1616	9.39247	20.8376	6.58328	1.05383	12.7991	0.385408	6.98025	2	Homology	d__Bacteria;p__Proteobacteria;c__Gammaproteobacteria;o__Woeseiales;f__Woeseiaceae;g__JAACFE01;s__
bin.3	SAR324	37.9	593075	324	51.07	3.37	2401	1582	38.0565	4.82258	2.60208	0.558157	6.96945	0.277181	2.20658	1	Homology	d__Bacteria;p__SAR324;c__SAR324;o__SAR324;f__;g__;s__
bin.27	Proteobacteria	34.5	531912	319	66.6	3.49	2221	1441	2.34876	41.7215	0.281572	0.239254	9.65844	0.630975	6.28333	0	_	d__Bacteria;p__Proteobacteria;c__Alphaproteobacteria;o__Rhizobiales;f__Hyphomicrobiaceae;g__Hyphomicrobium_A;s__
bin.25	Proteobacteria	36.6	808286	344	61.86	9.99	3056	1739	17.4154	85.9163	18.5404	22.1242	26.0326	3.8	44.3647	4	Homology	d__Bacteria;p__Proteobacteria;c__Gammaproteobacteria;o__Woeseiales;f__Woeseiaceae;g__;s__
bin.19	Methylomirabilota	39.1	649206	332	96.3	4.34	2499	1478	35.7192	30.8304	44.4356	10.6758	48.155	40.0577	146.124	3	Homology	d__Bacteria;p__Methylomirabilota;c__Methylomirabilia;o__Methylomirabilales;f__CSP1-5;g__CSP1-5;s__CSP1-5 sp001643535
bin.18	Thermoproteota	39.9	238151	253	60.63	7.92	1242	951	52.1715	88.053	10.1326	9.03509	22.1696	5.03168	27.8113	1	kmer	d__Archaea;p__Thermoproteota;c__Nitrososphaeria;o__Nitrososphaerales;f__Nitrosopumilaceae;g__DRGT01;s__
bin.17	Nitrospirota	38.6	482894	340	56.28	1.82	1894	1845	11.2601	50.9653	8.74781	2.7097	13.8875	0.557471	17.5206	5	Homology,kmer	d__Bacteria;p__Nitrospirota;c__Nitrospiria;o__Nitrospirales;f__UBA8639;g__SPGG5;s__
bin.134	Proteobacteria	36.4	1338377	378	99.39	0.04	4325	2197	0.20595	0.763268	0.775672	0.63956	0.207644	63.4514	0.444454	23	spacers,tRNA,Homology,kmer	d__Bacteria;p__Proteobacteria;c__Gammaproteobacteria;o__Enterobacterales;f__Enterobacteriaceae;g__Escherichia;s__Escherichia coli
bin.129	Proteobacteria	38.5	358141	309	62.87	3.18	1467	1369	64.3258	147.559	7.57055	35.1742	40.8863	0.078152	31.2629	3	Homology,kmer	d__Bacteria;p__Proteobacteria;c__Gammaproteobacteria;o__UBA4486;f__UBA4486;g__SMWN01;s__SMWN01 sp004356415
bin.128	Bacteroidota	39.3	828050	331	77.47	4.72	3127	1359	1.59866	4.92962	4.90212	1.01961	0.057105	0	1.07481	1	Homology	d__Bacteria;p__Bacteroidota;c__Ignavibacteria;o__Ignavibacteriales;f__Ignavibacteriaceae;g__BMS3ABIN03;s__
bin.127	Nitrospirota	39.2	603447	336	66.82	6.02	2443	1242	2.8965	18.8793	3.34673	0.727746	3.68445	0.366288	1.11621	4	tRNA,Homology,kmer	d__Bacteria;p__Nitrospirota;c__Nitrospiria;o__Nitrospirales;f__UBA8639;g__UBA8639;s__
bin.126	Planctomycetota	36.9	635313	369	52.16	2.69	2220	1361	2.47793	0.201658	2.9986	0.64994	0.904143	1.72374	2.27401	1	Homology	d__Bacteria;p__Planctomycetota;c__PLA2;o__PLA2;f__PLA2;g__;s__
bin.125	Desulfobacterota_B	40.5	1317977	332	91.96	9.16	5357	3257	2.87592	5.00493	3.79995	1.49063	1.16142	0.898601	9.10446	5	Homology	d__Bacteria;p__Desulfobacterota_B;c__Binatia;o__UBA9968;f__UBA9968;g__;s__
bin.124	Proteobacteria	36.3	413197	347	60.41	2.6	1524	1712	16.1938	31.9485	16.3863	7.80561	12.3877	0.353704	8.21975	1	Homology	d__Bacteria;p__Proteobacteria;c__Gammaproteobacteria;o__Woeseiales;f__Woeseiaceae;g__JAACFB01;s__
bin.123	Bacteroidota	38.1	583826	357	64.35	2.12	2113	1141	0.6049	1.85266	2.613	0.745352	0	0.106987	4.14998	3	Homology	d__Bacteria;p__Bacteroidota;c__Rhodothermia;o__Rhodothermales;f__UBA10348;g__SMXL01;s__
bin.122	Nitrospinota	39.7	525905	328	79.01	3.9	2114	1360	23.9994	64.9984	5.47958	0.542119	32.1482	0.868045	6.70076	3	Homology	d__Bacteria;p__Nitrospinota;c__Nitrospinia;o__Nitrospinales;f__Nitrospinaceae;g__SZUA-226;s__SZUA-226 sp004357365
bin.121	Zixibacteria	37.7	824418	405	94.44	1.1	2506	1505	0.643712	5.76704	3.47504	0.09116	1.72453	0.034924	0.104295	1	Homology	d__Bacteria;p__Zixibacteria;c__MSB-5A5;o__GN15;f__;g__;s__
bin.120	Proteobacteria	34.5	798780	327	74.25	5.31	3149	1362	13.262	4.24059	18.5316	4.37035	5.47921	4.52361	12.4502	2	Homology,kmer	d__Bacteria;p__Proteobacteria;c__Alphaproteobacteria;o__JAAXGF01;f__JAAXGF01;g__;s__
bin.119	Proteobacteria	37.7	471335	350	63.54	4.65	1704	1539	20.9655	9.0888	12.874	3.41674	16.6348	0.274301	3.52805	5	Homology	d__Bacteria;p__Proteobacteria;c__Gammaproteobacteria;o__MnTg04;f__MnTg04;g__MnTg04;s__MnTg04 sp008975185
bin.117	Bacteroidota	39.2	1479826	434	96.35	0.32	4100	2294	0.012527	0.043652	33.4209	0.032344	0.022928	0.014625	0.03121	4	tRNA,Homology,kmer	d__Bacteria;p__Bacteroidota;c__Bacteroidia;o__Bacteroidales;f__Tannerellaceae;g__Parabacteroides;s__Parabacteroides distasonis
bin.116	KSB1	38.7	401924	317	59.03	1.16	1647	1141	15.1517	25.3923	27.906	4.33056	10.631	10.4217	12.5255	0	_	d__Bacteria;p__KSB1;c__UBA2214;o__CR04bin15;f__CR04bin15;g__N075bin58;s__
bin.114	UBA8248	37.5	357088	324	57.93	3.47	1445	1323	17.1704	9.74298	3.20769	11.259	5.03951	1.1345	33.0731	0	_	d__Bacteria;p__UBA8248;c__;o__;f__;g__;s__
bin.113	Proteobacteria	36.5	525314	342	56.02	0.43	1914	1199	6.02205	3.95435	5.03444	0.888303	3.97321	0.678379	2.01081	1	tRNA,Homology	d__Bacteria;p__Proteobacteria;c__Alphaproteobacteria;o__SHVP01;f__SHVP01;g__;s__
bin.112	Proteobacteria	36.9	869336	346	94.06	7.1	3184	1573	9.10133	7.37449	16.3262	1.65201	4.0899	0.691849	6.11514	2	Homology	d__Bacteria;p__Proteobacteria;c__Alphaproteobacteria;o__SMXQ01;f__SMXQ01;g__SMXQ01;s__
bin.111	Proteobacteria	34.9	1081271	339	94.99	4.52	3858	1742	10.1882	7.13196	9.46275	1.02774	8.78651	0.551099	4.347	3	tRNA,Homology	d__Bacteria;p__Proteobacteria;c__Alphaproteobacteria;o__UBA6615;f__UBA6615;g__JABDJY01;s__
bin.110	Desulfobacterota_D	41.6	536279	305	72.54	6.57	2312	1211	8.00144	16.948	11.7672	1.57451	2.37387	0.412882	2.15456	2	tRNA,Homology	d__Bacteria;p__Desulfobacterota_D;c__UBA1144;o__UBA2774;f__UBA2774;g__CR02bin9;s__CR02bin9 sp004356555
bin.109	Proteobacteria	38.1	579037	346	69.86	3.92	2125	1424	3.00835	4.43582	4.85946	1.57253	5.18003	0.861092	4.75286	0	_	d__Bacteria;p__Proteobacteria;c__Gammaproteobacteria;o__Xanthomonadales;f__SZUA-36;g__;s__
bin.105	Gemmatimonadota	37.8	625629	382	82.26	2.2	2076	1157	19.7667	21.155	4.19165	3.05646	19.092	18.7232	17.8326	3	Homology	d__Bacteria;p__Gemmatimonadota;c__Gemmatimonadetes;o__KS3-K002;f__JABDQB01;g__;s__
bin.104	Zixibacteria	38.1	747099	338	59.23	0.47	2896	1288	3.31506	14.053	3.79245	0.434298	1.4811	0.088692	2.02363	1	Homology	d__Bacteria;p__Zixibacteria;c__MSB-5A5;o__GN15;f__FEB-12;g__;s__
bin.103	Proteobacteria	35.8	423464	346	53.49	4.55	1520	2482	5.32107	8.01591	10.2281	0.938993	3.73981	0.646626	3.25781	0	_	d__Bacteria;p__Proteobacteria;c__Gammaproteobacteria;o__UBA6522;f__UBA6522;g__SMWC01;s__
bin.101	Actinobacteriota	35.9	604200	310	63.95	2.9	2482	1141	2.07807	0.922916	2.54863	1.13378	0.619111	0.074159	0.259725	0	_	d__Bacteria;p__Actinobacteriota;c__Acidimicrobiia;o__UBA5794;f__UBA5794;g__;s__
bin.100	Proteobacteria	36.6	921703	342	90.45	3.49	3460	1909	5.73481	51.8353	12.8801	11.3936	6.94006	4.59405	20.5774	1	Homology	d__Bacteria;p__Proteobacteria;c__Gammaproteobacteria;o__Acidiferrobacterales;f__SPGG2;g__SPGG2;s__SPGG2 sp001643475
																235

## Sheet: Supplementary Data 3
vOTUs	Genome size (bp)	GC Content (%)	checkv_quality	checkv_quality	completeness	completeness_method	taxnomy								lifestyle_prediction			Relative Abundance in Metagenome(RPKM)						Relative abundance in Virome(RPKM)
							classification	superkingdom	phylum	class	order	family	genus	species	lifestyle	lysogeny-specific genes	prophage signals	C1_S01	MP4_S05	MP4_S01	NA_S06	NLG_S01	NLG_S05	C1_S01	MP4_S01	MP4_S05	NA_S06	NLG_S01	NLG_S03	NLG_S05
C1_S01_NODE_2_length_380237_cov_26.329623_cutoff_5_type_linears	380237	66.66	High-quality	High-quality	100	HMM-based (lower-bound)	taxid_assigned	Viruses	Uroviricota	Caudoviricetes	no_support	no_support	no_support	no_support	Lysogeny	integrase	VIBRANT-based	1.03974	2.59569	1.13116	3.78442	1.45886	0.921629	54.0476	58.0598	42.0712	83.9714	64.2135	72.3016	56.0657
C1_S01_wtp_k141_1147529	534997	54.31	Medium-quality	Medium-quality	66.74	HMM-based (lower-bound)	taxid_assigned	Viruses	no_support	no_support	no_support	no_support	no_support	no_support	lyso	-	-	0.0214817	0.33745	0.132077	0.181467	0.885626	0.398895	7.24248	7.28688	0.153764	0.530818	5.17198	1.90798	7.43472
C1_S01_wtp_k141_119637	276587	68.32	High-quality	High-quality	100	HMM-based (lower-bound)	taxid_assigned	Viruses	Uroviricota	Caudoviricetes	no_support	no_support	no_support	no_support	lyso	-	-	0.558453	1.33995	0.988576	0.242821	0.148885	0.426396	56.033	57.2128	30.2115	76.5788	67.3531	72.3056	58.6908
C1_S01_wtp_k141_181227	29519	66.33	Medium-quality	Medium-quality	51.51	AAI-based (medium-confidence)	taxid_assigned	Viruses	Nucleocytoviricota	Megaviricetes	Algavirales	Phycodnaviridae	Chlorovirus	no_support	Lysogeny	integrase	-	0	1.10463	0	0	0.180532	0.03805	153.517	159.13	69.8875	225.984	182.686	196.126	158.799
C1_S01_wtp_k141_21945	6473	44.49	Medium-quality	Medium-quality	62.45	AAI-based (medium-confidence)	taxid_assigned	Viruses	Artverviricota	Revtraviricetes	Ortervirales	Retroviridae	no_support	no_support	lyso	-	-	0	0	0	0	0	0	27.8701	48.9607	325.803	183.137	44.4331	22.0648	31.7635
C1_S01_wtp_k141_459987	613172	62.11	High-quality	High-quality	100	HMM-based (lower-bound)	taxid_assigned	Viruses	Uroviricota	Caudoviricetes	no_support	no_support	no_support	no_support	Lysogeny	Cro,integrase,recombinase	VIBRANT-based	0.0367361	0.0570697	0	0.00216892	0.0158019	0.0494581	11.123	12.1438	3.02187	8.74532	13.1425	13.5104	11.5762
C1_S01_wtp_k141_461295	45196	68.92	High-quality	High-quality	99.8	HMM-based (lower-bound)	taxid_assigned	Viruses	Uroviricota	Caudoviricetes	NA	NA	Finchvirus	Finchvirus_finch	lyso	-	-	0.0101714	0.228759	0	0.147128	0.0107192	0	1.50432	1.39413	1.45558	1.23735	1.72868	1.84194	1.5542
C1_S01_wtp_k141_484853	720434	53.5	Medium-quality	Medium-quality	73.14	HMM-based (lower-bound)	taxid_assigned	Viruses	Nucleocytoviricota	Megaviricetes	no_support	no_support	no_support	no_support	lyso	-	-	0.00829523	0.0176629	0.00852879	0.010153	0.0107594	0.0311811	10.7488	10.9697	0.143615	0.803356	7.64683	2.89325	10.8489
C1_S01_wtp_k141_751565	617678	68.96	High-quality	High-quality	100	HMM-based (lower-bound)	taxid_assigned	Viruses	Uroviricota	Caudoviricetes	no_support	no_support	no_support	no_support	Lysogeny	Cro,integrase	VIBRANT-based	0.0937752	0.208587	1.15392	0.0850474	0.0431383	0.132744	46.8693	47.5266	24.3789	63.9033	56.048	60.6682	49.2569
C1_S01_wtp_k141_762107	207649	62.26	High-quality	High-quality	100	HMM-based (lower-bound)	taxid_assigned	Viruses	Uroviricota	Caudoviricetes	no_support	no_support	no_support	no_support	Lysogeny	parAB	-	0.0376356	0.0344705	0	0	0.0023331	0.0540911	8.28341	8.97329	2.17279	6.16678	9.74132	9.93269	8.5018
C1_S01_wtp_k141_79126	26199	64.41	Medium-quality	Medium-quality	71.56	AAI-based (medium-confidence)	taxid_assigned	Viruses	Uroviricota	Caudoviricetes	no_support	no_support	no_support	no_support	Lysogeny	-	VIBRANT-based	24.9689	80.9909	24.2738	81.9812	26.5542	45.787	39.4831	6.22851	186.792	12.9401	14.9533	3.0472	7.8856
C1_S01_wtp_k141_864610	413744	62.3	High-quality	High-quality	100	HMM-based (lower-bound)	taxid_assigned	Viruses	Uroviricota	Caudoviricetes	no_support	no_support	no_support	no_support	Lysogeny	-	VIBRANT-based	0.144441	0.492089	0.0297016	0.977166	0.288049	0.344769	23.4293	25.349	5.99995	17.2617	27.406	28.1726	24.1274
C1_S01_wtp_k141_89489	955640	53.68	Medium-quality	Medium-quality	81.35	HMM-based (lower-bound)	taxid_assigned	Viruses	Nucleocytoviricota	no_support	no_support	no_support	no_support	no_support	Lysogeny	-	VIBRANT-based	0.214065	0.18309	0.0385779	5.9716	0.0542441	0.0517147	5.87671	5.93077	0.136666	0.445566	4.1827	1.59454	5.87509
C1_S01_wtp_k141_914350	2178781	53.86	High-quality	High-quality	100	HMM-based (lower-bound)	taxid_assigned	Viruses	Nucleocytoviricota	no_support	no_support	no_support	no_support	no_support	lyso	-	-	0.110138	0.21938	0.045122	2.74618	0.894539	0.485101	10.118	10.1755	0.162148	0.747664	7.06972	2.64343	10.1599
C1_S01_wtp_k141_927351	6973	38.23	High-quality	High-quality	100	AAI-based (high-confidence)	taxid_assigned	Viruses	Artverviricota	Revtraviricetes	Ortervirales	Metaviridae	Metavirus	Cladosporium_fulvum_T-1_virus	lyso	-	-	0	0	0	0	0	0	369.455	523.252	3449.56	2196.92	302.813	450.827	389.05
C1_S01_wtp_k141_929554	5066	39.81	Medium-quality	Medium-quality	77.08	AAI-based (high-confidence)	taxid_assigned	Viruses	Artverviricota	Revtraviricetes	Ortervirales	Metaviridae	Metavirus	Cladosporium_fulvum_T-1_virus	lyso	-	-	0	0	0	0	0	0	3.35744	5.89899	40.0578	26.0744	4.89997	3.16091	4.21484
M_C1_S01_k141_100448	46898	44.55	Medium-quality	Medium-quality	59.94	HMM-based (lower-bound)	taxid_assigned	Viruses	Uroviricota	Caudoviricetes	no_support	no_support	no_support	no_support	lyso	-	-	142.476	0	0.131017	0	0	0	0	0	0.0232501	0	0	0	0
M_C1_S01_k141_103365	9368	60.74	Medium-quality	Medium-quality	61.2	AAI-based (medium-confidence)	taxid_assigned	Viruses	Uroviricota	Caudoviricetes	NA	NA	Borockvirus	Borockvirus_brock	lyso	-	-	164.293	2.37709	0.327948	1.9875	1.44802	18.3443	0.548114	0.0851044	3.11679	0.685504	0.184013	0.552087	0.39246
M_C1_S01_k141_111020	9703	45.53	Medium-quality	Medium-quality	51.87	HMM-based (lower-bound)	taxid_assigned	Viruses	Nucleocytoviricota	Megaviricetes	Algavirales	Phycodnaviridae	NA	Orpheovirus_IHUMI-LCC2	Lysogeny	-	VIBRANT-based	180.509	117.62	1.2665	40.9133	37.4471	9.26061	0.864658	0.127225	4.73228	1.04791	0.109329	0.0307515	0.109301
M_C1_S01_k141_111284	9696	36.08	Low-quality	Low-quality	4.35	HMM-based (lower-bound)	taxid_assigned	Viruses	Uroviricota	Caudoviricetes	no_support	no_support	no_support	no_support	lyso	-	-	251.994	0	0	0	0	1.50594	0	0.00265243	0.212419	0	0	0	0.003646
M_C1_S01_k141_120184	3405	49.4	Low-quality	Low-quality	2.06	HMM-based (lower-bound)	no_taxid_assigned	-	-	-	-	-	-	-	lyso	-	-	27.5418	0	0	0	0.569123	0	0.0269285	0	0.498136	0.0261943	0.327126	0	0
M_C1_S01_k141_125009	2065	55.93	Low-quality	Low-quality	4.12	AAI-based (medium-confidence)	taxid_assigned	Viruses	Uroviricota	Caudoviricetes	NA	Peduoviridae	Kisquattuordecimvirus	no_support	lyso	-	-	23.1522	1.92568	5.95102	0	4.22294	23.3886	0.377423	0.149451	1.29074	0.129576	0.0385287	0	0.0342389
M_C1_S01_k141_13718	3130	39.14	Low-quality	Low-quality	1.65	HMM-based (lower-bound)	taxid_assigned	Viruses	Uroviricota	Caudoviricetes	NA	NA	Elemovirus	no_support	lyso	-	-	124.546	0	0	0	0	0	0	0	0	0	0	0	0
M_C1_S01_k141_147819	3130	51.34	Low-quality	Low-quality	1.25	HMM-based (lower-bound)	no_taxid_assigned	-	-	-	-	-	-	-	lyso	-	-	110.006	0	0	0	0	0	0	0	0	0	0	0	0
M_C1_S01_k141_148808	3654	42.12	Low-quality	Low-quality	8.99	AAI-based (medium-confidence)	no_taxid_assigned	-	-	-	-	-	-	-	lyso	-	-	56.4881	0	0	0	3.04946	0	0.050187	0	0.0331565	0	0.0145159	0	0.0193496
M_C1_S01_k141_172438	3136	56.15	Low-quality	Low-quality	3.09	AAI-based (high-confidence)	no_taxid_assigned	-	-	-	-	-	-	-	lyso	-	-	52.1859	0	0	0	0	0	0	0	0	0	0	0	0
M_C1_S01_k141_20468	9940	34.32	Medium-quality	Medium-quality	80.06	AAI-based (medium-confidence)	no_taxid_assigned	-	-	-	-	-	-	-	lyso	-	-	98.7395	0	0	0	0.048739	0	0	0	0	0.017946	0.00533613	0	0
M_C1_S01_k141_2422	3193	57.25	Low-quality	Low-quality	2.07	HMM-based (lower-bound)	taxid_assigned	Viruses	Nucleocytoviricota	Megaviricetes	Imitervirales	Mimiviridae	NA	Moumouvirus	lyso	-	-	42.0401	9.46498	0	30.1971	1.51727	33.418	0.430747	0.120817	2.92166	0.586604	0.0996701	0.342645	0.132859
M_C1_S01_k141_2665	2885	58.82	Low-quality	Low-quality	6.47	AAI-based (medium-confidence)	taxid_assigned	Viruses	Uroviricota	Caudoviricetes	NA	NA	Fletchervirus	no_support	lyso	-	-	18543.7	131.495	2.12979	0.921957	68.1778	9.73307	0.111238	0.329832	2.68764	0.834723	0.0735405	0.0114917	0.183804
M_C1_S01_k141_34983	3222	40.63	Low-quality	Low-quality	8.96	AAI-based (medium-confidence)	taxid_assigned	Viruses	Uroviricota	Caudoviricetes	no_support	no_support	no_support	no_support	lyso	-	-	96.307	0.493673	0	0	0.300724	0	0	0	0	0	0	0	0
M_C1_S01_k141_35045	4341	67.5	Low-quality	Low-quality	4.44	HMM-based (lower-bound)	taxid_assigned	Viruses	Uroviricota	Caudoviricetes	NA	NA	Cimpunavirus	Cimpunavirus_CMP1	Lysogeny	-	CheckV-based	530.551	122.017	1.41544	0.153182	32.1415	18.6294	1.62641	0.355466	8.34485	1.72589	0.885852	2.58905	0.993527
M_C1_S01_k141_41536	5510	56.84	Low-quality	Low-quality	15	AAI-based (medium-confidence)	taxid_assigned	Viruses	Uroviricota	Caudoviricetes	no_support	no_support	no_support	no_support	Lysogeny	invertase,recombinase	-	60.9881	63.9422	8.92113	18.7058	24.7948	30.577	6.32356	3.73401	25.9898	6.42633	3.76871	3.25518	3.84313
M_C1_S01_k141_49772	4964	58.72	Low-quality	Low-quality	8.48	AAI-based (medium-confidence)	taxid_assigned	Viruses	Uroviricota	Caudoviricetes	no_support	no_support	no_support	no_support	lyso	-	-	34.1723	0	0	0	0	0	0	0	0	0	0	0	0
M_C1_S01_k141_70413	21151	64.23	Medium-quality	Medium-quality	53.29	AAI-based (medium-confidence)	taxid_assigned	Viruses	Uroviricota	Caudoviricetes	no_support	no_support	no_support	no_support	Lysogeny	integrase	VIBRANT-based	174.962	0	0	0	0	0	0.0281781	0.00972738	0.0229122	0.0042169	0.0150464	0.0313494	0.0150425
M_C1_S01_k141_72244	24719	43.72	Medium-quality	Medium-quality	57.74	AAI-based (high-confidence)	taxid_assigned	Viruses	Uroviricota	Caudoviricetes	NA	Zobellviridae	no_support	no_support	lyso	-	-	1270.41	13.8026	0.248571	0	20.5985	0	0.0370936	0.0447378	0.3921	0.00721645	0.0761746	0.00268243	0
M_C1_S01_k141_7816	2406	53.08	Low-quality	Low-quality	5.84	AAI-based (medium-confidence)	taxid_assigned	Viruses	Uroviricota	Caudoviricetes	NA	Peduoviridae	no_support	no_support	Lysogeny	integrase	-	80.4389	9.91655	0	0.552752	0	2.80099	0.933684	0.138958	3.87733	0.556058	0.198408	0.482283	0.264476
M_C1_S01_k141_79065	9094	40.15	Medium-quality	Medium-quality	74.77	AAI-based (medium-confidence)	taxid_assigned	Viruses	Uroviricota	Caudoviricetes	NA	Kyanoviridae	no_support	no_support	lyso	-	-	285.458	0	0	0	0.69255	0	0	0.00565604	0	0	0	0	0
M_C1_S01_k141_80116	2080	43.08	Low-quality	Low-quality	1.46	AAI-based (high-confidence)	taxid_assigned	Viruses	Uroviricota	Caudoviricetes	NA	Herelleviridae	no_support	no_support	lyso	-	-	21.6592	0	0	0	0	0	0	0	0	0	0	0	0
M_C1_S01_k141_86154	6378	65.71	Medium-quality	Medium-quality	69.58	AAI-based (medium-confidence)	taxid_assigned	Viruses	Uroviricota	Caudoviricetes	no_support	no_support	no_support	no_support	lyso	-	-	168.155	11.8461	59.7295	2.08517	14.5841	14.2645	0.948831	0.173389	6.00261	0.601324	0.336809	0.155943	0.34365
M_C1_S01_k141_87764	4895	43.17	Low-quality	Low-quality	3.13	HMM-based (lower-bound)	taxid_assigned	Viruses	Uroviricota	Caudoviricetes	NA	NA	Oneupvirus	Oneupvirus_brutongaster	lyso	-	-	71.2801	0	0	0	6.82904	0	0.00936584	0.00525393	0	0	0	0	0.021666
M_C1_S01_k141_89554	7207	34.56	Low-quality	Low-quality	4.43	HMM-based (lower-bound)	taxid_assigned	Viruses	Uroviricota	Caudoviricetes	NA	NA	NA	Synechococcus_phage_S-CRM01	lyso	-	-	162.654	0	0	0	0	0	0	0.00356847	0	0.0247514	0	0	0
M_C1_S01_vRhyme_bin_1	29108	61.4	Low-quality	Low-quality	33.39	HMM-based (lower-bound)	taxid_assigned	Viruses	Uroviricota	Caudoviricetes	no_support	no_support	no_support	no_support	Lysogeny	integrase	VIBRANT-based	98.6903	9.43728	0.574103	40.2191	12.1463	3.95295	2.3317	0.51263	12.1916	0.908362	1.18693	0.20135	0.472339
M_C1_S01_vRhyme_bin_10	9518	64.46	Low-quality	Low-quality	18.43	HMM-based (lower-bound)	taxid_assigned	Viruses	Uroviricota	Caudoviricetes	no_support	no_support	no_support	no_support	Lysogeny	integrase	-	35.1726	3.89786	0	0.120705	0.879408	1.32525	0.183084	0.0116709	0.60478	0.121426	0.0962809	0.135406	0.0224597
M_C1_S01_vRhyme_bin_100	25459	58.09	Low-quality	Low-quality	8.6	HMM-based (lower-bound)	taxid_assigned	Viruses	Uroviricota	Caudoviricetes	no_support	no_support	no_support	no_support	Lysogeny	-	CheckV-based	880.685	52.1866	1.82334	16.822	31.1787	45.1212	2.40121	0.267111	27.5437	2.33574	0.794859	0.638254	1.94467
M_C1_S01_vRhyme_bin_101	8633	58.94	Low-quality	Low-quality	16.57	HMM-based (lower-bound)	taxid_assigned	Viruses	Uroviricota	Caudoviricetes	NA	NA	Donellivirus	Donellivirus_gee	Lysogeny	-	CheckV-based	13.1198	3.55506	0	3.48686	5.20573	2.0276	3.46415	0.316141	22.1937	2.13913	0.946104	1.00603	0.756688
M_C1_S01_vRhyme_bin_102	9776	61.69	Low-quality	Low-quality	34.89	AAI-based (medium-confidence)	taxid_assigned	Viruses	Uroviricota	Caudoviricetes	NA	Peduoviridae	no_support	no_support	lyso	-	-	57.6071	77.6882	6.01169	14.5734	34.4313	39.6495	14.9171	2.43572	113.672	7.98648	5.50505	4.33622	5.83014
M_C1_S01_vRhyme_bin_103	11092	60.89	Low-quality	Low-quality	20.6	HMM-based (lower-bound)	taxid_assigned	Viruses	Uroviricota	Caudoviricetes	NA	Mesyanzhinovviridae	no_support	no_support	Lysogeny	-	VIBRANT-based	51.5124	3.60011	0.731945	0.369658	1.1927	9.72272	2.27554	0.533068	11.5939	0.672904	0.785592	0.387037	0.485692
M_C1_S01_vRhyme_bin_104	8013	41.89	Low-quality	Low-quality	22.04	AAI-based (medium-confidence)	no_taxid_assigned	-	-	-	-	-	-	-	Lysogeny	integrase	CheckV-based,VIBRANT-based	54.1711	0	0	0	0	0	0.0289157	0.0216277	0.127356	0.0375031	0	0	0.00743228
M_C1_S01_vRhyme_bin_105	14422	37.01	Low-quality	Low-quality	27.32	AAI-based (medium-confidence)	taxid_assigned	Viruses	Uroviricota	Caudoviricetes	no_support	no_support	no_support	no_support	Lysogeny	excisionase,integrase	VIBRANT-based	52.8075	4.34567	0	0	0	0.917068	0.302337	0.121144	2.41212	0.173655	0.0383101	0.0353982	0.22425
M_C1_S01_vRhyme_bin_106	100543	50.26	High-quality	High-quality	94.42	HMM-based (lower-bound)	taxid_assigned	Viruses	Uroviricota	Caudoviricetes	no_support	no_support	no_support	no_support	lyso	-	-	1135.04	2.18228	0.120428	0	1.53824	0.374241	0.0265075	0.000756093	0.0819225	0.00262218	0.0202719	0.00162449	0.000692877
M_C1_S01_vRhyme_bin_107	21744	47.44	Low-quality	Low-quality	45.28	AAI-based (medium-confidence)	taxid_assigned	Viruses	Uroviricota	Caudoviricetes	no_support	no_support	no_support	no_support	lyso	-	-	1068.55	0.136862	0	0.0572157	0	0	0	0	0	0	0	0	0
M_C1_S01_vRhyme_bin_108	20832	54.37	Low-quality	Low-quality	18.78	HMM-based (lower-bound)	taxid_assigned	Viruses	Uroviricota	Caudoviricetes	no_support	no_support	no_support	no_support	lyso	-	-	499.784	0	0	0	0	0	0	0	0	0	0	0	0
M_C1_S01_vRhyme_bin_109	9562	48.14	Low-quality	Low-quality	9.94	HMM-based (lower-bound)	taxid_assigned	Viruses	Uroviricota	Caudoviricetes	NA	NA	Bembunaquatrovirus	Bembunaquatrovirus_BMBtp14	lyso	-	-	348.623	0.215686	218.849	0	38.7152	0	0	0.0139494	0.0109523	0	0.0647311	0	0
M_C1_S01_vRhyme_bin_11	41661	60.47	Low-quality	Low-quality	32.8	HMM-based (lower-bound)	taxid_assigned	Viruses	Uroviricota	Caudoviricetes	no_support	no_support	no_support	no_support	Lysogeny	transposase	CheckV-based	35.7794	6.7818	6.06426	1.4832	1.71176	6.0083	2.65151	0.561459	14.7601	1.15317	0.938095	0.542513	1.0816
M_C1_S01_vRhyme_bin_110	18776	59.7	Low-quality	Low-quality	47.24	AAI-based (medium-confidence)	taxid_assigned	Viruses	Uroviricota	Caudoviricetes	NA	Kyanoviridae	no_support	no_support	Lysogeny	-	CheckV-based	153.787	10.159	1.81824	0.524728	4.03801	10.9129	0.257764	0.0405887	2.73068	0.241938	0.125566	0.0457831	0.240606
M_C1_S01_vRhyme_bin_111	5321	56.59	Low-quality	Low-quality	6.25	HMM-based (lower-bound)	taxid_assigned	Viruses	Uroviricota	Caudoviricetes	no_support	no_support	no_support	no_support	Lysogeny	-	CheckV-based	69.687	97.5916	0.900811	1.94975	8.80717	39.0262	2.04327	0.237536	19.1473	2.24908	0.517114	0.67075	0.963994
M_C1_S01_vRhyme_bin_112	10251	34.91	Low-quality	Low-quality	30.91	AAI-based (medium-confidence)	no_taxid_assigned	-	-	-	-	-	-	-	Lysogeny	-	VIBRANT-based	47.8835	0.27072	0	0	0	0.573498	0	0	0.0412404	0	0	0	0
M_C1_S01_vRhyme_bin_113	21571	58.23	Low-quality	Low-quality	5.66	AAI-based (medium-confidence)	taxid_assigned	Viruses	Uroviricota	Caudoviricetes	no_support	no_support	no_support	no_support	Lysogeny	-	CheckV-based	243.552	17.7532	1.4648	2.27697	4.64076	15.8224	0.64384	0.079146	6.08631	0.487112	0.257492	0.211242	0.455092
M_C1_S01_vRhyme_bin_114	12469	58.26	Low-quality	Low-quality	10.29	HMM-based (lower-bound)	taxid_assigned	Viruses	Uroviricota	Caudoviricetes	NA	NA	Klausavirus	Klausavirus_colucci	lyso	-	-	88.8871	4.49777	0	0.523629	1.69939	24.3631	0.098459	0.0441858	1.04077	0.185164	0.0379706	0.161389	0.17462
M_C1_S01_vRhyme_bin_115	15458	40.43	Low-quality	Low-quality	30.26	AAI-based (high-confidence)	taxid_assigned	Viruses	Uroviricota	Caudoviricetes	no_support	no_support	no_support	no_support	Lysogeny	-	CheckV-based	183.714	14.4917	159.064	3.56831	8.542	2.98053	0.297384	0.0788616	2.90775	0.131489	0.0547364	0.281525	0.179281
M_C1_S01_vRhyme_bin_116	14845	54.61	Low-quality	Low-quality	22.51	HMM-based (lower-bound)	taxid_assigned	Viruses	Uroviricota	Caudoviricetes	NA	NA	Eponavirus	Eponavirus_epona	Lysogeny	transposase	-	184.135	41.5536	5.45086	6.26516	35.1234	24.7385	5.82854	0.936201	40.9455	2.73387	1.96977	1.43202	2.02226
M_C1_S01_vRhyme_bin_117	22036	60.29	Low-quality	Low-quality	12.91	AAI-based (medium-confidence)	taxid_assigned	Viruses	Uroviricota	Caudoviricetes	no_support	no_support	no_support	no_support	lyso	-	-	802.902	0.270329	0.52213	0.197771	0.041168	0.38178	0.124666	0.0109271	1.00893	0.117477	0.00338042	0	0.00300405
M_C1_S01_vRhyme_bin_118	15445	41.48	Low-quality	Low-quality	33.74	AAI-based (high-confidence)	taxid_assigned	Viruses	Uroviricota	Caudoviricetes	NA	Zobellviridae	no_support	no_support	lyso	-	-	602.215	10.2787	10.1531	0.51015	3.2879	7.62276	0.0270556	0.0728512	1.10822	0.0631632	0.0532133	0.0743484	0.177332
M_C1_S01_vRhyme_bin_119	5616	60.24	Low-quality	Low-quality	0.51	HMM-based (lower-bound)	taxid_assigned	Viruses	Uroviricota	Caudoviricetes	NA	Peduoviridae	Gemsvirus	Gemsvirus_gv5004652	Lysogeny	-	CheckV-based	15.5044	0	1.72693	0	2.58708	0.789205	0.309246	0.0903527	1.25989	0.263213	0.219887	0.0326131	0.158973
M_C1_S01_vRhyme_bin_12	13147	59.14	Low-quality	Low-quality	22.24	HMM-based (lower-bound)	taxid_assigned	Viruses	Uroviricota	Caudoviricetes	no_support	no_support	no_support	no_support	lyso	-	-	29.4949	9.9001	0	1.93554	1.08012	1.80858	1.41396	0.211835	7.53319	0.546849	0.727603	0.217642	0.365623
M_C1_S01_vRhyme_bin_120	27790	54.32	Medium-quality	Medium-quality	62.97	AAI-based (medium-confidence)	taxid_assigned	Viruses	Uroviricota	Caudoviricetes	no_support	no_support	no_support	no_support	lyso	-	-	575.377	0.434446	0.10489	0	0.380427	5.44534	0.36157	0.185268	1.07545	0.048722	0.321434	0.0792334	1.21781
M_C1_S01_vRhyme_bin_13	18841	60.7	Low-quality	Low-quality	20.73	AAI-based (medium-confidence)	taxid_assigned	Viruses	Uroviricota	Caudoviricetes	no_support	no_support	no_support	no_support	Lysogeny	integrase	VIBRANT-based	30.5275	30.155	16.1896	5.75477	48.2784	31.1825	12.5923	2.61686	64.4517	4.6046	5.0221	0.704518	2.63838
M_C1_S01_vRhyme_bin_14	52211	60.86	Low-quality	Low-quality	25.07	AAI-based (high-confidence)	taxid_assigned	Viruses	Uroviricota	Caudoviricetes	no_support	no_support	no_support	no_support	Lysogeny	integrase,parAB	CheckV-based,VIBRANT-based	62.5222	4.0148	3.81448	1.74901	3.56952	5.48653	0.705539	0.153776	4.18024	0.386136	0.253027	0.117533	0.347677
M_C1_S01_vRhyme_bin_15	16092	59.87	Low-quality	Low-quality	14.18	HMM-based (lower-bound)	taxid_assigned	Viruses	Uroviricota	Caudoviricetes	no_support	no_support	no_support	no_support	lyso	-	-	62.4281	0.58771	0	0	7.76599	2.55388	0.0651515	0.0745576	0.22038	0.0405601	0.247236	0.0207304	0.0422001
M_C1_S01_vRhyme_bin_16	20063	54.29	Low-quality	Low-quality	21.55	HMM-based (lower-bound)	taxid_assigned	Viruses	Uroviricota	Caudoviricetes	no_support	no_support	no_support	no_support	Lysogeny	integrase	CheckV-based,VIBRANT-based	42.1657	2.49313	2.0012	0.0541433	2.48515	3.88681	0.602866	0.247097	2.39713	0.28686	0.295837	0.157919	0.251864
M_C1_S01_vRhyme_bin_17	18991	51.92	Low-quality	Low-quality	40.05	AAI-based (medium-confidence)	taxid_assigned	Viruses	Uroviricota	Caudoviricetes	no_support	no_support	no_support	no_support	Lysogeny	transposase	-	43.5644	0.0723303	0	0	2.73174	0.204301	0.00833901	0.0374233	0.132222	0.0567816	0.100096	0.00904557	0.0112528
M_C1_S01_vRhyme_bin_18	12687	33.42	Low-quality	Low-quality	1.55	HMM-based (lower-bound)	taxid_assigned	Viruses	Nucleocytoviricota	Megaviricetes	Algavirales	Phycodnaviridae	Chlorovirus	no_support	Lysogeny	parAB	-	22.7887	0.462738	0	0	0.310067	0.784218	0.0106699	0.03292	0.437048	0.0934107	0.00308612	0.0501537	0.119299
M_C1_S01_vRhyme_bin_19	7357	63.03	Not-determined	Not-determined	NA	NA	taxid_assigned	Viruses	Uroviricota	Caudoviricetes	NA	NA	Spbetavirus	Spbetavirus_SPbeta	lyso	-	-	18.0623	1.43671	0	0	0	0.253629	1.3924	0.0929181	7.59178	0.181263	0.586884	0.0636344	0.25944
M_C1_S01_vRhyme_bin_2	8036	65.41	Low-quality	Low-quality	4.72	AAI-based (medium-confidence)	taxid_assigned	Viruses	no_support	no_support	no_support	no_support	no_support	no_support	lyso	-	-	198.421	357.371	8.37643	66.9424	99.2199	434.391	11.7307	3.92674	35.993	7.22064	10.0481	2.74309	4.36335
M_C1_S01_vRhyme_bin_20	42079	59.96	Medium-quality	Medium-quality	71.35	HMM-based (lower-bound)	taxid_assigned	Viruses	Uroviricota	Caudoviricetes	no_support	no_support	no_support	no_support	Lysogeny	integrase	VIBRANT-based	75.4183	46.8602	10.5175	22.7391	15.194	47.3597	8.78045	1.83375	56.1885	3.27393	3.03595	1.79832	3.25083
M_C1_S01_vRhyme_bin_21	72388	60.9	Medium-quality	Medium-quality	86.7	HMM-based (lower-bound)	taxid_assigned	Viruses	Uroviricota	Caudoviricetes	no_support	no_support	no_support	no_support	Lysogeny	integrase	VIBRANT-based	137.888	7.2191	4.84198	1.836	5.51703	207.901	2.70713	0.425139	13.6016	0.76627	1.0506	0.392084	0.800971
M_C1_S01_vRhyme_bin_22	22224	61.87	Low-quality	Low-quality	37.73	HMM-based (lower-bound)	taxid_assigned	Viruses	Uroviricota	Caudoviricetes	NA	NA	Eurybiavirus	no_support	Lysogeny	transposase	-	147.33	65.8973	23.8723	8.7259	34.7062	53.1675	3.35519	0.671906	18.1942	2.21706	1.68224	0.984459	1.16886
M_C1_S01_vRhyme_bin_23	44143	50.59	Low-quality	Low-quality	42.67	HMM-based (lower-bound)	taxid_assigned	Viruses	Uroviricota	Caudoviricetes	no_support	no_support	no_support	no_support	lyso	-	-	718.348	0.219311	1.6292	0	4.01812	0.190603	0.0155597	0.0300042	0.0282691	0.0227033	0.0264401	0.00351627	0.00749881
M_C1_S01_vRhyme_bin_24	6102	50.66	Low-quality	Low-quality	9.09	HMM-based (lower-bound)	taxid_assigned	Viruses	Uroviricota	Caudoviricetes	NA	NA	Phabquatrovirus	Phabquatrovirus_PHB04	lyso	-	-	17.7182	0	0	0	0	0	0	0	0	0.0234653	0	0	0
M_C1_S01_vRhyme_bin_25	32071	53.62	Low-quality	Low-quality	44.69	HMM-based (lower-bound)	taxid_assigned	Viruses	Uroviricota	Caudoviricetes	no_support	no_support	no_support	no_support	lyso	-	-	141.001	0.136062	0	0	0.773576	0	0.00653614	0.0630648	0.0345453	0.00254317	0.00907435	0.00945326	0.00403201
M_C1_S01_vRhyme_bin_26	22009	53.75	Low-quality	Low-quality	37.79	HMM-based (lower-bound)	taxid_assigned	Viruses	Uroviricota	Caudoviricetes	no_support	no_support	no_support	no_support	lyso	-	-	220.594	0.710428	21.9547	8.42905	28.0264	6.78438	0.469983	0.125806	0.57204	0.23143	0.162447	0.016923	0.0586462
M_C1_S01_vRhyme_bin_27	16450	48.95	Medium-quality	Medium-quality	51.76	AAI-based (high-confidence)	taxid_assigned	Viruses	Uroviricota	Caudoviricetes	NA	Peduoviridae	no_support	no_support	lyso	-	-	121.419	5.36113	0	0.555678	0.701733	0.938605	0.127704	0.00429827	1.25541	0.0695646	0.0339818	0.0572568	0.0551446
M_C1_S01_vRhyme_bin_28	32113	54.72	Low-quality	Low-quality	34.18	HMM-based (lower-bound)	taxid_assigned	Viruses	Uroviricota	Caudoviricetes	no_support	no_support	no_support	no_support	Lysogeny	-	CheckV-based	129.664	42.6403	0.839105	1.12604	12.5308	4.84705	2.61078	0.493104	16.8099	0.494521	0.988735	0.152126	0.683608
M_C1_S01_vRhyme_bin_29	5377	36.88	Low-quality	Low-quality	1.45	AAI-based (high-confidence)	taxid_assigned	Viruses	Uroviricota	Caudoviricetes	NA	NA	NA	Escherichia_phage_D6	lyso	-	-	22.4605	6.8232	0	0.676855	18.739	3.26653	0.0599989	0.13463	0.986566	0.129696	0.00385641	0.183195	0.18506
M_C1_S01_vRhyme_bin_3	6089	52.34	Low-quality	Low-quality	14.54	AAI-based (medium-confidence)	taxid_assigned	Viruses	Uroviricota	Caudoviricetes	no_support	no_support	no_support	no_support	lyso	-	-	19.8687	0	0	0	0.127676	0	0.0422876	0	0	0.0235055	0.017473	0	0.00931655
M_C1_S01_vRhyme_bin_30	31656	58.26	Low-quality	Low-quality	39.11	HMM-based (lower-bound)	taxid_assigned	Viruses	Uroviricota	Caudoviricetes	no_support	no_support	no_support	no_support	lyso	-	-	336.86	5.43882	37.4985	0	21.9195	2.23628	0.0793729	0.143224	0.192274	0.00772089	0.148459	0.013393	0.00816058
M_C1_S01_vRhyme_bin_31	9091	60.21	Low-quality	Low-quality	22.7	AAI-based (medium-confidence)	taxid_assigned	Viruses	Uroviricota	Caudoviricetes	NA	NA	NA	Azospirillum_phage_Cd	Lysogeny	parAB	-	21.8763	0.375464	0	0	0.182973	0	0.017315	0	0.228786	0.0168429	0.0150244	0	0.00667579
M_C1_S01_vRhyme_bin_32	24997	57.6	Low-quality	Low-quality	42.35	AAI-based (medium-confidence)	taxid_assigned	Viruses	Uroviricota	Caudoviricetes	no_support	no_support	no_support	no_support	lyso	-	-	82.1838	3.75188	0.231892	0.200766	20.807	19.6264	0.138418	0.157237	0.521249	0.0269288	0.132117	0.017517	0.0333544
M_C1_S01_vRhyme_bin_33	12555	59.35	Low-quality	Low-quality	18.57	AAI-based (medium-confidence)	taxid_assigned	Viruses	Uroviricota	Caudoviricetes	no_support	no_support	no_support	no_support	Lysogeny	-	CheckV-based	17.4664	3.82382	0.900679	22.4578	0.79537	1.97572	0.801058	0.108572	5.78953	0.496817	0.23325	0.246878	0.257027
M_C1_S01_vRhyme_bin_34	9463	49.36	Low-quality	Low-quality	29.94	AAI-based (high-confidence)	taxid_assigned	Viruses	Uroviricota	Caudoviricetes	NA	Peduoviridae	no_support	no_support	lyso	-	-	37.236	26.0436	11.4896	2.18358	15.511	18.5441	0.259276	0.201747	1.27088	0.366107	0.0846684	0.0876997	0.087065
M_C1_S01_vRhyme_bin_35	10735	49.3	Low-quality	Low-quality	18.19	AAI-based (medium-confidence)	taxid_assigned	Viruses	Uroviricota	Caudoviricetes	no_support	no_support	no_support	no_support	Lysogeny	-	CheckV-based	36.4082	23.466	14.8149	0	24.6291	0.550812	0.921787	0.296382	3.29744	0.0364494	0.275285	0.0487751	0.14158
M_C1_S01_vRhyme_bin_36	6434	53.19	Low-quality	Low-quality	10.49	AAI-based (medium-confidence)	taxid_assigned	Viruses	Uroviricota	Caudoviricetes	NA	NA	Toutatisvirus	Toutatisvirus_toutatis	lyso	-	-	69.6453	54.7313	0	4.94489	22.1044	228.348	1.41571	0.476499	15.2855	0.955545	0.528138	0.622621	0.739648
M_C1_S01_vRhyme_bin_37	75179	52.16	Medium-quality	Medium-quality	81.44	HMM-based (lower-bound)	taxid_assigned	Viruses	Uroviricota	Caudoviricetes	no_support	no_support	no_support	no_support	lyso	-	-	430.708	0.968195	2.96892	0.141874	0.85123	1.70568	0.0368244	0.0474472	0.177901	0.0167908	0.0416053	0.00582524	0.0221838
M_C1_S01_vRhyme_bin_38	32538	54.96	Low-quality	Low-quality	45.07	HMM-based (lower-bound)	taxid_assigned	Viruses	Uroviricota	Caudoviricetes	no_support	no_support	no_support	no_support	Lysogeny	integrase,recombinase,transposase	-	464.414	4.02823	0	0.187113	1.19964	3.06573	0.214148	0.0615124	1.92957	0.20329	0.0820885	0.172587	0.229789
M_C1_S01_vRhyme_bin_39	28666	38.59	Low-quality	Low-quality	24.66	HMM-based (lower-bound)	taxid_assigned	Viruses	Uroviricota	Caudoviricetes	no_support	no_support	no_support	no_support	lyso	-	-	102.819	0.143878	0.185263	0	0.131466	0	0.0152054	0.00387716	0.00730591	0.0053785	0	0	0
M_C1_S01_vRhyme_bin_4	18007	57.13	Low-quality	Low-quality	14.29	AAI-based (medium-confidence)	taxid_assigned	Viruses	Uroviricota	Caudoviricetes	no_support	no_support	no_support	no_support	lyso	-	-	75.1761	0.489245	0	0.102265	0.596051	0.518212	0.117511	0.0448255	0.416123	0.141741	0.0353481	0.0135966	0.021747
M_C1_S01_vRhyme_bin_40	18074	63.47	Low-quality	Low-quality	41.04	AAI-based (medium-confidence)	taxid_assigned	Viruses	Uroviricota	Caudoviricetes	no_support	no_support	no_support	no_support	lyso	-	-	53.3121	2.92542	0	0.509575	1.33653	3.90198	0.676889	0.211536	3.52184	0.628817	0.932162	0.348913	0.308835
M_C1_S01_vRhyme_bin_41	29183	64.98	Medium-quality	Medium-quality	53.32	HMM-based (lower-bound)	taxid_assigned	Viruses	Uroviricota	Caudoviricetes	no_support	no_support	no_support	no_support	Lysogeny	-	VIBRANT-based	43.7808	1.03791	4.10482	0.0619856	0.240855	2.16382	0.811985	0.13585	4.42332	0.493308	0.316437	0.287414	0.354801
M_C1_S01_vRhyme_bin_42	17436	54.7	Low-quality	Low-quality	20.72	HMM-based (lower-bound)	taxid_assigned	Viruses	Uroviricota	Caudoviricetes	no_support	no_support	no_support	no_support	Lysogeny	integrase	VIBRANT-based	296.444	10.7099	0.324484	2.10697	2.68636	5.45702	0.150108	0.0543261	0.722982	0.103624	0.0924354	0.0280131	0.0448056
M_C1_S01_vRhyme_bin_43	16716	56.05	Low-quality	Low-quality	40.68	AAI-based (medium-confidence)	taxid_assigned	Viruses	Uroviricota	Caudoviricetes	no_support	no_support	no_support	no_support	Lysogeny	invertase,recombinase	-	77.4802	43.8879	0.155823	8.33056	9.4603	26.6044	3.9786	0.477419	34.762	1.97239	1.25366	0.810509	1.21568
M_C1_S01_vRhyme_bin_44	6426	56.85	Low-quality	Low-quality	3.61	AAI-based (medium-confidence)	taxid_assigned	Viruses	Nucleocytoviricota	Megaviricetes	Algavirales	Phycodnaviridae	Chlorovirus	Only_Syngen_Nebraska_virus_5	lyso	-	-	19.9519	3.71264	0	4.02702	1.46697	4.39302	0.341269	0.168728	3.65326	0.427616	0.321218	0.121304	0.276533
M_C1_S01_vRhyme_bin_45	13389	59.53	Low-quality	Low-quality	5.25	AAI-based (medium-confidence)	taxid_assigned	Viruses	Uroviricota	Caudoviricetes	no_support	no_support	no_support	no_support	Lysogeny	parAB	-	32.6217	10.2877	0	0.568031	5.64604	3.90641	3.07709	0.252645	16.8473	1.34966	0.831751	0.554278	1.40639
M_C1_S01_vRhyme_bin_46	12801	49.83	Low-quality	Low-quality	17.36	AAI-based (medium-confidence)	taxid_assigned	Viruses	Uroviricota	Caudoviricetes	NA	NA	Becedseptimavirus	Becedseptimavirus_BCD7	Lysogeny	transposase	-	46.8695	31.5083	0.777727	0.547085	3.15803	8.31682	0.989394	0.152996	10.3588	0.44593	0.270224	0.199328	0.440749
M_C1_S01_vRhyme_bin_47	45952	56.66	Low-quality	Low-quality	38.47	HMM-based (lower-bound)	taxid_assigned	Viruses	Uroviricota	Caudoviricetes	no_support	no_support	no_support	no_support	Lysogeny	integrase,recombinase,transposase	CheckV-based	87.7836	99.7334	22.4157	26.4731	22.4051	33.8943	11.2299	1.25722	83.9795	4.41019	3.35203	2.03566	2.64813
M_C1_S01_vRhyme_bin_48	10925	36.79	Low-quality	Low-quality	9.48	HMM-based (lower-bound)	no_taxid_assigned	-	-	-	-	-	-	-	lyso	-	-	42.2522	5.63276	0	0.963324	2.69039	2.71194	0.0664164	0.028978	1.8234	0.122033	0.0042689	0.133415	0.0910465
M_C1_S01_vRhyme_bin_49	49940	59.46	Medium-quality	Medium-quality	71.42	HMM-based (lower-bound)	taxid_assigned	Viruses	Uroviricota	Caudoviricetes	no_support	no_support	no_support	no_support	Lysogeny	parAB,transposase	CheckV-based,VIBRANT-based	263.613	3.66683	0	0.0244291	3.61302	3.13604	0.779816	0.177154	4.511	0.35716	0.490075	0.348343	0.256501
M_C1_S01_vRhyme_bin_5	9266	49.78	Low-quality	Low-quality	27.99	AAI-based (medium-confidence)	taxid_assigned	Viruses	Uroviricota	Caudoviricetes	no_support	no_support	no_support	no_support	lyso	-	-	70.8388	0.295489	0	0	0	0	0	0.124218	0.0562669	0	0.0394138	0	0
M_C1_S01_vRhyme_bin_50	63843	57.47	High-quality	High-quality	95.69	HMM-based (lower-bound)	taxid_assigned	Viruses	Uroviricota	Caudoviricetes	no_support	no_support	no_support	no_support	lyso	-	-	275.41	0.0455483	0.131962	0.0380832	4.26594	0	0.00918977	0.00515516	0.0468358	0	0.0110118	0	0
M_C1_S01_vRhyme_bin_51	30359	51.98	Low-quality	Low-quality	28.81	HMM-based (lower-bound)	taxid_assigned	Viruses	Uroviricota	Caudoviricetes	no_support	no_support	no_support	no_support	Lysogeny	recombinase	-	253.856	0.124817	0	0	1.59669	0.141021	0.00719511	0	0.00380281	0.00559915	0.0374596	0.00416253	0
M_C1_S01_vRhyme_bin_52	13457	57.72	Low-quality	Low-quality	20.41	HMM-based (lower-bound)	taxid_assigned	Viruses	Uroviricota	Caudoviricetes	NA	NA	NA	Burkholderia_phage_Magia	Lysogeny	recombinase	-	247.633	0	0	0	8.71306	0	0.0613035	0.0808147	0.137702	0.0238528	0.336893	0	0.0047271
M_C1_S01_vRhyme_bin_53	5271	54.77	Low-quality	Low-quality	6.6	AAI-based (medium-confidence)	no_taxid_assigned	-	-	-	-	-	-	-	Lysogeny	transposase	-	18.467	3.75865	0	0.0982072	0.21465	1.65883	0.284378	0.102553	1.14516	0.263452	0.0470014	0.073446	0.0208841
M_C1_S01_vRhyme_bin_54	6416	50.65	Low-quality	Low-quality	6.43	AAI-based (medium-confidence)	taxid_assigned	Viruses	Uroviricota	Caudoviricetes	NA	NA	Takahashivirus	Takahashivirus_PBS1	lyso	-	-	136.529	32.5518	7.37394	6.04816	5.93648	7.09447	1.59846	0.246914	10.6522	0.822511	0.41208	0.234537	0.692206
M_C1_S01_vRhyme_bin_55	32745	59.48	Low-quality	Low-quality	41.85	HMM-based (lower-bound)	taxid_assigned	Viruses	Uroviricota	Caudoviricetes	no_support	no_support	no_support	no_support	Lysogeny	transposase	VIBRANT-based	592.003	55.0007	9.54024	11.6082	9.47381	8.98683	0.0910631	0.0129507	0.762613	0.0873328	0.0675163	0.0964601	0.0534057
M_C1_S01_vRhyme_bin_56	8568	52.63	Low-quality	Low-quality	13.59	HMM-based (lower-bound)	taxid_assigned	Viruses	Uroviricota	Caudoviricetes	no_support	no_support	no_support	no_support	lyso	-	-	26.3915	48.2651	0.305147	9.31263	15.0614	7.02835	2.34967	0.883832	16.7868	1.56803	0.982536	0.352347	0.684701
M_C1_S01_vRhyme_bin_57	13005	51.53	Low-quality	Low-quality	28.17	AAI-based (medium-confidence)	taxid_assigned	Viruses	Uroviricota	Caudoviricetes	no_support	no_support	no_support	no_support	lyso	-	-	534.247	0	0	0.0916872	0	0	0.0632138	0	0.0250577	0.00614903	0.00365675	0.0319993	0.00974881
M_C1_S01_vRhyme_bin_58	28208	39.73	Medium-quality	Medium-quality	67.87	AAI-based (high-confidence)	taxid_assigned	Viruses	no_support	no_support	no_support	no_support	no_support	no_support	lyso	-	-	301.251	37.0539	73.0448	38.6729	26.1575	45.6362	0.763901	0.644433	3.43958	1.95486	0.201403	0.211406	0.16312
M_C1_S01_vRhyme_bin_59	6786	54.13	Low-quality	Low-quality	14.02	AAI-based (medium-confidence)	taxid_assigned	Viruses	Uroviricota	Caudoviricetes	no_support	no_support	no_support	no_support	lyso	-	-	30.9577	23.2277	24.4709	0.160502	16.1956	20.7397	0.503496	0.158293	5.83398	0.613556	0.09922	0.728209	0.392511
M_C1_S01_vRhyme_bin_6	16964	55.69	Low-quality	Low-quality	10.67	HMM-based (lower-bound)	taxid_assigned	Viruses	Uroviricota	Caudoviricetes	no_support	no_support	no_support	no_support	Lysogeny	parAB,recombinase	-	142.673	267.944	152.503	22.7161	122.427	110.666	0.498324	0.101769	4.02349	0.397619	0.240444	0.37365	0.288635
M_C1_S01_vRhyme_bin_60	15525	38.47	Low-quality	Low-quality	22.45	HMM-based (lower-bound)	taxid_assigned	Viruses	Uroviricota	Caudoviricetes	no_support	no_support	no_support	no_support	Lysogeny	recombinase	-	27.6195	0	0	0	0	0	0.00494961	0	0.0196201	0	0	0.0178966	0
M_C1_S01_vRhyme_bin_61	7173	57.38	Low-quality	Low-quality	7.77	HMM-based (lower-bound)	taxid_assigned	Viruses	Uroviricota	Caudoviricetes	no_support	no_support	no_support	no_support	Lysogeny	integrase	VIBRANT-based	16.8023	0.825293	0	0	0.0558591	0	0.35945	0.0355835	2.15124	0.113122	0.036694	0.118501	0.15489
M_C1_S01_vRhyme_bin_62	16063	59.84	Low-quality	Low-quality	44.19	AAI-based (medium-confidence)	taxid_assigned	Viruses	Uroviricota	Caudoviricetes	no_support	no_support	no_support	no_support	Lysogeny	integrase	VIBRANT-based	28.5522	0	0	0	0	0	0.0384794	0.00404732	0.146175	0.0327515	0.0166945	0.0191307	0.0111268
M_C1_S01_vRhyme_bin_63	7655	57.07	Low-quality	Low-quality	5.03	AAI-based (medium-confidence)	taxid_assigned	Viruses	Uroviricota	Caudoviricetes	NA	NA	Eurybiavirus	no_support	lyso	-	-	24.5544	5.90726	0	0.290535	8.73149	4.53941	0.280433	0.0393284	0.569046	0.136394	0.170913	0.362136	0.498128
M_C1_S01_vRhyme_bin_64	21702	64.53	Low-quality	Low-quality	18.36	HMM-based (lower-bound)	taxid_assigned	Viruses	Uroviricota	Caudoviricetes	no_support	no_support	no_support	no_support	Lysogeny	integrase	-	521.044	376.082	9268.76	318.133	131.737	445.787	5.63097	1.23999	13.2474	4.15592	2.0635	0.630805	2.51878
M_C1_S01_vRhyme_bin_65	16237	58.05	Low-quality	Low-quality	3.66	AAI-based (medium-confidence)	taxid_assigned	Viruses	no_support	no_support	no_support	no_support	no_support	no_support	Lysogeny	-	CheckV-based	35.4869	22.449	0.798517	5.39242	6.39675	20.0268	5.36222	1.03476	33.0769	2.18378	1.66813	0.747966	1.6723
M_C1_S01_vRhyme_bin_66	8517	34.06	Low-quality	Low-quality	23.62	AAI-based (medium-confidence)	taxid_assigned	Viruses	Uroviricota	Caudoviricetes	NA	NA	Murrayvirus	no_support	lyso	-	-	52.2257	0	0	0	1.06402	0	0	0.292687	0	0	0.00529511	0	0.00705833
M_C1_S01_vRhyme_bin_67	5657	34.72	Low-quality	Low-quality	7.55	HMM-based (lower-bound)	no_taxid_assigned	-	-	-	-	-	-	-	lyso	-	-	29.8034	4.3338	0	0	3.31687	3.92342	0.237012	0.0646813	1.03261	0.274168	0.0111166	0.0741171	0.00493945
M_C1_S01_vRhyme_bin_68	31768	56.94	Medium-quality	Medium-quality	72.77	HMM-based (lower-bound)	taxid_assigned	Viruses	Uroviricota	Caudoviricetes	no_support	no_support	no_support	no_support	Lysogeny	integrase,parAB	VIBRANT-based	105.61	4.5173	1.77888	0.825059	8.38878	2.26076	1.03781	0.396392	5.77909	0.553329	0.789006	0.133462	0.398666
M_C1_S01_vRhyme_bin_69	10509	35.66	Low-quality	Low-quality	4.39	AAI-based (medium-confidence)	taxid_assigned	Viruses	Uroviricota	Caudoviricetes	no_support	no_support	no_support	no_support	lyso	-	-	31.8517	0	0	0	0	0	0	0	0.00896838	0	0	0	0
M_C1_S01_vRhyme_bin_7	8840	31.12	Low-quality	Low-quality	6.69	HMM-based (lower-bound)	taxid_assigned	Viruses	Uroviricota	Caudoviricetes	no_support	no_support	no_support	no_support	lyso	-	-	20.6168	0.335856	0	0	0	0	0.0232327	0.00434425	0.204652	0.0150662	0	0.022401	0
M_C1_S01_vRhyme_bin_70	10165	62.84	Low-quality	Low-quality	10.74	AAI-based (medium-confidence)	taxid_assigned	Viruses	Uroviricota	Caudoviricetes	no_support	no_support	no_support	no_support	Lysogeny	integrase	-	39.2907	7.84058	2.89707	1.02609	18.7723	9.62878	1.95724	0.330707	17.0124	1.4757	0.786636	1.50917	0.972814
M_C1_S01_vRhyme_bin_71	9420	50.76	Low-quality	Low-quality	13.4	AAI-based (medium-confidence)	taxid_assigned	Viruses	Uroviricota	Caudoviricetes	NA	NA	NA	Vibrio_phage_SIO-2	lyso	-	-	333.791	2.25774	0	0	0.17746	0.102857	0.0293883	0.00942051	0.554734	0.0245032	0.0242862	0.00303604	0
M_C1_S01_vRhyme_bin_72	16970	35.69	Medium-quality	Medium-quality	51.89	AAI-based (high-confidence)	taxid_assigned	Viruses	Uroviricota	Caudoviricetes	no_support	no_support	no_support	no_support	lyso	-	-	73.9461	2.32521	0	12.9968	0.498367	3.70953	0.0248218	0.00278484	0.0918329	0.0917511	0.00574349	0.00538498	0.00382801
M_C1_S01_vRhyme_bin_73	14910	34.04	Low-quality	Low-quality	20.41	HMM-based (lower-bound)	taxid_assigned	Viruses	Uroviricota	Caudoviricetes	no_support	no_support	no_support	no_support	Lysogeny	-	CheckV-based	282.126	0.0969296	0	0	0.856155	0	0	0.227246	0	0.0108704	0.0161612	0	0.00430855
M_C1_S01_vRhyme_bin_74	31503	54.72	Low-quality	Low-quality	49.52	AAI-based (high-confidence)	taxid_assigned	Viruses	Uroviricota	Caudoviricetes	no_support	no_support	no_support	no_support	Lysogeny	transposase	CheckV-based	451.967	66.6015	176.382	8.10816	13.1064	18.4688	3.51073	1.52224	25.9651	2.93317	1.01433	0.940192	1.23033
M_C1_S01_vRhyme_bin_75	5244	63.44	Low-quality	Low-quality	9.85	HMM-based (lower-bound)	taxid_assigned	Viruses	Uroviricota	Caudoviricetes	no_support	no_support	no_support	no_support	lyso	-	-	12.7469	0	0	0	0	0.333095	0	0	0.233541	0	0.00786493	0.009832	0.0104839
M_C1_S01_vRhyme_bin_76	9086	37.46	Low-quality	Low-quality	6.33	AAI-based (high-confidence)	taxid_assigned	Viruses	Uroviricota	Caudoviricetes	no_support	no_support	no_support	no_support	lyso	-	-	108.695	168.287	4.93365	62.5639	24.0723	22.8119	0.957106	0.167631	9.5449	1.30594	0.137789	0.0250546	0.230423
M_C1_S01_vRhyme_bin_77	22096	56.51	Low-quality	Low-quality	14.29	AAI-based (medium-confidence)	taxid_assigned	Viruses	Uroviricota	Caudoviricetes	no_support	no_support	no_support	no_support	Lysogeny	transposase	CheckV-based	196.258	10.2361	0.612093	2.27872	6.37048	27.9277	0.20095	0.080958	2.7276	0.358956	0.145833	0.24704	0.176082
M_C1_S01_vRhyme_bin_78	20271	58.11	Low-quality	Low-quality	44.73	AAI-based (medium-confidence)	taxid_assigned	Viruses	Uroviricota	Caudoviricetes	no_support	no_support	no_support	no_support	lyso	-	-	162.146	0	0	0	0	0	0.0105291	0.00236259	0	0	0	0	0.00324759
M_C1_S01_vRhyme_bin_79	22427	36.75	Low-quality	Low-quality	12.12	HMM-based (lower-bound)	taxid_assigned	Viruses	Uroviricota	Caudoviricetes	NA	Kyanoviridae	no_support	no_support	Lysogeny	-	CheckV-based	48.1097	13.5273	0	4.27223	2.82472	0.750828	0.0902376	0.0783182	0.544421	0.798277	0.0177283	0.0098499	0.010503
M_C1_S01_vRhyme_bin_8	49971	62.22	Medium-quality	Medium-quality	70.76	HMM-based (lower-bound)	taxid_assigned	Viruses	Uroviricota	Caudoviricetes	no_support	no_support	no_support	no_support	Lysogeny	integrase,parAB	VIBRANT-based	106.47	22.7111	211.358	0.25935	13.1445	15.8087	0.451686	0.0959447	1.74013	0.323668	0.288272	0.331136	0.166055
M_C1_S01_vRhyme_bin_80	11201	60.87	Low-quality	Low-quality	30.22	AAI-based (medium-confidence)	taxid_assigned	Viruses	Uroviricota	Caudoviricetes	no_support	no_support	no_support	no_support	lyso	-	-	19.4228	5.88038	0	0.3746	0.716413	7.19744	1.4237	0.329602	9.99022	0.803925	1.26617	1.53383	0.985793
M_C1_S01_vRhyme_bin_81	7384	49.81	Low-quality	Low-quality	11.64	HMM-based (lower-bound)	no_taxid_assigned	-	-	-	-	-	-	-	lyso	-	-	31.8751	0.537128	0	0	0	0.126429	0.020642	0.0260538	0.109098	0	0.0119408	0	0.0636679
M_C1_S01_vRhyme_bin_82	11898	56.2	Low-quality	Low-quality	21.8	AAI-based (medium-confidence)	taxid_assigned	Viruses	Uroviricota	Caudoviricetes	NA	Mesyanzhinovviridae	no_support	no_support	lyso	-	-	69.618	3.68033	0	0	0.542393	0.0838332	0.140295	0.024954	0.750543	0.0998563	0.0415683	0.0395922	0.0448558
M_C1_S01_vRhyme_bin_83	12476	57.16	Low-quality	Low-quality	16.17	HMM-based (lower-bound)	taxid_assigned	Viruses	Uroviricota	Caudoviricetes	NA	NA	NA	Enterococcus_phage_phiEf11	lyso	-	-	71.8372	1.99168	2.85767	0.570946	2.2185	11.1709	0.242744	0.0588849	1.5777	0.236126	0.11765	0.62151	0.498302
M_C1_S01_vRhyme_bin_84	6542	52.86	Low-quality	Low-quality	6.66	AAI-based (medium-confidence)	taxid_assigned	Viruses	Uroviricota	Caudoviricetes	NA	NA	NA	Bacillus_phage_0305phi8-36	lyso	-	-	51.3896	54.4907	2.29213	3.80356	65.4227	121.23	0.957734	0.332588	8.15024	0.731989	0.316585	0.428745	0.606631
M_C1_S01_vRhyme_bin_85	8780	60.91	Low-quality	Low-quality	8.68	AAI-based (medium-confidence)	taxid_assigned	Viruses	Uroviricota	Caudoviricetes	no_support	no_support	no_support	no_support	Lysogeny	-	CheckV-based	17.4828	24.3723	0.782398	1.69345	7.69058	7.15108	1.22593	0.532699	13.4935	0.923717	0.605605	0.337727	0.981323
M_C1_S01_vRhyme_bin_86	16262	56.41	Low-quality	Low-quality	13.58	HMM-based (lower-bound)	taxid_assigned	Viruses	Uroviricota	Caudoviricetes	no_support	no_support	no_support	no_support	lyso	-	-	59.9273	0.247734	2.07345	0	6.33814	0.349869	0.00238012	0.0467308	0.0943468	0.0092609	0.0261598	0.00688475	0.00734122
M_C1_S01_vRhyme_bin_87	20519	57.54	Low-quality	Low-quality	10.85	HMM-based (lower-bound)	taxid_assigned	Viruses	Uroviricota	Caudoviricetes	Thumleimavirales	no_support	no_support	no_support	lyso	-	-	58.7361	27.1201	0	9.64122	10.1965	11.5572	3.06821	0.50957	17.4887	2.87079	1.37232	0.528618	1.17393
M_C1_S01_vRhyme_bin_88	15951	59.09	Low-quality	Low-quality	5.43	AAI-based (medium-confidence)	taxid_assigned	Viruses	Uroviricota	Caudoviricetes	no_support	no_support	no_support	no_support	Lysogeny	transposase	-	389.502	92.9705	24.9988	42.7151	44.9181	91.3953	23.4023	5.02688	140.655	8.79088	9.23075	7.04638	11.4253
M_C1_S01_vRhyme_bin_89	21896	56.93	Low-quality	Low-quality	43.87	AAI-based (medium-confidence)	taxid_assigned	Viruses	Uroviricota	Caudoviricetes	no_support	no_support	no_support	no_support	Lysogeny	-	CheckV-based	364.536	163.368	6.1701	17.201	42.2467	78.0499	10.4726	1.59085	72.1687	5.07292	2.98058	2.56615	3.57265
M_C1_S01_vRhyme_bin_9	18107	58.75	Low-quality	Low-quality	39.98	AAI-based (medium-confidence)	taxid_assigned	Viruses	no_support	no_support	no_support	no_support	no_support	no_support	Lysogeny	parAB,recombinase,transposase	VIBRANT-based	79.4819	47.093	2.50704	4.6802	10.6495	18.5032	0.687441	0.432852	8.53953	1.15999	0.0960351	0.148799	0.475995
M_C1_S01_vRhyme_bin_90	16767	58.49	Low-quality	Low-quality	31.47	HMM-based (lower-bound)	taxid_assigned	Viruses	Uroviricota	Caudoviricetes	no_support	no_support	no_support	no_support	Lysogeny	transposase	-	170.725	45.4536	25.2276	13.1776	13.4463	26.6857	10.0993	1.59233	72.6446	4.28698	2.8572	2.83312	3.74669
M_C1_S01_vRhyme_bin_91	13146	55.41	Low-quality	Low-quality	17.47	HMM-based (lower-bound)	taxid_assigned	Viruses	Uroviricota	Caudoviricetes	no_support	no_support	no_support	no_support	lyso	-	-	166.387	0.27151	0	0	0	0.0766897	0.00313026	0.00351195	0.0165443	0.0121797	0.00362154	0	0.0144824
M_C1_S01_vRhyme_bin_92	14123	40.46	Low-quality	Low-quality	40.75	AAI-based (medium-confidence)	taxid_assigned	Viruses	Uroviricota	Caudoviricetes	no_support	no_support	no_support	no_support	lyso	-	-	347.92	0	0	0	0.992313	0	0	0.00329232	0.0155097	0	0	0	0
M_C1_S01_vRhyme_bin_93	37183	59.58	High-quality	High-quality	100	AAI-based (medium-confidence)	taxid_assigned	Viruses	Uroviricota	Caudoviricetes	no_support	no_support	no_support	no_support	Lysogeny	integrase	CheckV-based	105.257	7.88	18.942	12.7463	5.06746	23.8204	0.316762	0.124632	2.4386	0.432232	0.121523	0.296674	0.117887
M_C1_S01_vRhyme_bin_94	12314	41.42	Low-quality	Low-quality	4.14	AAI-based (medium-confidence)	taxid_assigned	Viruses	Uroviricota	Caudoviricetes	no_support	no_support	no_support	no_support	Lysogeny	-	CheckV-based	103.196	0	0	0	8.06624	0	0.00663758	0.0223408	0	0	0.0518355	0	0.0102365
M_C1_S01_vRhyme_bin_95	6817	63.65	Low-quality	Low-quality	4.36	AAI-based (medium-confidence)	taxid_assigned	Viruses	Uroviricota	Caudoviricetes	NA	Herelleviridae	no_support	no_support	Lysogeny	-	CheckV-based	24.6517	67.7977	44.6962	13.352	10.1938	44.701	30.6318	5.98963	150.973	9.87682	13.4978	1.95724	6.33328
M_C1_S01_vRhyme_bin_96	19327	65.33	Low-quality	Low-quality	26.26	AAI-based (medium-confidence)	taxid_assigned	Viruses	Uroviricota	Caudoviricetes	no_support	no_support	no_support	no_support	lyso	-	-	829.288	500.776	145.594	417.457	143.314	479.274	6.99783	1.72877	16.1426	5.36598	3.43938	0.900989	3.96002
M_C1_S01_vRhyme_bin_97	4903	58.27	Low-quality	Low-quality	8.43	HMM-based (lower-bound)	taxid_assigned	Viruses	Uroviricota	Caudoviricetes	NA	NA	NA	Clostridium_phage_PhiS63	Lysogeny	integrase	VIBRANT-based	31.8053	10.8061	0	0.103852	1.43758	5.0871	1.18141	0.301241	6.56573	0.612906	0.857372	0.688649	0.518984
M_C1_S01_vRhyme_bin_98	20789	54.69	Low-quality	Low-quality	39.93	AAI-based (medium-confidence)	taxid_assigned	Viruses	Uroviricota	Caudoviricetes	no_support	no_support	no_support	no_support	lyso	-	-	209.589	2.96157	0	0	0.782483	0.453532	0.0308532	0.0980766	0.3207	0.040016	0.039265	0.00148744	0.00475817
M_C1_S01_vRhyme_bin_99	47657	48.41	High-quality	High-quality	100	AAI-based (medium-confidence)	taxid_assigned	Viruses	Uroviricota	Caudoviricetes	no_support	no_support	no_support	no_support	lyso	-	-	499.226	0.113253	0.124996	0.0135273	0.019711	0	0	0.00418545	0.0418987	0.0217731	0.00701359	0.000674442	0.00215747
M_k141_1448446_1268294	4361	48.98	Complete	Complete	100	DTR (high-confidence)	taxid_assigned	Viruses	Phixviricota	Malgrandaviricetes	Petitvirales	Microviridae	no_support	no_support	lyso	-	-	0	73.8591	0	0	0	0	0	0	0.0277812	0	0	0	0
M_k141_1449408_1287792	4765	49.76	Complete	Complete	100	DTR (high-confidence)	taxid_assigned	Viruses	Phixviricota	Malgrandaviricetes	Petitvirales	Microviridae	no_support	no_support	lyso	-	-	0	316.788	0	0	0	0	0	0	0	0	0	0	0
M_k141_1450247_1303615	4389	49.9	Complete	Complete	100	DTR (high-confidence)	taxid_assigned	Viruses	Phixviricota	Malgrandaviricetes	Petitvirales	Microviridae	no_support	no_support	lyso	-	-	0	69.2202	0	0	0	0	0	0	0.165624	0	0	0.00755378	0.0161092
M_MP4_S05_k141_1005626	5329	39.61	High-quality	High-quality	99.7	AAI-based (high-confidence)	taxid_assigned	Viruses	Phixviricota	Malgrandaviricetes	Petitvirales	Microviridae	NA	Microviridae	lyso	-	-	0	45.2202	0	0	0	0	0	0	0	0	0	0	0
M_MP4_S05_k141_1032738	3009	44.2	Low-quality	Low-quality	1.56	AAI-based (medium-confidence)	taxid_assigned	Viruses	Uroviricota	Caudoviricetes	NA	Kyanoviridae	no_support	no_support	lyso	-	-	0	38.0606	0	0	1.44905	0	0	0	0.442902	0	0	0	0
M_MP4_S05_k141_1042423	5294	52.7	Low-quality	Low-quality	9.12	HMM-based (lower-bound)	taxid_assigned	Viruses	Uroviricota	Caudoviricetes	NA	NA	NA	Pseudoalteromonas_phage_BS5	lyso	-	-	0	95.9958	0	0	0.640585	5.09194	0.0692796	0	2.05966	0.185325	0	0	0.166942
M_MP4_S05_k141_1102738	2886	50.31	Low-quality	Low-quality	0.85	HMM-based (lower-bound)	taxid_assigned	Viruses	Nucleocytoviricota	Megaviricetes	Pimascovirales	Marseilleviridae	Marseillevirus	no_support	lyso	-	-	111.82	783.182	10.6452	75.5743	131.608	31.5242	16.3939	0.392097	134.042	9.67325	2.62816	0.390582	1.58017
M_MP4_S05_k141_1104424	6679	59.8	Low-quality	Low-quality	9.6	HMM-based (lower-bound)	taxid_assigned	Viruses	Uroviricota	Caudoviricetes	no_support	no_support	no_support	no_support	lyso	-	-	0	60.9668	0	0	0	0	0.0137283	0	0.0725581	0.0267081	0	0	0
M_MP4_S05_k141_111111	4407	46.88	Low-quality	Low-quality	9.09	HMM-based (lower-bound)	taxid_assigned	Viruses	Uroviricota	Caudoviricetes	no_support	no_support	no_support	no_support	lyso	-	-	0	93.4807	0	0	0	0	0	0	0	0	0	0	0
M_MP4_S05_k141_1117667	3296	51.82	Low-quality	Low-quality	6.47	AAI-based (medium-confidence)	taxid_assigned	Viruses	Uroviricota	Caudoviricetes	no_support	no_support	no_support	no_support	lyso	-	-	0	105.687	0	0	0	0	0	0	0	0	0	0	0
M_MP4_S05_k141_1160270	2915	59.01	Low-quality	Low-quality	4.71	HMM-based (lower-bound)	no_taxid_assigned	-	-	-	-	-	-	-	lyso	-	-	0	87.3065	0	0	0	0	0	0	0	0	0	0	0
M_MP4_S05_k141_1182959	3313	42.08	Low-quality	Low-quality	6.39	AAI-based (medium-confidence)	no_taxid_assigned	-	-	-	-	-	-	-	lyso	-	-	0	80.419	0	0	0	0	0	0	0.146277	0	0	0.0200142	0
M_MP4_S05_k141_1191119	4238	46.27	Low-quality	Low-quality	1.27	HMM-based (lower-bound)	no_taxid_assigned	-	-	-	-	-	-	-	lyso	-	-	0	408.163	0	0	0	0	0	0	0.057175	0	0	0	0
M_MP4_S05_k141_1218170	3352	42.12	Low-quality	Low-quality	1.85	HMM-based (lower-bound)	taxid_assigned	Viruses	Uroviricota	Caudoviricetes	no_support	no_support	no_support	no_support	lyso	-	-	0	63.8239	0	0	0	0	0	0	0	0	0	0	0
M_MP4_S05_k141_1231844	3350	46.15	Low-quality	Low-quality	7.17	AAI-based (medium-confidence)	no_taxid_assigned	-	-	-	-	-	-	-	lyso	-	-	0	55.5528	0	0	0.289233	4.02339	0	0	0.108496	0	0	0	0
M_MP4_S05_k141_1235427	4599	55.99	Low-quality	Low-quality	6.64	HMM-based (lower-bound)	taxid_assigned	Viruses	Uroviricota	Caudoviricetes	no_support	no_support	no_support	no_support	lyso	-	-	0	97.014	0	0	0	0	0	0	0	0	0	0	0
M_MP4_S05_k141_1237400	3363	42.85	Low-quality	Low-quality	5.49	HMM-based (lower-bound)	taxid_assigned	Viruses	Uroviricota	Caudoviricetes	no_support	no_support	no_support	no_support	lyso	-	-	0	51.7908	0	0	7.49099	0	0	0	0	0	0	0	0
M_MP4_S05_k141_1262014	2275	58.33	Low-quality	Low-quality	3.55	AAI-based (medium-confidence)	taxid_assigned	Viruses	Uroviricota	Caudoviricetes	NA	Mesyanzhinovviridae	no_support	no_support	lyso	-	-	0.202068	53.8362	0	0.876872	1.70362	1.48114	0.10076	0.0791323	0.47929	0.274436	0.244805	0.204022	0.264166
M_MP4_S05_k141_126224	2188	43.42	Low-quality	Low-quality	5.06	AAI-based (medium-confidence)	taxid_assigned	Viruses	Uroviricota	Caudoviricetes	no_support	no_support	no_support	no_support	lyso	-	-	0	55.6134	0	0	99.8601	0.513344	0.104766	0	1.55041	0	0	0	0
M_MP4_S05_k141_1289248	4005	58.58	Low-quality	Low-quality	8.68	AAI-based (medium-confidence)	taxid_assigned	Viruses	Uroviricota	Caudoviricetes	NA	NA	Naesvirus	no_support	lyso	-	-	0	76.85	0	48.3155	0.967722	0.841346	0.0114471	0	0.332757	0.0222701	0.00662186	0.0165561	0.0176537
M_MP4_S05_k141_1295813	2370	45.78	Low-quality	Low-quality	6.9	AAI-based (high-confidence)	taxid_assigned	Viruses	Uroviricota	Caudoviricetes	NA	NA	NA	Thalassomonas_phage_BA3	lyso	-	-	0	35.5707	0	0	0	0	0	0	0.10224	0	0	0	0
M_MP4_S05_k141_1297075	5373	55.54	Low-quality	Low-quality	7.51	HMM-based (lower-bound)	no_taxid_assigned	-	-	-	-	-	-	-	lyso	-	-	0	74.3057	0	0	0	0.418089	0.0938589	0.00957305	0.315681	0.0497999	0	0	0.026318
M_MP4_S05_k141_1306777	4862	53.15	Low-quality	Low-quality	4.24	AAI-based (high-confidence)	taxid_assigned	Viruses	Nucleocytoviricota	Pokkesviricetes	Chitovirales	Poxviridae	NA	Diachasmimorpha_entomopoxvirus	lyso	-	-	5.67304	50.3815	0	0	0	0	0	0.0105792	0.199348	0	0.0109093	0.0272756	0.014542
M_MP4_S05_k141_1337140	8194	50.48	Low-quality	Low-quality	4.96	HMM-based (lower-bound)	taxid_assigned	Viruses	Uroviricota	Caudoviricetes	no_support	no_support	no_support	no_support	Lysogeny	integrase	VIBRANT-based	46.3969	90.4597	0	4.13876	1.65548	20.5613	0.313322	0.0878818	2.76492	0.272125	0.0938609	0.347962	0.405547
M_MP4_S05_k141_1340478	6315	42.71	Low-quality	Low-quality	3.1	HMM-based (lower-bound)	taxid_assigned	Viruses	no_support	no_support	no_support	no_support	no_support	no_support	lyso	-	-	0	115.738	0	0	0	0	0	0	0	0	0	0	0
M_MP4_S05_k141_1342792	2497	56.23	Low-quality	Low-quality	3.57	AAI-based (medium-confidence)	taxid_assigned	Viruses	Uroviricota	Caudoviricetes	no_support	no_support	no_support	no_support	lyso	-	-	0	42.6797	0	0	0	0	0	0.0205991	1.31003	0.0714391	0	0	0
M_MP4_S05_k141_1344535	2796	40.59	Low-quality	Low-quality	6.5	AAI-based (medium-confidence)	no_taxid_assigned	-	-	-	-	-	-	-	lyso	-	-	0	30.72	0	0	45.7435	0	0.0655877	0	0.346649	0	0	0	0
M_MP4_S05_k141_1357677	2410	37.22	Low-quality	Low-quality	1.83	AAI-based (medium-confidence)	taxid_assigned	Viruses	Uroviricota	Caudoviricetes	NA	Kyanoviridae	no_support	no_support	lyso	-	-	0	62.3706	0	0	15.2778	0	0	0	0	0	0	0	0
M_MP4_S05_k141_1379114	6370	40.22	Low-quality	Low-quality	2.7	HMM-based (lower-bound)	taxid_assigned	Viruses	Uroviricota	Caudoviricetes	NA	NA	Polybotosvirus	Polybotosvirus_Atuph07	lyso	-	-	0	41.4509	0	0	0	0	0	0	0	0	0	0	0
M_MP4_S05_k141_1420782	6573	58.03	Low-quality	Low-quality	2.61	HMM-based (lower-bound)	no_taxid_assigned	-	-	-	-	-	-	-	lyso	-	-	0	55.7792	0	0	0	0	0.0557989	0	0.18432	0	0.0161391	0	0
M_MP4_S05_k141_1440958	5121	43.47	Medium-quality	Medium-quality	60.57	AAI-based (high-confidence)	taxid_assigned	Viruses	Kitrinoviricota	Alsuviricetes	Tymovirales	Betaflexiviridae	Carlavirus	Shallot_latent_virus	lyso	-	-	5.83496	47.8334	73.7908	27.3983	0	0	0	0	0	0	0	0	0
M_MP4_S05_k141_1443210	4606	43.2	Low-quality	Low-quality	1.42	AAI-based (medium-confidence)	taxid_assigned	Viruses	Uroviricota	Caudoviricetes	NA	NA	NA	Pseudomonas_phage_vB_PaeM_PA5oct	lyso	-	-	0	30.0442	0	0	0	0	0	0	0	0	0	0	0
M_MP4_S05_k141_1444455	3700	46.16	Low-quality	Low-quality	3.64	HMM-based (lower-bound)	taxid_assigned	Viruses	Uroviricota	Caudoviricetes	no_support	no_support	no_support	no_support	lyso	-	-	0	57.3911	0	0	0	0	0	0	0.163721	0	0.0143354	0	0
M_MP4_S05_k141_1445702	2016	43.2	Low-quality	Low-quality	3.97	AAI-based (medium-confidence)	no_taxid_assigned	-	-	-	-	-	-	-	lyso	-	-	0	35.8993	0	0	41.0931	0	0	0	0	0	0	0	0
M_MP4_S05_k141_1446765	3144	35.85	Low-quality	Low-quality	6.33	HMM-based (lower-bound)	no_taxid_assigned	-	-	-	-	-	-	-	lyso	-	-	0	67.7934	0	0	0	0	0	0	0.0385349	0	0	0	0
M_MP4_S05_k141_1448094	2349	48.62	High-quality	High-quality	96.68	AAI-based (high-confidence)	taxid_assigned	Viruses	Cressdnaviricota	Arfiviricetes	Cremevirales	Smacoviridae	NA	Pig_stool_associated_circular_ssDNA_virus_GER2011	lyso	-	-	0	1266.94	0	0	0	0	0	0	0	0	0	0	0
M_MP4_S05_k141_1448247	2325	50.24	High-quality	High-quality	92.03	AAI-based (high-confidence)	taxid_assigned	Viruses	Cressdnaviricota	Arfiviricetes	Cremevirales	Smacoviridae	Porprismacovirus	no_support	lyso	-	-	0	238.763	0	0	0	0	0	0	0	0	0	0	0
M_MP4_S05_k141_1450643	2108	42.08	Medium-quality	Medium-quality	50.66	HMM-based (lower-bound)	taxid_assigned	Viruses	Cressdnaviricota	Arfiviricetes	Cirlivirales	Circoviridae	NA	Circovirus-like_genome_DCCV-8	lyso	-	-	0	39.9918	0	0	0	0	0	0	0	0	0	0	0
M_MP4_S05_k141_15969	4133	40.53	Low-quality	Low-quality	11.38	AAI-based (medium-confidence)	taxid_assigned	Viruses	Uroviricota	Caudoviricetes	no_support	no_support	no_support	no_support	lyso	-	-	0	48.492	0	0	113.585	0.271763	0	0	0.23451	0	0.0128336	0	0
M_MP4_S05_k141_163593	4067	43.99	Low-quality	Low-quality	5.04	AAI-based (medium-confidence)	no_taxid_assigned	-	-	-	-	-	-	-	lyso	-	-	0	48.8879	1.5108	0	0	0	0	0	0	0	0	0	0
M_MP4_S05_k141_171370	2367	46.3	Low-quality	Low-quality	2.22	HMM-based (lower-bound)	taxid_assigned	Viruses	Uroviricota	Caudoviricetes	NA	NA	Xiamenvirus	no_support	lyso	-	-	0	35.2798	0	0	1.02337	0	0	0	0	0	0	0.0280131	0
M_MP4_S05_k141_178568	4351	38.47	Low-quality	Low-quality	2.23	HMM-based (lower-bound)	taxid_assigned	Viruses	Uroviricota	Caudoviricetes	no_support	no_support	no_support	no_support	lyso	-	-	0	70.3731	0	0	0	0	0	0	0	0	0	0	0
M_MP4_S05_k141_196121	2210	58.55	Low-quality	Low-quality	4.55	AAI-based (medium-confidence)	taxid_assigned	Viruses	Uroviricota	Caudoviricetes	NA	Peduoviridae	Arsyunavirus	Arsyunavirus_RSY1	Lysogeny	integrase	VIBRANT-based	0	100.043	0	5.41597	2.19215	1.01647	2.46862	0.104734	32.1798	1.00896	0.312007	0.270029	0.287932
M_MP4_S05_k141_211267	3360	56.88	Low-quality	Low-quality	6.94	HMM-based (lower-bound)	taxid_assigned	Viruses	Uroviricota	Caudoviricetes	NA	NA	Hollowayvirus	no_support	lyso	-	-	0	81.8978	0	0	0	0	0	0	0	0	0	0	0
M_MP4_S05_k141_219555	3455	36.7	Low-quality	Low-quality	6.56	HMM-based (lower-bound)	taxid_assigned	Viruses	Uroviricota	Caudoviricetes	no_support	no_support	no_support	no_support	lyso	-	-	0	50.4117	0	0	0	0	0	0	0	0	0	0	0
M_MP4_S05_k141_221494	3886	44.72	Low-quality	Low-quality	4.41	HMM-based (lower-bound)	taxid_assigned	Viruses	Uroviricota	Caudoviricetes	no_support	no_support	no_support	no_support	lyso	-	-	0	98.8507	0	0	0	0	0	0	0.342947	0	0	0	0
M_MP4_S05_k141_230420	2326	48.19	Low-quality	Low-quality	5.39	AAI-based (medium-confidence)	no_taxid_assigned	-	-	-	-	-	-	-	lyso	-	-	0	28.7213	0	0	0	3.8631	0	0	0	0	0	0	0
M_MP4_S05_k141_279527	4072	46.19	Low-quality	Low-quality	10.53	AAI-based (medium-confidence)	no_taxid_assigned	-	-	-	-	-	-	-	lyso	-	-	0	35.742	0	0	0	0	0	0	0.0595058	0	0	0	0
M_MP4_S05_k141_316561	2115	41.7	Low-quality	Low-quality	4.96	HMM-based (lower-bound)	taxid_assigned	Viruses	Uroviricota	Caudoviricetes	NA	NA	Lederbergvirus	no_support	lyso	-	-	0	40.9875	0	0	0	0	0	0	0	0	0	0	0
M_MP4_S05_k141_366298	5519	47.78	Low-quality	Low-quality	2.09	HMM-based (lower-bound)	taxid_assigned	Viruses	Uroviricota	Caudoviricetes	Crassvirales	Intestiviridae	Dabirmavirus	Dabirmavirus_hominis	lyso	-	-	0	63.4056	0	0	0	0	0	0	0	0	0	0	0
M_MP4_S05_k141_396041	3124	56.98	Low-quality	Low-quality	5.14	AAI-based (medium-confidence)	no_taxid_assigned	-	-	-	-	-	-	-	Lysogeny	transposase	-	0	53.9709	0	0	0	0	0.102727	0	0.853196	0.114202	0.0509358	0.0636751	0.0565807
M_MP4_S05_k141_404627	2723	58.24	Low-quality	Low-quality	6.45	AAI-based (medium-confidence)	taxid_assigned	Viruses	Uroviricota	Caudoviricetes	no_support	no_support	no_support	no_support	lyso	-	-	0	64.2555	0	0.244202	2.66874	0	1.33008	0.0188895	12.4135	0.556834	0.0876552	0.243507	0.246669
M_MP4_S05_k141_406546	3157	63.32	Low-quality	Low-quality	4.23	AAI-based (medium-confidence)	taxid_assigned	Viruses	Uroviricota	Caudoviricetes	NA	Forsetiviridae	Freyavirus	no_support	lyso	-	-	0.291229	41.8185	0	0	0	0	0	0	0	0	0	0	0
M_MP4_S05_k141_428738	2001	57.92	Low-quality	Low-quality	0.65	HMM-based (lower-bound)	taxid_assigned	Viruses	Uroviricota	Caudoviricetes	NA	NA	Machinavirus	Machinavirus_machina	lyso	-	-	0	34.9761	0	0	0	0	0	0	0.605467	0	0	0	0
M_MP4_S05_k141_433017	2438	43.23	Low-quality	Low-quality	2.23	HMM-based (lower-bound)	taxid_assigned	Viruses	Uroviricota	Caudoviricetes	no_support	no_support	no_support	no_support	lyso	-	-	0	42.7339	0	0	0	0	0	0	0	0	0	0	0
M_MP4_S05_k141_444753	4135	48	Low-quality	Low-quality	7.9	HMM-based (lower-bound)	taxid_assigned	Viruses	Uroviricota	Caudoviricetes	NA	NA	NA	Alteromonas_phage_ZP6	lyso	-	-	0	51.9306	0	0	0	0	0	0	0.175798	0	0	0	0
M_MP4_S05_k141_476702	2005	45.54	Low-quality	Low-quality	4.04	HMM-based (lower-bound)	no_taxid_assigned	-	-	-	-	-	-	-	lyso	-	-	0	43.6328	0	0	0	0	0	0	0	0	0	0	0
M_MP4_S05_k141_505379	4428	46.3	Low-quality	Low-quality	2.91	AAI-based (medium-confidence)	taxid_assigned	Viruses	Uroviricota	Caudoviricetes	no_support	no_support	no_support	no_support	lyso	-	-	0	145.663	0	0	0	0	0	0	0	0	0	0	0
M_MP4_S05_k141_506265	2340	42.22	Low-quality	Low-quality	5.41	AAI-based (medium-confidence)	taxid_assigned	Viruses	Nucleocytoviricota	Megaviricetes	Algavirales	Phycodnaviridae	Phaeovirus	Ectocarpus_siliculosus_virus_1	lyso	-	-	0	44.8635	0	0	0	0	0	0	0	0	0	0	0
M_MP4_S05_k141_506567	2749	56.49	Low-quality	Low-quality	1.86	HMM-based (lower-bound)	no_taxid_assigned	-	-	-	-	-	-	-	lyso	-	-	0	35.8742	0	0.483784	0	2.04292	0.0500318	0	0.044072	0	0	0	0.0128598
M_MP4_S05_k141_562844	3649	42.92	Low-quality	Low-quality	3.22	AAI-based (medium-confidence)	taxid_assigned	Viruses	Uroviricota	Caudoviricetes	no_support	no_support	no_support	no_support	lyso	-	-	7.05494	78.8987	0	0	2.25703	0.615619	0.464866	0.0845755	2.05852	0.0977711	0.218037	0	0.116256
M_MP4_S05_k141_568002	4116	44.7	Low-quality	Low-quality	8.32	HMM-based (lower-bound)	taxid_assigned	Viruses	Uroviricota	Caudoviricetes	no_support	no_support	no_support	no_support	lyso	-	-	0	59.706	0	0	0.235406	4.91194	0.233907	0.0124966	1.20683	0	0.0515463	0	0.0171777
M_MP4_S05_k141_578685	2999	43.68	Low-quality	Low-quality	3.96	HMM-based (lower-bound)	taxid_assigned	Viruses	Uroviricota	Caudoviricetes	no_support	no_support	no_support	no_support	lyso	-	-	0	111.645	0	0	24.3929	0	0	0.017151	0.363583	0.0297405	0.0176863	0	0
M_MP4_S05_k141_607985	3509	30.66	Low-quality	Low-quality	1.35	HMM-based (lower-bound)	taxid_assigned	Viruses	Uroviricota	Caudoviricetes	NA	NA	NA	Bacillus_phage_vB_BanS_Skywalker	lyso	-	-	0	46.0095	0	0	0	0	0	0	1.27748	0	0	0	0
M_MP4_S05_k141_613908	3827	42.44	Low-quality	Low-quality	3.5	HMM-based (lower-bound)	taxid_assigned	Viruses	Uroviricota	Caudoviricetes	no_support	no_support	no_support	no_support	lyso	-	-	0	110.142	0	55.0804	1.13932	0	0	0.00672014	0.284919	0.209753	0	0	0
M_MP4_S05_k141_636804	3428	34.68	Low-quality	Low-quality	0.9	HMM-based (lower-bound)	taxid_assigned	Viruses	Uroviricota	Caudoviricetes	no_support	no_support	no_support	no_support	lyso	-	-	0	66.817	0	0	0	0	0	0	0.212055	0	0	0	0
M_MP4_S05_k141_642468	4388	57.11	Low-quality	Low-quality	5.57	HMM-based (lower-bound)	taxid_assigned	Viruses	Uroviricota	Caudoviricetes	no_support	no_support	no_support	no_support	lyso	-	-	0	81.9232	11.2022	7.57704	3.42261	18.6858	0.05224	0.011722	0.579816	0.142284	0.0604388	0.060444	0.0161129
M_MP4_S05_k141_643040	4129	47.08	Medium-quality	Medium-quality	80.83	AAI-based (medium-confidence)	taxid_assigned	Viruses	Phixviricota	Malgrandaviricetes	Petitvirales	Microviridae	no_support	no_support	lyso	-	-	0	53.1618	0	0	0	0	0	0	0	0	0	0	0
M_MP4_S05_k141_725158	3020	40.46	Low-quality	Low-quality	6.18	AAI-based (medium-confidence)	taxid_assigned	Viruses	Uroviricota	Caudoviricetes	NA	Ackermannviridae	Vapseptimavirus	Vapseptimavirus_VAP7	lyso	-	-	0	45.8224	0	0	0	0	0	0	0.0802343	0	0	0	0
M_MP4_S05_k141_74841	59174	48.59	High-quality	High-quality	100	AAI-based (medium-confidence)	taxid_assigned	Viruses	Uroviricota	Caudoviricetes	no_support	no_support	no_support	no_support	lyso	-	-	0	257.11	0	0	0	0	0	0	0.2375	0.00301456	0	0.000560272	0
M_MP4_S05_k141_756153	2582	53.25	Low-quality	Low-quality	5.2	HMM-based (lower-bound)	no_taxid_assigned	-	-	-	-	-	-	-	lyso	-	-	0	33.2662	0	0	0	0	0	0	0	0	0	0	0
M_MP4_S05_k141_765834	3090	44.85	Low-quality	Low-quality	2.18	HMM-based (lower-bound)	taxid_assigned	Viruses	Uroviricota	Caudoviricetes	NA	NA	NA	Deep-sea_thermophilic_phage_D6E	lyso	-	-	0	119.425	0	0	0	5.08892	0.148368	0	6.62621	0	0	0	0.0686439
M_MP4_S05_k141_786492	2800	53.46	Low-quality	Low-quality	0.84	AAI-based (medium-confidence)	taxid_assigned	Viruses	Nucleocytoviricota	Pokkesviricetes	Chitovirales	Poxviridae	Alphaentomopoxvirus	Anomala_cuprea_entomopoxvirus	lyso	-	-	0	217.857	0	0	6.40187	40.5153	0.311096	0	3.85096	0.38225	0.00947163	0.0947243	0.277763
M_MP4_S05_k141_840601	2485	48.49	Low-quality	Low-quality	2.43	HMM-based (lower-bound)	taxid_assigned	Viruses	Uroviricota	Caudoviricetes	no_support	no_support	no_support	no_support	lyso	-	-	0	35.5248	0	0	0	0	0	0	0	0	0	0	0
M_MP4_S05_k141_8638	2835	47.37	Low-quality	Low-quality	6.06	AAI-based (medium-confidence)	no_taxid_assigned	-	-	-	-	-	-	-	Lysogeny	transposase	-	0	93.1366	0	0	3.93041	0	2.21548	0.0362864	13.2051	1.16405	0.364833	0.0233887	0.0623486
M_MP4_S05_k141_882280	2872	49.93	Low-quality	Low-quality	5.22	AAI-based (medium-confidence)	taxid_assigned	Viruses	Uroviricota	Caudoviricetes	no_support	no_support	no_support	no_support	Lysogeny	parAB	-	0	28.2456	0	0	0	0	0	0	0	0	0	0	0
M_MP4_S05_k141_903896	10805	49.75	Low-quality	Low-quality	22.31	AAI-based (medium-confidence)	taxid_assigned	Viruses	Uroviricota	Caudoviricetes	no_support	no_support	no_support	no_support	lyso	-	-	0	209.04	0	0	0	0	0	0	0	0	0	0	0
M_MP4_S05_k141_933130	3559	60.66	Low-quality	Low-quality	7.91	AAI-based (medium-confidence)	taxid_assigned	Viruses	Uroviricota	Caudoviricetes	no_support	no_support	no_support	no_support	lyso	-	-	0.516668	96.7598	0	0.373679	0.408372	42.9207	0.128817	0.0722618	0.204249	0.375913	0.0372584	0.0372616	0.377455
M_MP4_S05_k141_964558	3414	44.32	Low-quality	Low-quality	9.64	AAI-based (medium-confidence)	taxid_assigned	Viruses	Uroviricota	Caudoviricetes	NA	Autographiviridae	Tawavirus	Tawavirus_JSF7	lyso	-	-	0	33.7784	0	0.194775	0.425717	0.328997	0.0134288	0	0.283899	0.261253	0	0	0
M_MP4_S05_k141_972320	3766	40.36	Low-quality	Low-quality	6.07	AAI-based (medium-confidence)	no_taxid_assigned	-	-	-	-	-	-	-	lyso	-	-	0	22.174	0	0	0	0	0	0	0	0	0	0	0
M_MP4_S05_k141_97937	2297	52.07	Low-quality	Low-quality	1.25	HMM-based (lower-bound)	no_taxid_assigned	-	-	-	-	-	-	-	lyso	-	-	0	63.3615	0	0	0	0	0	0	0	0.0776593	0	0	0
M_MP4_S05_k141_983220	4054	51.95	Low-quality	Low-quality	1.84	HMM-based (lower-bound)	taxid_assigned	Viruses	Uroviricota	Caudoviricetes	no_support	no_support	no_support	no_support	lyso	-	-	0	46.4943	0	0	0	0.831177	0.0113088	0	0.17931	0	0	0	0.0174404
M_MP4_S05_vRhyme_bin_1	7332	49.32	Not-determined	Not-determined	NA	NA	no_taxid_assigned	-	-	-	-	-	-	-	lyso	-	-	0	56.2803	0	0.45174	4.44313	112.549	0.114199	0.0698858	1.34432	0.0908883	0.126117	0.120121	0.132088
M_MP4_S05_vRhyme_bin_10	32724	35.1	Low-quality	Low-quality	32.8	HMM-based (lower-bound)	taxid_assigned	Viruses	Uroviricota	Caudoviricetes	no_support	no_support	no_support	no_support	lyso	-	-	0	109.801	0	0	0.268959	0.361009	0.0147354	0.000751461	6.69773	0.0312734	0	0	0
M_MP4_S05_vRhyme_bin_100	8094	55.3	Low-quality	Low-quality	16.53	HMM-based (lower-bound)	taxid_assigned	Viruses	Uroviricota	Caudoviricetes	no_support	no_support	no_support	no_support	Lysogeny	transposase	-	25.6829	187.594	41.6289	23.011	24.5919	42.7316	15.841	1.65931	101.542	7.79056	4.43944	2.93385	5.52715
M_MP4_S05_vRhyme_bin_101	11386	55.52	Low-quality	Low-quality	8.62	AAI-based (medium-confidence)	taxid_assigned	Viruses	Uroviricota	Caudoviricetes	no_support	no_support	no_support	no_support	lyso	-	-	0	34.8094	0	0	0	0	0.0071156	0.0119749	0.413687	0	0	0	0
M_MP4_S05_vRhyme_bin_102	4910	40.31	Low-quality	Low-quality	4.41	HMM-based (lower-bound)	taxid_assigned	Viruses	Uroviricota	Caudoviricetes	NA	NA	Rauchvirus	Rauchvirus_BPP1	lyso	-	-	0	27.0479	0	0	0	0	0.0429134	0.00802433	0.302412	0	0.00413737	0.0103443	0.0110301
M_MP4_S05_vRhyme_bin_103	12484	56.6	Low-quality	Low-quality	16.53	HMM-based (lower-bound)	taxid_assigned	Viruses	Uroviricota	Caudoviricetes	no_support	no_support	no_support	no_support	lyso	-	-	0	42.426	0	0	0.187729	0	0.038491	0.00332188	1.33016	0.0518422	0.0188405	0	0
M_MP4_S05_vRhyme_bin_104	13476	51.94	Low-quality	Low-quality	14.45	HMM-based (lower-bound)	taxid_assigned	Viruses	Uroviricota	Caudoviricetes	NA	NA	NA	Pseudomonas_phage_UFJF_PfDIW6	lyso	-	-	0	51.9372	0	0	0.355844	0	0.0122451	0	2.08719	0	0	0	0
M_MP4_S05_vRhyme_bin_105	8665	44.75	Low-quality	Low-quality	17.4	HMM-based (lower-bound)	taxid_assigned	Viruses	Uroviricota	Caudoviricetes	no_support	no_support	no_support	no_support	lyso	-	-	0	21.6809	0	0	0.332252	0	0.0117906	0	0	0.0229383	0	0	0
M_MP4_S05_vRhyme_bin_106	7077	46.47	Low-quality	Low-quality	15.63	HMM-based (lower-bound)	taxid_assigned	Viruses	Uroviricota	Caudoviricetes	no_support	no_support	no_support	no_support	lyso	-	-	0	36.5339	0	0	0.0564843	0	0	0.00599697	0.254258	0.0623936	0	0	0
M_MP4_S05_vRhyme_bin_107	6381	39.63	Low-quality	Low-quality	14.75	AAI-based (medium-confidence)	taxid_assigned	Viruses	Uroviricota	Caudoviricetes	no_support	no_support	no_support	no_support	lyso	-	-	0	13.6235	0	0	0.368836	0	0	0	2.13683	0	0	0	0
M_MP4_S05_vRhyme_bin_108	21589	50.72	Low-quality	Low-quality	15.47	HMM-based (lower-bound)	taxid_assigned	Viruses	Uroviricota	Caudoviricetes	no_support	no_support	no_support	no_support	Lysogeny	excisionase,integrase	CheckV-based	1.86956	147.165	0.249885	10.9795	3.99961	14.4345	0.56121	0.0909945	4.50342	0.18862	0.105698	0.0539323	0.156709
M_MP4_S05_vRhyme_bin_109	7319	44.99	Low-quality	Low-quality	10.7	HMM-based (lower-bound)	taxid_assigned	Viruses	Uroviricota	Caudoviricetes	no_support	no_support	no_support	no_support	lyso	-	-	0	28.0463	0	0	0	0	0	0	0.0961648	0	0	0	0
M_MP4_S05_vRhyme_bin_11	11183	60.47	Low-quality	Low-quality	17.11	HMM-based (lower-bound)	taxid_assigned	Viruses	Uroviricota	Caudoviricetes	no_support	no_support	no_support	no_support	Lysogeny	integrase	VIBRANT-based	1.39373	32.3551	0.216613	0	0.170791	0.475159	0.0387894	0.00906648	0.162302	0.00628863	0.0243085	0.00467511	0.0199403
M_MP4_S05_vRhyme_bin_110	7529	60.78	Low-quality	Low-quality	2.97	AAI-based (medium-confidence)	taxid_assigned	Viruses	Uroviricota	Caudoviricetes	no_support	no_support	no_support	no_support	lyso	-	-	0.0509143	30.565	0	0.220942	1.2341	0.373196	0.223415	0.0199386	2.01275	0.217324	0.0411217	0.0954692	0.0783069
M_MP4_S05_vRhyme_bin_111	8844	40.42	Low-quality	Low-quality	16.17	HMM-based (lower-bound)	taxid_assigned	Viruses	Uroviricota	Caudoviricetes	no_support	no_support	no_support	no_support	lyso	-	-	0	71.0426	0	0	0	0	0	0	0.0468499	0	0	0	0
M_MP4_S05_vRhyme_bin_112	11340	39.17	Low-quality	Low-quality	31.13	AAI-based (medium-confidence)	taxid_assigned	Viruses	Uroviricota	Caudoviricetes	NA	NA	NA	Sodalis_phage_phiSG1	lyso	-	-	0	41.9333	0	0	0.301848	0.174953	0	0.00400592	0.0754853	0	0	0	0
M_MP4_S05_vRhyme_bin_113	16469	51.63	Low-quality	Low-quality	2.26	AAI-based (medium-confidence)	taxid_assigned	Viruses	Uroviricota	Caudoviricetes	no_support	no_support	no_support	no_support	Lysogeny	-	CheckV-based	1.53479	64.6655	6.15421	0.478168	10.6006	0.692299	0.381479	0.0330243	0.883653	0.0778807	0.0776451	0.00340578	0.0345
M_MP4_S05_vRhyme_bin_114	8270	50.63	Low-quality	Low-quality	19.38	AAI-based (medium-confidence)	taxid_assigned	Viruses	Uroviricota	Caudoviricetes	NA	NA	Holosalinivirus	no_support	Lysogeny	transposase	-	0.188211	100.207	4.40236	2.17797	11.2563	14.0256	0.891576	0.392219	11.4086	0.447328	0.314881	0.295226	0.267761
M_MP4_S05_vRhyme_bin_115	5210	61.09	Low-quality	Low-quality	5.14	AAI-based (high-confidence)	taxid_assigned	Viruses	Uroviricota	Caudoviricetes	NA	NA	Chakrabartyvirus	Chakrabartyvirus_pf16	lyso	-	-	0.685105	50.729	2.28928	4.2613	1.94941	9.20653	1.16152	0.191639	8.88341	0.797541	0.426858	0.27175	0.626951
M_MP4_S05_vRhyme_bin_116	4006	60.08	Not-determined	Not-determined	NA	NA	no_taxid_assigned	-	-	-	-	-	-	-	lyso	-	-	0	23.2555	0	0	0	26.9273	0.308081	0.0607217	0.792143	0.259184	0.0867	0	0.0321028
M_MP4_S05_vRhyme_bin_117	5939	48.16	Low-quality	Low-quality	0.79	AAI-based (medium-confidence)	taxid_assigned	Viruses	Uroviricota	Caudoviricetes	NA	NA	Eurybiavirus	no_support	Lysogeny	-	CheckV-based	0	34.2114	0	0	3.58188	0.60395	1.07234	0.203974	13.3548	0.92321	0.477719	0.615027	0.551255
M_MP4_S05_vRhyme_bin_118	12346	43.22	Low-quality	Low-quality	29.65	AAI-based (medium-confidence)	taxid_assigned	Viruses	Uroviricota	Caudoviricetes	no_support	no_support	no_support	no_support	lyso	-	-	0	59.335	0	0	1.71449	3.73155	0	0	0.210002	0	0	0	0
M_MP4_S05_vRhyme_bin_119	14118	45.68	Low-quality	Low-quality	40.89	AAI-based (medium-confidence)	taxid_assigned	Viruses	Uroviricota	Caudoviricetes	no_support	no_support	no_support	no_support	lyso	-	-	0	64.998	0	0	0	0	0	0	0.0353878	0	0	0	0
M_MP4_S05_vRhyme_bin_12	16299	50.79	Low-quality	Low-quality	28.74	HMM-based (lower-bound)	taxid_assigned	Viruses	Uroviricota	Caudoviricetes	NA	NA	Spizizenvirus	Spizizenvirus_sv105	Lysogeny	excisionase,integrase	VIBRANT-based	125.223	63.9576	1.43271	5.78856	0.95392	17.6927	0.558255	0.0999455	5.71901	0.443671	0.119555	0.213018	0.271104
M_MP4_S05_vRhyme_bin_120	12701	61.66	Low-quality	Low-quality	18.58	HMM-based (lower-bound)	taxid_assigned	Viruses	Uroviricota	Caudoviricetes	no_support	no_support	no_support	no_support	Lysogeny	integrase	VIBRANT-based	0	53.1475	0	0.234125	0.648183	1.26548	0.129134	0	1.09201	0.138175	0.0336152	0.144745	0.0746813
M_MP4_S05_vRhyme_bin_121	7098	53.58	Low-quality	Low-quality	2.98	AAI-based (high-confidence)	taxid_assigned	Viruses	no_support	no_support	no_support	no_support	no_support	no_support	Lysogeny	-	CheckV-based	0	38.1097	0	0	8.3956	0	0.34659	0.104691	1.81773	0.114109	0.0987041	0	0.139795
M_MP4_S05_vRhyme_bin_122	5248	37.84	Low-quality	Low-quality	9.02	HMM-based (lower-bound)	taxid_assigned	Viruses	Uroviricota	Caudoviricetes	no_support	no_support	no_support	no_support	lyso	-	-	0	36.6539	0	0	0.287176	0	0.0407639	0	0.0897702	0.026435	0	0	0
M_MP4_S05_vRhyme_bin_123	8261	39.8	Low-quality	Low-quality	20.56	HMM-based (lower-bound)	taxid_assigned	Viruses	Uroviricota	Caudoviricetes	NA	NA	NA	Alteromonas_phage_ZP6	lyso	-	-	0	30.8802	0	0	0	0	0	0	0.0868842	0	0	0	0
M_MP4_S05_vRhyme_bin_124	6252	43.52	Low-quality	Low-quality	17.4	AAI-based (medium-confidence)	taxid_assigned	Viruses	Uroviricota	Caudoviricetes	NA	NA	NA	Actinoplanes_phage_phiAsp2	lyso	-	-	0	46.7828	0	0	0	0	0	0.0132704	0.109401	0	0	0	0
M_MP4_S05_vRhyme_bin_125	7660	42.68	Low-quality	Low-quality	7.27	HMM-based (lower-bound)	taxid_assigned	Viruses	Uroviricota	Caudoviricetes	NA	NA	NA	Puniceispirillum_phage_HMO-2011	lyso	-	-	0	41.415	0	0	3.80803	0	0	0.00842292	0.33066	0	0	0	0
M_MP4_S05_vRhyme_bin_126	7810	56.18	Low-quality	Low-quality	3.37	AAI-based (medium-confidence)	taxid_assigned	Viruses	Uroviricota	Caudoviricetes	no_support	no_support	no_support	no_support	lyso	-	-	0.510311	23.8372	0	96.8838	11.4282	3.84443	1.15781	0.316419	10.905	0.816834	0.343467	1.11023	0.824108
M_MP4_S05_vRhyme_bin_127	5556	57.13	Low-quality	Low-quality	8.26	HMM-based (lower-bound)	taxid_assigned	Viruses	Uroviricota	Caudoviricetes	no_support	no_support	no_support	no_support	lyso	-	-	0	32.7997	0	0	0	0	0.0259897	0	0.480769	0	0	0	0
M_MP4_S05_vRhyme_bin_128	15737	51.77	Low-quality	Low-quality	16.99	HMM-based (lower-bound)	taxid_assigned	Viruses	Uroviricota	Caudoviricetes	no_support	no_support	no_support	no_support	lyso	-	-	0	52.7375	0.356468	0	0.112425	0	0.114368	0.0104442	0.695842	0.0413955	0.0107701	0.00769357	0.0225601
M_MP4_S05_vRhyme_bin_129	6088	53.79	Low-quality	Low-quality	9.56	HMM-based (lower-bound)	taxid_assigned	Viruses	Uroviricota	Caudoviricetes	no_support	no_support	no_support	no_support	lyso	-	-	0	27.5654	0	0	0	0	0.0422932	0	0.383196	0.0235086	0.0139803	0	0
M_MP4_S05_vRhyme_bin_13	12041	49.31	Low-quality	Low-quality	13.1	HMM-based (lower-bound)	taxid_assigned	Viruses	Uroviricota	Caudoviricetes	no_support	no_support	no_support	no_support	Lysogeny	parAB	VIBRANT-based	23.8395	87.2982	0.204256	1.01683	12.9805	2.61365	0.676668	0.311194	4.1805	0.142318	0.389671	0.0727389	0.148072
M_MP4_S05_vRhyme_bin_130	8377	53.5	Low-quality	Low-quality	24.57	AAI-based (medium-confidence)	taxid_assigned	Viruses	Uroviricota	Caudoviricetes	no_support	no_support	no_support	no_support	Lysogeny	integrase	-	0.686911	33.4844	0.540075	0.409135	0.766492	2.07323	0.91474	0.1718	7.79508	0.744767	0.237769	0.134048	0.276549
M_MP4_S05_vRhyme_bin_131	8022	55.65	Low-quality	Low-quality	16.72	HMM-based (lower-bound)	taxid_assigned	Viruses	Uroviricota	Caudoviricetes	no_support	no_support	no_support	no_support	Lysogeny	invertase,recombinase	VIBRANT-based	0	43.1815	0	0	0	0.235916	0.086665	0.0162054	0.788861	0.206072	0.0250667	0.15668	0.0371263
M_MP4_S05_vRhyme_bin_132	12479	53.97	Low-quality	Low-quality	19.01	HMM-based (lower-bound)	taxid_assigned	Viruses	Uroviricota	Caudoviricetes	NA	Mesyanzhinovviridae	Abidjanvirus	no_support	lyso	-	-	0	44.7748	0	0	0.0693133	0	0	0	0.112669	0.0063804	0	0.00474333	0
M_MP4_S05_vRhyme_bin_133	4865	46.02	Low-quality	Low-quality	13.37	AAI-based (medium-confidence)	taxid_assigned	Viruses	Uroviricota	Caudoviricetes	NA	NA	NA	Vibrio_phage_douglas_12A4	lyso	-	-	27.084	30.3629	0	1.88049	7.68751	9.35262	0.288112	0.0444459	1.73213	0.154141	0.0458329	0.0364611	0.105527
M_MP4_S05_vRhyme_bin_134	13475	45.17	Low-quality	Low-quality	41.62	AAI-based (medium-confidence)	taxid_assigned	Viruses	Uroviricota	Caudoviricetes	no_support	no_support	no_support	no_support	lyso	-	-	0	60.2455	0	0	1.41149	0.0681758	0.0278275	0.00312206	0.279444	0.0324826	0.00321949	0	0
M_MP4_S05_vRhyme_bin_135	13972	61.49	Low-quality	Low-quality	29.24	HMM-based (lower-bound)	taxid_assigned	Viruses	Uroviricota	Caudoviricetes	NA	Peduoviridae	no_support	no_support	Lysogeny	integrase	-	8.50503	84.9571	0.724067	0.1959	23.0929	4.23548	1.17775	0.271242	7.13845	0.441439	0.462532	0.416079	0.4395
M_MP4_S05_vRhyme_bin_136	12939	44.08	Low-quality	Low-quality	38.7	AAI-based (medium-confidence)	taxid_assigned	Viruses	Uroviricota	Caudoviricetes	NA	NA	NA	Vibrio_phage_PVA1	lyso	-	-	0	40.9248	0	0	0	0	0	0	0.0755166	0	0	0	0
M_MP4_S05_vRhyme_bin_137	8957	52.34	Not-determined	Not-determined	NA	NA	taxid_assigned	Viruses	Nucleocytoviricota	Megaviricetes	Algavirales	Phycodnaviridae	NA	Chrysochromulina_ericina_virus	Lysogeny	invertase,recombinase	VIBRANT-based	5.45122	39.2444	0.881385	28.6791	3.15039	6.98171	1.03468	0.142645	6.1637	0.417939	0.233326	0.320217	0.283976
M_MP4_S05_vRhyme_bin_138	8413	57.93	Low-quality	Low-quality	13.06	HMM-based (lower-bound)	no_taxid_assigned	-	-	-	-	-	-	-	lyso	-	-	0.278244	34.739	0	1.20743	1.71051	1.81289	0.00462482	0	0.232213	0.0359898	0	0.0702334	0.0606252
M_MP4_S05_vRhyme_bin_139	8760	44.46	Low-quality	Low-quality	5.44	HMM-based (lower-bound)	no_taxid_assigned	-	-	-	-	-	-	-	lyso	-	-	0	46.2767	0	0.194433	0	0.547367	0	0	0.106275	0.00869315	0	0.00646268	0
M_MP4_S05_vRhyme_bin_14	10230	39.44	Low-quality	Low-quality	22.26	AAI-based (medium-confidence)	taxid_assigned	Viruses	Uroviricota	Caudoviricetes	no_support	no_support	no_support	no_support	lyso	-	-	0	50.7963	0	0	1.24504	0	0.024257	0	0	0	0	0	0
M_MP4_S05_vRhyme_bin_140	8296	49.11	Not-determined	Not-determined	NA	NA	taxid_assigned	Viruses	Uroviricota	Caudoviricetes	NA	Peduoviridae	no_support	no_support	lyso	-	-	22.5254	324.829	2.82257	32.5828	64.0448	43.9143	10.5816	1.20241	60.4285	4.01527	2.11439	0.886711	2.17249
M_MP4_S05_vRhyme_bin_141	12987	42.48	Low-quality	Low-quality	18	AAI-based (high-confidence)	taxid_assigned	Viruses	Uroviricota	Caudoviricetes	no_support	no_support	no_support	no_support	lyso	-	-	0	68.348	0	0	0	0	0	0	0.0919923	0	0	0	0
M_MP4_S05_vRhyme_bin_142	15791	41.97	Low-quality	Low-quality	24.37	HMM-based (lower-bound)	taxid_assigned	Viruses	Uroviricota	Caudoviricetes	no_support	no_support	no_support	no_support	lyso	-	-	0	66.1945	0	0.0353872	0	0.298866	0.00487955	0	0.0644744	0.018986	0	0	0
M_MP4_S05_vRhyme_bin_143	10001	39.36	Low-quality	Low-quality	28.75	AAI-based (high-confidence)	taxid_assigned	Viruses	Uroviricota	Caudoviricetes	no_support	no_support	no_support	no_support	lyso	-	-	0	62.651	0	0	0	0	0	0	0.158013	0	0	0	0.00614757
M_MP4_S05_vRhyme_bin_144	10925	43.59	Low-quality	Low-quality	17.8	HMM-based (lower-bound)	taxid_assigned	Viruses	Uroviricota	Caudoviricetes	no_support	no_support	no_support	no_support	lyso	-	-	0	55.8572	0	0.382024	0.800195	0	0.00329234	0	0	0	0	0.00476173	0
M_MP4_S05_vRhyme_bin_145	6159	34.66	Low-quality	Low-quality	16.69	HMM-based (lower-bound)	taxid_assigned	Viruses	Uroviricota	Caudoviricetes	NA	NA	NA	Sulfitobacter_phage_NYA-2014a	lyso	-	-	0	31.8788	0	0.347284	28.7175	2.05311	0.00598587	0	0.63274	0.0116453	0	0	0
M_MP4_S05_vRhyme_bin_146	7626	55.4	Low-quality	Low-quality	3.18	HMM-based (lower-bound)	no_taxid_assigned	-	-	-	-	-	-	-	Lysogeny	integrase	CheckV-based	68.306	69.9794	32.9911	0.145729	4.2469	5.29229	1.41667	0.363535	12.1738	0.557082	0.505652	0.439577	0.739882
M_MP4_S05_vRhyme_bin_147	21173	55.88	Low-quality	Low-quality	19	HMM-based (lower-bound)	taxid_assigned	Viruses	Uroviricota	Caudoviricetes	no_support	no_support	no_support	no_support	Lysogeny	-	CheckV-based	0	54.4909	0	0	0.132094	0	0.00535728	0	0.042472	0	0	0	0.00275399
M_MP4_S05_vRhyme_bin_148	6912	54.33	Low-quality	Low-quality	5.44	HMM-based (lower-bound)	taxid_assigned	Viruses	Uroviricota	Caudoviricetes	no_support	no_support	no_support	no_support	lyso	-	-	0	47.6504	0	0	0.806291	0	0.0272502	0.0061146	0.532893	0.0424116	0	0.0157649	0.0168101
M_MP4_S05_vRhyme_bin_149	6751	50.33	Low-quality	Low-quality	20.46	AAI-based (medium-confidence)	taxid_assigned	Viruses	Uroviricota	Caudoviricetes	NA	NA	Firingavirus	Firingavirus_RSK1	lyso	-	-	0	43.1824	0	0	0.528444	0	0.0611203	0	1.2481	0.0756686	0	0	0.00856905
M_MP4_S05_vRhyme_bin_15	14786	54.58	Low-quality	Low-quality	41.17	AAI-based (medium-confidence)	taxid_assigned	Viruses	Uroviricota	Caudoviricetes	no_support	no_support	no_support	no_support	Lysogeny	recombinase	-	0	36.9901	0	0.6551	0.929442	1.16478	0.306653	0.0226696	1.83433	0.0647456	0.0357531	0.0154714	0.091651
M_MP4_S05_vRhyme_bin_150	16396	41.4	Low-quality	Low-quality	24.1	AAI-based (high-confidence)	taxid_assigned	Viruses	Uroviricota	Caudoviricetes	no_support	no_support	no_support	no_support	lyso	-	-	0	51.2136	0	0	0	0	0	0	0.0124927	0	0	0	0
M_MP4_S05_vRhyme_bin_151	4718	58.92	Low-quality	Low-quality	6.25	HMM-based (lower-bound)	taxid_assigned	Viruses	Uroviricota	Caudoviricetes	no_support	no_support	no_support	no_support	lyso	-	-	0	27.8831	0	0	0	0	0	0	0.175359	0.0143441	0.00853026	0	0
M_MP4_S05_vRhyme_bin_152	4627	54.72	Low-quality	Low-quality	10.82	AAI-based (medium-confidence)	no_taxid_assigned	-	-	-	-	-	-	-	lyso	-	-	0	31.5423	0	0	0.553494	0.183319	0.00748258	0.00419748	0.988688	0	0	0	0.0115396
M_MP4_S05_vRhyme_bin_153	8955	52.91	Low-quality	Low-quality	11.11	AAI-based (medium-confidence)	taxid_assigned	Viruses	Uroviricota	Caudoviricetes	NA	NA	Immutovirus	Immutovirus_immuto	lyso	-	-	33.4925	306.947	68.6141	33.5401	119.749	229.243	3.2443	1.06056	32.0037	1.70848	0.920622	0.801453	1.67665
M_MP4_S05_vRhyme_bin_154	5162	39.36	Low-quality	Low-quality	17.03	AAI-based (medium-confidence)	taxid_assigned	Viruses	Uroviricota	Caudoviricetes	NA	NA	Myxoctovirus	Myxoctovirus_Mx8	lyso	-	-	0	31.9938	0	0	0	0	0	0	1.87314	0	0	0	0
M_MP4_S05_vRhyme_bin_155	5626	36.97	Low-quality	Low-quality	4.71	HMM-based (lower-bound)	taxid_assigned	Viruses	Nucleocytoviricota	Megaviricetes	Imitervirales	Mimiviridae	NA	Moumouvirus	lyso	-	-	0	35.6025	0	0	0	0	0	0	0.0340033	0	0	0	0
M_MP4_S05_vRhyme_bin_156	11724	43	Low-quality	Low-quality	6.49	HMM-based (lower-bound)	taxid_assigned	Viruses	Uroviricota	Caudoviricetes	no_support	no_support	no_support	no_support	lyso	-	-	0	38.8512	0	3.51991	0.109906	3.56732	0.0138675	0.00388959	0.284012	0.0134894	0.00401097	0	0
M_MP4_S05_vRhyme_bin_157	10350	53.09	Low-quality	Low-quality	4.38	HMM-based (lower-bound)	taxid_assigned	Viruses	Uroviricota	Caudoviricetes	no_support	no_support	no_support	no_support	Lysogeny	-	CheckV-based	0.232762	66.3763	25.9259	38.8876	7.7678	7.9619	0.255344	0.0976632	1.1962	0.173115	0.143233	0.0419665	0.229711
M_MP4_S05_vRhyme_bin_158	15850	56.24	Low-quality	Low-quality	16.7	HMM-based (lower-bound)	taxid_assigned	Viruses	Uroviricota	Caudoviricetes	NA	NA	Fukuivirus	no_support	lyso	-	-	0	85.3982	0	0.114979	3.18323	2.97793	0.264241	0.0237169	2.64653	0.14394	0.125342	0.649694	0.326009
M_MP4_S05_vRhyme_bin_159	5245	56	Low-quality	Low-quality	8.02	HMM-based (lower-bound)	taxid_assigned	Viruses	Uroviricota	Caudoviricetes	NA	NA	Unaquatrovirus	no_support	lyso	-	-	0	41.1508	0	0	0	0.832614	0.027188	0.00762579	0.790329	0	0.00786377	0	0
M_MP4_S05_vRhyme_bin_16	6925	51.65	Low-quality	Low-quality	16.45	AAI-based (medium-confidence)	taxid_assigned	Viruses	Uroviricota	Caudoviricetes	NA	NA	NA	Synechococcus_phage_S-CBS3	Lysogeny	transposase	-	0	60.5095	0	1.02605	5.1753	3.06629	0.647555	0.0427361	6.98882	0.317597	0.242384	0.208562	0.323095
M_MP4_S05_vRhyme_bin_160	15770	37.34	Low-quality	Low-quality	47.77	AAI-based (medium-confidence)	taxid_assigned	Viruses	Uroviricota	Caudoviricetes	no_support	no_support	no_support	no_support	lyso	-	-	0	46.6083	0	0	0	0	0	0	0.19364	0	0	0.0017663	0
M_MP4_S05_vRhyme_bin_161	9210	41.7	Low-quality	Low-quality	8.53	HMM-based (lower-bound)	taxid_assigned	Viruses	Uroviricota	Caudoviricetes	no_support	no_support	no_support	no_support	lyso	-	-	0	50.9413	0	0	0	0	0.0171226	0.00720392	1.06335	0.0333116	0	0	0
M_MP4_S05_vRhyme_bin_162	8925	39.33	Low-quality	Low-quality	11.34	HMM-based (lower-bound)	no_taxid_assigned	-	-	-	-	-	-	-	lyso	-	-	0	56.2246	0	0	0	0	0	0	0.116215	0	0	0	0
M_MP4_S05_vRhyme_bin_163	12172	39.23	Low-quality	Low-quality	6.5	HMM-based (lower-bound)	taxid_assigned	Viruses	Uroviricota	Caudoviricetes	no_support	no_support	no_support	no_support	Lysogeny	integrase	VIBRANT-based	0	38.2762	0	0	0.106305	0	0.0201196	0.00376214	1.11654	0.019571	0.00775909	0	0
M_MP4_S05_vRhyme_bin_164	4934	49.05	Low-quality	Low-quality	2.55	HMM-based (lower-bound)	taxid_assigned	Viruses	Uroviricota	Caudoviricetes	NA	NA	Polybotosvirus	Polybotosvirus_Atuph07	lyso	-	-	0	14.7096	0	0	0	0	0.06413	0	0.0941513	0	0.0164878	0	0
M_MP4_S05_vRhyme_bin_165	7078	43.92	Low-quality	Low-quality	3.99	HMM-based (lower-bound)	taxid_assigned	Viruses	Uroviricota	Caudoviricetes	no_support	no_support	no_support	no_support	lyso	-	-	0	32.4502	0	0	0	0	0.00534458	0	0.11299	0	0	0	0
M_MP4_S05_vRhyme_bin_166	7153	56.12	Low-quality	Low-quality	2.38	HMM-based (lower-bound)	taxid_assigned	Viruses	Uroviricota	Caudoviricetes	NA	Peduoviridae	no_support	no_support	Lysogeny	-	CheckV-based	9.50968	286.303	1.77523	12.2956	47.31	35.826	3.45976	0.716287	39.3298	1.83475	0.873496	1.04599	1.85889
M_MP4_S05_vRhyme_bin_167	22546	55.46	Low-quality	Low-quality	25.54	HMM-based (lower-bound)	taxid_assigned	Viruses	Uroviricota	Caudoviricetes	no_support	no_support	no_support	no_support	lyso	-	-	0	90.7232	0	0	1.32973	0.0467103	0.00381317	0.00106953	2.2421	0	0	0	0
M_MP4_S05_vRhyme_bin_168	10971	54.43	Low-quality	Low-quality	10.86	HMM-based (lower-bound)	taxid_assigned	Viruses	Uroviricota	Caudoviricetes	NA	Molycolviridae	Mollyvirus	no_support	lyso	-	-	15.0765	88.6439	49.0234	104.722	20.7833	117.895	3.95926	1.30951	13.4842	2.38874	3.3366	0.606127	1.22459
M_MP4_S05_vRhyme_bin_169	18812	39.3	Low-quality	Low-quality	25.84	HMM-based (lower-bound)	taxid_assigned	Viruses	Uroviricota	Caudoviricetes	NA	NA	Wumptrevirus	no_support	lyso	-	-	0	71.9758	0	0	0.444219	0	0.0336298	0	1.42194	0	0.00243174	0	0
M_MP4_S05_vRhyme_bin_17	20005	55.48	Low-quality	Low-quality	23.54	HMM-based (lower-bound)	taxid_assigned	Viruses	Uroviricota	Caudoviricetes	no_support	no_support	no_support	no_support	lyso	-	-	11.63	55.5903	1.33546	16.447	2.46392	8.69068	0.0956574	0.015651	2.63847	0.166713	0.0368901	0.0360286	0.0291972
M_MP4_S05_vRhyme_bin_170	9560	53.05	Low-quality	Low-quality	6.77	HMM-based (lower-bound)	taxid_assigned	Viruses	Uroviricota	Caudoviricetes	no_support	no_support	no_support	no_support	Lysogeny	integrase	-	0	109.301	0	0	0	0	0.00829038	0	0.153359	0.0161287	0	0.00599521	0
M_MP4_S05_vRhyme_bin_171	7999	55.17	Low-quality	Low-quality	15.76	AAI-based (medium-confidence)	taxid_assigned	Viruses	Uroviricota	Caudoviricetes	no_support	no_support	no_support	no_support	lyso	-	-	0	35.0809	0	0	11.8834	0.354731	0.0579166	0.0108298	0.548438	0.0375583	0.0167516	0.0279217	0.0669891
M_MP4_S05_vRhyme_bin_172	15888	42.47	Low-quality	Low-quality	5.48	HMM-based (lower-bound)	taxid_assigned	Viruses	Uroviricota	Caudoviricetes	NA	NA	Donellivirus	Donellivirus_gee	Lysogeny	-	CheckV-based	0	36.2958	0	0	0.512988	0.713594	0.128644	0.00272321	3.5792	0.0661099	0.00702048	0.0105316	0.0187164
M_MP4_S05_vRhyme_bin_173	5005	35.84	Low-quality	Low-quality	10.22	HMM-based (lower-bound)	taxid_assigned	Viruses	Uroviricota	Caudoviricetes	NA	NA	NA	Puniceispirillum_phage_HMO-2011	lyso	-	-	0	23.7186	0	0	0	0	0	0	0	0	0	0	0
M_MP4_S05_vRhyme_bin_174	9683	62.32	Low-quality	Low-quality	14.78	AAI-based (medium-confidence)	taxid_assigned	Viruses	Uroviricota	Caudoviricetes	no_support	no_support	no_support	no_support	lyso	-	-	2.95974	49	0	0	0	3.11357	0.381263	0.0781911	2.76261	0.207367	0.113832	0.16602	0.154898
M_MP4_S05_vRhyme_bin_175	7083	48.55	Low-quality	Low-quality	7.06	HMM-based (lower-bound)	taxid_assigned	Viruses	Uroviricota	Caudoviricetes	NA	NA	Lacusarxvirus	Lacusarxvirus_lacusarx	lyso	-	-	0	60.8781	0	0	0.0564448	0	0	0	0.141156	0.0103917	0.00308989	0	0
M_MP4_S05_vRhyme_bin_176	11856	44.34	Low-quality	Low-quality	7.74	HMM-based (lower-bound)	taxid_assigned	Viruses	Uroviricota	Caudoviricetes	no_support	no_support	no_support	no_support	lyso	-	-	0	113.258	0	0	0.0725465	0	0	0	0.0453556	0	0	0	0
M_MP4_S05_vRhyme_bin_177	5492	51.27	Low-quality	Low-quality	10.31	HMM-based (lower-bound)	taxid_assigned	Viruses	Uroviricota	Caudoviricetes	NA	NA	NA	Planktothrix_phage_PaV-LD	lyso	-	-	1.2492	80.0768	0	2.18737	7.41388	26.6663	0.668803	0.14345	5.49282	0.867425	0.163098	0.554771	0.308417
M_MP4_S05_vRhyme_bin_178	5242	41.99	Not-determined	Not-determined	NA	NA	taxid_assigned	Viruses	Nucleocytoviricota	Megaviricetes	Imitervirales	Mimiviridae	Cafeteriavirus	Cafeteria_roenbergensis_virus	lyso	-	-	16.2963	56.3864	0	0	1.00601	0.999582	0.503202	0.0305167	4.6722	0.105834	0.0236018	0.0196698	0.110113
M_MP4_S05_vRhyme_bin_179	5229	50.85	Low-quality	Low-quality	8.71	HMM-based (lower-bound)	taxid_assigned	Viruses	Uroviricota	Caudoviricetes	NA	NA	Jujuvirus	Gordonia_phage_UmaThurman	lyso	-	-	0	17.8469	0	0	0	0	0.0136263	0	0.0720189	0	0	0	0
M_MP4_S05_vRhyme_bin_18	7954	50.26	Low-quality	Low-quality	3.6	HMM-based (lower-bound)	taxid_assigned	Viruses	Uroviricota	Caudoviricetes	no_support	no_support	no_support	no_support	lyso	-	-	0	38.9494	0	0	0.768668	0	0.160029	0.0353643	1.46092	0.0943428	0.0617149	0	0
M_MP4_S05_vRhyme_bin_180	7743	41.66	Low-quality	Low-quality	2.06	AAI-based (medium-confidence)	taxid_assigned	Viruses	Uroviricota	Caudoviricetes	NA	Kyanoviridae	NA	Synechococcus_phage_S-SRM01	Lysogeny	-	CheckV-based	0	43.3663	0	0	0.0524143	0	0.00992011	0.00278243	0.0655382	0	0	0	0
M_MP4_S05_vRhyme_bin_181	5724	59.47	Low-quality	Low-quality	13.15	AAI-based (medium-confidence)	taxid_assigned	Viruses	Uroviricota	Caudoviricetes	NA	NA	Halcyonevirus	no_support	lyso	-	-	1.7818	44.1471	0	1.38073	2.54841	4.81992	2.02447	0.231405	18.6326	0.913647	0.697523	0.133091	0.822131
M_MP4_S05_vRhyme_bin_182	5467	39.66	Low-quality	Low-quality	13.81	HMM-based (lower-bound)	taxid_assigned	Viruses	Uroviricota	Caudoviricetes	no_support	no_support	no_support	no_support	Lysogeny	recombinase	-	0	40.6387	0	0	0.0695372	0	0	0	0.0173897	0	0	0	0
M_MP4_S05_vRhyme_bin_183	7105	44.26	Low-quality	Low-quality	22.17	AAI-based (medium-confidence)	taxid_assigned	Viruses	Uroviricota	Caudoviricetes	no_support	no_support	no_support	no_support	lyso	-	-	0	42.1453	0	0	0	0	0	0	0.0140795	0	0	0	0
M_MP4_S05_vRhyme_bin_184	5681	57.49	Not-determined	Not-determined	NA	NA	taxid_assigned	Viruses	Uroviricota	Caudoviricetes	NA	Peduoviridae	Arsyunavirus	Arsyunavirus_RSY1	Lysogeny	integrase	VIBRANT-based	3.00879	45.5189	0	12.5936	20.9816	14.5463	0.229835	0.157581	3.55987	0.149046	0.147726	0.115421	0.556292
M_MP4_S05_vRhyme_bin_185	9320	36.87	Low-quality	Low-quality	7.72	HMM-based (lower-bound)	taxid_assigned	Viruses	Uroviricota	Caudoviricetes	no_support	no_support	no_support	no_support	lyso	-	-	0	51.967	0	0	0	0	0	0	0.20155	0	0	0	0
M_MP4_S05_vRhyme_bin_186	6293	59.62	Low-quality	Low-quality	7.19	AAI-based (medium-confidence)	taxid_assigned	Viruses	Uroviricota	Caudoviricetes	no_support	no_support	no_support	no_support	Lysogeny	-	CheckV-based	0	45.5161	0	0	26.7939	5.4769	0.0882442	0.00660028	1.01052	0.0686706	0.027225	0.655157	0.22228
M_MP4_S05_vRhyme_bin_187	8088	47.87	Low-quality	Low-quality	23.32	AAI-based (high-confidence)	taxid_assigned	Viruses	Uroviricota	Caudoviricetes	NA	NA	Myxoctovirus	Myxoctovirus_Mx8	Lysogeny	transposase	-	0	32.2669	0	0	0.353698	0	0	0.00268231	0.18954	0	0	0	0
M_MP4_S05_vRhyme_bin_188	14576	54.88	Low-quality	Low-quality	35.02	AAI-based (medium-confidence)	taxid_assigned	Viruses	Uroviricota	Caudoviricetes	no_support	no_support	no_support	no_support	Lysogeny	transposase	-	34.2291	209.068	3.05769	43.5559	31.7332	38.637	5.2616	0.932669	31.6224	2.2137	1.22078	0.554759	1.00056
M_MP4_S05_vRhyme_bin_189	6908	45.24	Low-quality	Low-quality	5.33	HMM-based (lower-bound)	taxid_assigned	Viruses	Uroviricota	Caudoviricetes	no_support	no_support	no_support	no_support	Lysogeny	-	CheckV-based	0.109349	61.5777	0	0	0	0	0.0327158	0	0.489918	0	0	0	0.00840905
M_MP4_S05_vRhyme_bin_19	11519	47.61	Low-quality	Low-quality	20.04	HMM-based (lower-bound)	taxid_assigned	Viruses	Uroviricota	Caudoviricetes	no_support	no_support	no_support	no_support	Lysogeny	integrasere,combinase	VIBRANT-based	48.587	237.267	9.43918	46.1218	38.3286	42.5329	6.36327	1.04697	36.1721	1.35648	1.17742	0.132421	1.47174
M_MP4_S05_vRhyme_bin_190	8468	49.27	High-quality	High-quality	100	AAI-based (high-confidence)	taxid_assigned	Viruses	Phixviricota	Malgrandaviricetes	Petitvirales	Microviridae	no_support	no_support	lyso	-	-	0	58.7226	0	0	0	0	0	0.00258005	0.0243086	0	0	0.00332599	0
M_MP4_S05_vRhyme_bin_191	58127	43.06	High-quality	High-quality	100	AAI-based (high-confidence)	taxid_assigned	Viruses	Uroviricota	Caudoviricetes	no_support	no_support	no_support	no_support	Lysogeny	parAB,recombinase	-	0	157.482	0.206096	0	0.414372	0	0	0.0254476	3.08234	0.00299165	0.00622684	0	0
M_MP4_S05_vRhyme_bin_192	4512	54.14	Low-quality	Low-quality	2.17	AAI-based (medium-confidence)	taxid_assigned	Viruses	Uroviricota	Caudoviricetes	no_support	no_support	no_support	no_support	Lysogeny	-	CheckV-based	32.3445	26.0605	0.511014	0	4.91557	1.49461	0.289777	0.0256667	2.53915	0.0593424	0.0308789	0.0275728	0.0588018
M_MP4_S05_vRhyme_bin_193	5704	35.82	Not-determined	Not-determined	NA	NA	taxid_assigned	Viruses	Uroviricota	Caudoviricetes	NA	Casjensviridae	Broinstvirus	Broinstvirus_pCB2051A	lyso	-	-	0	32.2362	0	0	0.403497	0.935478	0.127279	0.0107099	0.386804	0	0.00368137	0	0.0196289
M_MP4_S05_vRhyme_bin_194	13558	53.65	Low-quality	Low-quality	9.07	AAI-based (medium-confidence)	taxid_assigned	Viruses	Uroviricota	Caudoviricetes	no_support	no_support	no_support	no_support	lyso	-	-	0	78.1681	0	0	0.900853	0.52214	0.0822046	0.0119555	0.876994	0.159927	0.015851	0.0638499	0.0211293
M_MP4_S05_vRhyme_bin_195	5426	43.46	Not-determined	Not-determined	NA	NA	taxid_assigned	Viruses	Uroviricota	Caudoviricetes	no_support	no_support	no_support	no_support	lyso	-	-	0.730112	54.5439	0	2.78427	10.2125	13.1359	0.225059	0.0222795	1.1895	0.257556	0.0382913	0	0.0306251
M_MP4_S05_vRhyme_bin_196	8421	57.68	Low-quality	Low-quality	4.65	HMM-based (lower-bound)	taxid_assigned	Viruses	Uroviricota	Caudoviricetes	no_support	no_support	no_support	no_support	lyso	-	-	0.0926732	46.7356	0	0.201077	5.17623	1.585	0.17098	0.00518456	1.16013	0.134853	0.0267317	0.0200505	0.0213799
M_MP4_S05_vRhyme_bin_197	5572	58.33	Low-quality	Low-quality	12.38	AAI-based (medium-confidence)	taxid_assigned	Viruses	Uroviricota	Caudoviricetes	no_support	no_support	no_support	no_support	lyso	-	-	0	27.215	0	0	0	0	0	0	0.034263	0.0126119	0	0	0
M_MP4_S05_vRhyme_bin_198	7689	64.87	Low-quality	Low-quality	13.75	HMM-based (lower-bound)	taxid_assigned	Viruses	Uroviricota	Caudoviricetes	no_support	no_support	no_support	no_support	lyso	-	-	0	26.0515	0	0	6.90663	4.52261	0.0748381	0.0111951	3.1775	0.116476	0.0115445	0.00360796	0.0153887
M_MP4_S05_vRhyme_bin_199	7531	38.56	Low-quality	Low-quality	5.62	HMM-based (lower-bound)	no_taxid_assigned	-	-	-	-	-	-	-	Lysogeny	excisionase	-	0	123.994	0.340186	0	0.160934	0	0	0	0.080492	0	0	0	0
M_MP4_S05_vRhyme_bin_2	7660	55	Low-quality	Low-quality	9.54	HMM-based (lower-bound)	taxid_assigned	Viruses	Uroviricota	Caudoviricetes	NA	NA	NA	Pseudomonas_phage_UFJF_PfDIW6	lyso	-	-	0.0862486	24.6202	0	1.80899	0.181788	1.26439	0.46878	0.0651394	4.30744	0.225908	0.131856	0.0435412	0.165814
M_MP4_S05_vRhyme_bin_20	8064	50.69	Low-quality	Low-quality	6.15	HMM-based (lower-bound)	taxid_assigned	Viruses	Uroviricota	Caudoviricetes	NA	Ackermannviridae	no_support	no_support	lyso	-	-	0	33.7615	0	0	0	0.11744	0	0	0	0	0	0.0207989	0.00739264
M_MP4_S05_vRhyme_bin_200	8344	41.01	Low-quality	Low-quality	15.23	HMM-based (lower-bound)	taxid_assigned	Viruses	Uroviricota	Caudoviricetes	no_support	no_support	no_support	no_support	lyso	-	-	0	57.2001	0	8.57884	0.0492143	0.570498	0	0	0.295377	0	0	0	0
M_MP4_S05_vRhyme_bin_201	11716	40.23	Low-quality	Low-quality	16.72	HMM-based (lower-bound)	taxid_assigned	Viruses	Uroviricota	Caudoviricetes	no_support	no_support	no_support	no_support	lyso	-	-	0	34.4216	0	0.150945	0	0	0.0138758	0	0.275016	0.0202463	0	0	0
M_MP4_S05_vRhyme_bin_202	7845	42.29	Low-quality	Low-quality	0.34	AAI-based (medium-confidence)	taxid_assigned	Viruses	Nucleocytoviricota	Megaviricetes	Algavirales	Phycodnaviridae	Chlorovirus	no_support	Lysogeny	-	CheckV-based	0	45.1057	0	0	0	0	0.431721	0.0220165	1.75022	0.0572659	0.00567588	0	0.0302636
M_MP4_S05_vRhyme_bin_203	13494	36.38	Low-quality	Low-quality	21.37	HMM-based (lower-bound)	taxid_assigned	Viruses	Uroviricota	Caudoviricetes	no_support	no_support	no_support	no_support	lyso	-	-	0	55.0043	0	0	2.00326	0.374549	0.0978435	0	0.581771	0.0713819	0	0	0
M_MP4_S05_vRhyme_bin_204	10420	38.05	Low-quality	Low-quality	32.88	AAI-based (high-confidence)	taxid_assigned	Viruses	Uroviricota	Caudoviricetes	no_support	no_support	no_support	no_support	lyso	-	-	0	52.7759	0	0	2.31666	0.753823	0.0461535	0	0.70131	0	0.00444976	0	0.00593148
M_MP4_S05_vRhyme_bin_205	4455	47.14	Low-quality	Low-quality	6.41	HMM-based (lower-bound)	taxid_assigned	Viruses	Uroviricota	Caudoviricetes	no_support	no_support	no_support	no_support	lyso	-	-	0	18.2968	0	0	0	0	0	0	0.0406898	0	0	0	0
M_MP4_S05_vRhyme_bin_206	8429	40.19	Low-quality	Low-quality	23.11	AAI-based (medium-confidence)	taxid_assigned	Viruses	Uroviricota	Caudoviricetes	no_support	no_support	no_support	no_support	lyso	-	-	0	38.4477	0	0	0.048793	0	0.00923473	0	0	0	0	0	0
M_MP4_S05_vRhyme_bin_207	7730	41.73	Low-quality	Low-quality	26.72	AAI-based (medium-confidence)	no_taxid_assigned	-	-	-	-	-	-	-	lyso	-	-	0	32.3121	0	0	0	0	0	0	0.105009	0	0	0	0
M_MP4_S05_vRhyme_bin_208	9066	55.07	Low-quality	Low-quality	26.03	AAI-based (medium-confidence)	taxid_assigned	Viruses	Uroviricota	Caudoviricetes	no_support	no_support	no_support	no_support	lyso	-	-	0	45.5386	0	0	0.32096	0.212606	0.125831	0.0170382	1.77729	0.0759725	0.0552198	0	0.0368037
M_MP4_S05_vRhyme_bin_209	7156	36.68	Low-quality	Low-quality	4.75	HMM-based (lower-bound)	no_taxid_assigned	-	-	-	-	-	-	-	lyso	-	-	0	61.0998	0	0	3.35813	0.259519	0.0582606	0	1.11972	0.0412161	0.00306383	0.0229807	0.00816812
M_MP4_S05_vRhyme_bin_21	4914	41.82	Low-quality	Low-quality	4.27	AAI-based (high-confidence)	taxid_assigned	Viruses	Uroviricota	Caudoviricetes	NA	NA	Immutovirus	Immutovirus_immuto	Lysogeny	-	CheckV-based	2.72354	39.4306	0	0	1.43512	13.484	0.0428866	0.0400966	1.34112	0.0834347	0.0165392	0.0930408	0.132279
M_MP4_S05_vRhyme_bin_210	6663	54.84	Low-quality	Low-quality	8.32	HMM-based (lower-bound)	taxid_assigned	Viruses	Uroviricota	Caudoviricetes	NA	Herelleviridae	Siminovitchvirus	no_support	Lysogeny	integrase	VIBRANT-based	0	28.2542	0	0	54.4824	2.47673	0.140407	0.0409572	1.82554	0.0546317	0.0389865	0.0568601	0.164567
M_MP4_S05_vRhyme_bin_211	7577	35.78	Low-quality	Low-quality	2.6	HMM-based (lower-bound)	taxid_assigned	Viruses	Uroviricota	Caudoviricetes	no_support	no_support	no_support	no_support	Lysogeny	-	VIBRANT-based	1.41806	34.8719	0	2.56402	0.800593	2.35108	0.0656599	0.0283331	1.65507	0.137566	0.00584346	0.0913119	0.0778928
M_MP4_S05_vRhyme_bin_212	7461	59.34	Low-quality	Low-quality	19.95	AAI-based (medium-confidence)	taxid_assigned	Viruses	Uroviricota	Caudoviricetes	no_support	no_support	no_support	no_support	lyso	-	-	0	27.0694	0	0	0	0	0	0	0.878808	0	0	0	0
M_MP4_S05_vRhyme_bin_213	9686	42.84	Low-quality	Low-quality	8.9	HMM-based (lower-bound)	taxid_assigned	Viruses	Nucleocytoviricota	Megaviricetes	Algavirales	Phycodnaviridae	Chlorovirus	Only_Syngen_Nebraska_virus_5	lyso	-	-	0	49.4845	0	0	0	0.200822	0.008197	0.018393	0.12997	0.0478411	0	0	0
M_MP4_S05_vRhyme_bin_214	5360	54.63	Low-quality	Low-quality	3.33	HMM-based (lower-bound)	taxid_assigned	Viruses	Uroviricota	Caudoviricetes	no_support	no_support	no_support	no_support	Lysogeny	-	VIBRANT-based	8.24253	33.1571	34.0362	1.84173	16.3843	0.982388	0.233907	0.0487367	1.20094	0.299039	0.0927833	0.0821589	0.051533
M_MP4_S05_vRhyme_bin_215	6623	40.4	Low-quality	Low-quality	13.99	HMM-based (lower-bound)	taxid_assigned	Viruses	Uroviricota	Caudoviricetes	no_support	no_support	no_support	no_support	lyso	-	-	0	39.1632	0	0	2.80314	0	0.0112879	0	0.193894	0.0219603	0	0	0
M_MP4_S05_vRhyme_bin_216	25580	46.6	Low-quality	Low-quality	41.07	HMM-based (lower-bound)	taxid_assigned	Viruses	Uroviricota	Caudoviricetes	no_support	no_support	no_support	no_support	lyso	-	-	0	154.526	0	0	1.52561	0.1572	0.00320824	0	0.0678258	0	0	0	0
M_MP4_S05_vRhyme_bin_217	8872	35.93	Low-quality	Low-quality	21.43	AAI-based (medium-confidence)	taxid_assigned	Viruses	Uroviricota	Caudoviricetes	no_support	no_support	no_support	no_support	lyso	-	-	0	30.8247	0	0	0	0	0	0	0.0233617	0	0	0	0
M_MP4_S05_vRhyme_bin_218	11039	56.72	Low-quality	Low-quality	16.76	HMM-based (lower-bound)	taxid_assigned	Viruses	Uroviricota	Caudoviricetes	no_support	no_support	no_support	no_support	Lysogeny	excisionase	VIBRANT-based	0.036662	54.8641	0.490026	0	0.0386367	0	0	0	0.057973	0	0.00423009	0.0105761	0.016916
M_MP4_S05_vRhyme_bin_219	6263	61.33	Low-quality	Low-quality	2.44	HMM-based (lower-bound)	taxid_assigned	Viruses	Uroviricota	Caudoviricetes	NA	NA	Jenstvirus	Jenstvirus_jenst	Lysogeny	integrase	CheckV-based,VIBRANT-based	26.0557	83.3931	6.72777	17.9025	5.61663	29.95	1.44099	0.268344	10.6749	1.13744	0.52269	0.200723	0.537356
M_MP4_S05_vRhyme_bin_22	7048	43.66	Low-quality	Low-quality	7.86	AAI-based (medium-confidence)	taxid_assigned	Viruses	Uroviricota	Caudoviricetes	NA	NA	NA	Xylella_phage_Xfas53	Lysogeny	-	VIBRANT-based	1.2907	47.9157	0	0	8.78476	1.18259	0.12872	0.0391125	0.935442	0	0.0837687	0.00775702	0.103392
M_MP4_S05_vRhyme_bin_220	11329	53.88	Low-quality	Low-quality	22.51	HMM-based (lower-bound)	taxid_assigned	Viruses	Uroviricota	Caudoviricetes	no_support	no_support	no_support	no_support	lyso	-	-	0.358333	91.4396	0	0	0	0	0.0357361	0.0080187	0.273869	0.00695235	0.00413447	0	0.00551121
M_MP4_S05_vRhyme_bin_221	18331	53.89	Low-quality	Low-quality	24.15	HMM-based (lower-bound)	taxid_assigned	Viruses	Uroviricota	Caudoviricetes	no_support	no_support	no_support	no_support	lyso	-	-	1.08951	80.4492	0	0	2.2231	0	0.0716666	0.00259372	1.14244	0.0269855	0.0441318	0.00668721	0
M_MP4_S05_vRhyme_bin_222	8872	44.35	Low-quality	Low-quality	7.9	AAI-based (medium-confidence)	taxid_assigned	Viruses	no_support	no_support	no_support	no_support	no_support	no_support	lyso	-	-	0	96.7681	0	0	0	0	0	0	0	0	0	0	0
M_MP4_S05_vRhyme_bin_223	12542	38.23	Low-quality	Low-quality	18.89	HMM-based (lower-bound)	taxid_assigned	Viruses	Uroviricota	Caudoviricetes	no_support	no_support	no_support	no_support	Lysogeny	parAB	-	0	181.751	0	0.284131	0	0	0	0.0018315	0	0	0	0	0
M_MP4_S05_vRhyme_bin_224	15650	61.28	Low-quality	Low-quality	23.01	HMM-based (lower-bound)	taxid_assigned	Viruses	Nucleocytoviricota	Megaviricetes	Algavirales	Phycodnaviridae	Chlorovirus	no_support	Lysogeny	-	VIBRANT-based	1.79593	86.6259	1.25397	213.524	3.33335	4.32251	1.01048	0.469372	7.58006	1.39378	0.12835	0.0695934	0.385467
M_MP4_S05_vRhyme_bin_225	14739	41.96	Low-quality	Low-quality	38.8	AAI-based (medium-confidence)	taxid_assigned	Viruses	Uroviricota	Caudoviricetes	NA	NA	Myxoctovirus	Myxoctovirus_Mx8	lyso	-	-	0	68.6142	0	0	0	0	0	0	0.686382	0	0	0	0
M_MP4_S05_vRhyme_bin_226	10356	44.94	Low-quality	Low-quality	29.32	AAI-based (medium-confidence)	taxid_assigned	Viruses	Uroviricota	Caudoviricetes	no_support	no_support	no_support	no_support	lyso	-	-	0.0775481	74.3924	0.259127	0	2.45175	13.2631	0.0696039	0.0021692	3.52548	0.0376146	0.0290796	0	0.0059635
M_MP4_S05_vRhyme_bin_227	27283	54.24	Low-quality	Low-quality	23.4	HMM-based (lower-bound)	taxid_assigned	Viruses	Uroviricota	Caudoviricetes	no_support	no_support	no_support	no_support	Lysogeny	transposase	CheckV-based,VIBRANT-based	1.66983	145.179	26.8843	0.834413	9.15082	6.26821	0.45266	0.0883225	4.72485	0.344597	0.145376	0.0974363	0.359552
M_MP4_S05_vRhyme_bin_228	13913	54.12	Low-quality	Low-quality	1.42	HMM-based (lower-bound)	taxid_assigned	Viruses	Uroviricota	Caudoviricetes	NA	Peduoviridae	Phitrevirus	Phitrevirus_phi3	lyso	-	-	153.066	231.631	18.1387	57.8546	60.7271	144.945	1.38611	0.445514	10.6117	1.24995	0.378546	0.486128	0.699555
M_MP4_S05_vRhyme_bin_229	7242	63.86	Low-quality	Low-quality	5.84	AAI-based (medium-confidence)	taxid_assigned	Viruses	Uroviricota	Caudoviricetes	NA	NA	Immutovirus	Immutovirus_immuto	lyso	-	-	251.202	794.034	517.659	340.848	57.1915	584.854	9.35586	2.35351	24.3361	7.2643	4.02268	1.26288	4.88097
M_MP4_S05_vRhyme_bin_23	5004	41.53	Low-quality	Low-quality	1.38	HMM-based (lower-bound)	taxid_assigned	Viruses	Uroviricota	Caudoviricetes	no_support	no_support	no_support	no_support	Lysogeny	parAB	CheckV-based	0	23.1109	0	0	0	0	0	0	0.0372552	0	0	0	0
M_MP4_S05_vRhyme_bin_230	37631	56.24	Low-quality	Low-quality	43.2	AAI-based (medium-confidence)	taxid_assigned	Viruses	Uroviricota	Caudoviricetes	no_support	no_support	no_support	no_support	lyso	-	-	0	194.625	0	0	0.309515	0.200925	0.0128876	0.00591505	0.777123	0	0.000677738	0	0.0234889
M_MP4_S05_vRhyme_bin_24	24340	55.37	Low-quality	Low-quality	29.35	AAI-based (medium-confidence)	taxid_assigned	Viruses	Uroviricota	Caudoviricetes	NA	NA	Delepquintavirus	Delepquintavirus_DLP5	lyso	-	-	0	40.7306	0	0	0.268774	0	0	0	0.273058	0.00309264	0	0.00229913	0
M_MP4_S05_vRhyme_bin_25	7450	45.61	Low-quality	Low-quality	11.35	HMM-based (lower-bound)	taxid_assigned	Viruses	Uroviricota	Caudoviricetes	no_support	no_support	no_support	no_support	lyso	-	-	0.308182	38.2992	0	0	0.10826	0	0.0102449	0.00574704	0.270735	0	0	0	0.0118497
M_MP4_S05_vRhyme_bin_26	6992	49.71	Low-quality	Low-quality	17.63	AAI-based (medium-confidence)	taxid_assigned	Viruses	Uroviricota	Caudoviricetes	no_support	no_support	no_support	no_support	lyso	-	-	0	47.4825	0	0	0	25.3949	0.0215948	0	0.0142668	0	0.012492	0	0
M_MP4_S05_vRhyme_bin_27	6106	61.53	Low-quality	Low-quality	2.5	AAI-based (medium-confidence)	taxid_assigned	Viruses	Uroviricota	Caudoviricetes	no_support	no_support	no_support	no_support	lyso	-	-	11.0605	54.4774	0.80784	0.524555	2.29303	5.61155	2.35678	0.791219	16.98	1.66516	1.07742	0.99818	1.46872
M_MP4_S05_vRhyme_bin_28	10500	44.09	Low-quality	Low-quality	25.99	AAI-based (medium-confidence)	taxid_assigned	Viruses	no_support	no_support	no_support	no_support	no_support	no_support	lyso	-	-	0	148.59	0	0	0	0	0	0	0.0302885	0	0	0	0
M_MP4_S05_vRhyme_bin_29	22729	48.25	Medium-quality	Medium-quality	56.53	AAI-based (medium-confidence)	taxid_assigned	Viruses	Uroviricota	Caudoviricetes	no_support	no_support	no_support	no_support	lyso	-	-	0	120.499	0	5.3243	0.759821	0	0.0189219	0.00424582	0.175013	0.0036812	0.0164187	0	0
M_MP4_S05_vRhyme_bin_3	14554	48.35	Low-quality	Low-quality	42.92	AAI-based (medium-confidence)	taxid_assigned	Viruses	Uroviricota	Caudoviricetes	no_support	no_support	no_support	no_support	lyso	-	-	0	44.6721	0	0	0.0551972	0.12797	0.0287287	0.00146508	0.469321	0.00508099	0	0	0.00201388
M_MP4_S05_vRhyme_bin_30	11502	51.7	Low-quality	Low-quality	5.27	HMM-based (lower-bound)	taxid_assigned	Viruses	Uroviricota	Caudoviricetes	NA	NA	Woodruffvirus	Streptomyces_phage_phiSAJS1	Lysogeny	integrase	VIBRANT-based	8.93924	57.4188	0	1.78827	2.07122	3.1755	0.208649	0.0319214	2.28072	0.190659	0.10241	0.166888	0.0926329
M_MP4_S05_vRhyme_bin_31	4385	33.98	Low-quality	Low-quality	2.02	HMM-based (lower-bound)	no_taxid_assigned	-	-	-	-	-	-	-	Lysogeny	-	CheckV-based	0.546803	86.0851	1.56613	0.45197	15.4766	16.032	0.490788	0.0874018	7.18483	0.863879	0.0405582	0.090137	0.0120141
M_MP4_S05_vRhyme_bin_32	5554	48.69	Low-quality	Low-quality	8.82	HMM-based (lower-bound)	taxid_assigned	Viruses	Uroviricota	Caudoviricetes	NA	NA	Nylescharonvirus	no_support	lyso	-	-	32.5195	71.368	0	178.825	13.3238	36.4633	1.29335	0.29167	14.9081	0.847157	0.383484	0.474696	0.671551
M_MP4_S05_vRhyme_bin_33	12686	50.98	Low-quality	Low-quality	36.91	AAI-based (medium-confidence)	taxid_assigned	Viruses	Uroviricota	Caudoviricetes	no_support	no_support	no_support	no_support	lyso	-	-	0	32.2463	0	0	1.54426	0.28642	0.134445	0.0098373	0.71058	0.0341164	0.0371957	0.0338172	0.0135222
M_MP4_S05_vRhyme_bin_34	4673	36.44	Low-quality	Low-quality	2.2	HMM-based (lower-bound)	taxid_assigned	Viruses	Uroviricota	Caudoviricetes	no_support	no_support	no_support	no_support	lyso	-	-	0	22.8041	0	0	0	0	0	0	0	0	0	0	0
M_MP4_S05_vRhyme_bin_35	6853	51.93	Low-quality	Low-quality	8.66	HMM-based (lower-bound)	taxid_assigned	Viruses	Uroviricota	Caudoviricetes	NA	NA	NA	Puniceispirillum_phage_HMO-2011	Lysogeny	-	CheckV-based	0	45.9875	0	0.238822	1.91397	1.07573	1.22943	0.172418	10.7186	1.64438	0.0920742	0.123041	0.410524
M_MP4_S05_vRhyme_bin_36	6280	50.18	Low-quality	Low-quality	4.58	AAI-based (medium-confidence)	taxid_assigned	Viruses	Uroviricota	Caudoviricetes	no_support	no_support	no_support	no_support	Lysogeny	-	CheckV-based	2.59988	58.268	20.1392	0.940177	19.3039	12.9933	0.571599	0.1752	2.08671	0.0573211	0.173849	0.0511365	0.190844
M_MP4_S05_vRhyme_bin_37	5575	49.11	Low-quality	Low-quality	15.99	AAI-based (medium-confidence)	taxid_assigned	Viruses	Uroviricota	Caudoviricetes	no_support	no_support	no_support	no_support	Lysogeny	parAB,recombinase	-	0	22.5946	0	0	0	0	0	0	0.0856211	0	0	0.018744	0.00999339
M_MP4_S05_vRhyme_bin_38	6558	45.29	Low-quality	Low-quality	1.49	HMM-based (lower-bound)	taxid_assigned	Viruses	Uroviricota	Caudoviricetes	NA	Peduoviridae	no_support	no_support	lyso	-	-	0	30.7937	0	0	0	0	0	0	0	0	0	0.00822872	0
M_MP4_S05_vRhyme_bin_39	10346	51.01	Low-quality	Low-quality	13.68	HMM-based (lower-bound)	taxid_assigned	Viruses	Uroviricota	Caudoviricetes	NA	NA	Punavirus	no_support	Lysogeny	integrase	-	0	32.3601	0	0	0	0.189633	0.0116104	0.00217103	0.470461	0	0.00223878	0.0167923	0.00596853
M_MP4_S05_vRhyme_bin_4	13487	57.57	Low-quality	Low-quality	15.23	HMM-based (lower-bound)	taxid_assigned	Viruses	Uroviricota	Caudoviricetes	no_support	no_support	no_support	no_support	lyso	-	-	0	39.9897	3.16781	0	4.26078	1.49878	0.0333687	0.00623958	0.154317	0.0703277	0.0176943	0.00402178	0.0257305
M_MP4_S05_vRhyme_bin_40	6642	43.92	Low-quality	Low-quality	7.79	HMM-based (lower-bound)	taxid_assigned	Viruses	Uroviricota	Caudoviricetes	no_support	no_support	no_support	no_support	lyso	-	-	0	38.6811	0	0	0.476016	0	0.0112616	0	0.119041	0	0.00651451	0	0
M_MP4_S05_vRhyme_bin_41	13360	49.7	Low-quality	Low-quality	19.49	HMM-based (lower-bound)	taxid_assigned	Viruses	Uroviricota	Caudoviricetes	no_support	no_support	no_support	no_support	Lysogeny	integrase	VIBRANT-based	0	33.5429	0.751153	1.21937	7.4032	1.09848	0.126104	0.0282961	1.53294	0.0327109	0.0551161	0.012159	0.0259303
M_MP4_S05_vRhyme_bin_42	5662	51.54	Low-quality	Low-quality	5.51	HMM-based (lower-bound)	taxid_assigned	Viruses	Uroviricota	Caudoviricetes	no_support	no_support	no_support	no_support	lyso	-	-	0	27.4282	0	0	2.1646	0	0.0896176	0.0646361	0.49057	0	0.0259207	0	0.009872
M_MP4_S05_vRhyme_bin_43	41447	45.03	High-quality	High-quality	100	AAI-based (medium-confidence)	taxid_assigned	Viruses	Uroviricota	Caudoviricetes	no_support	no_support	no_support	no_support	lyso	-	-	0	169.198	0.133729	0	0.137072	0	0.00399119	0	0.271592	0.00388237	0	0	0
M_MP4_S05_vRhyme_bin_44	5675	47.3	Low-quality	Low-quality	7.02	HMM-based (lower-bound)	taxid_assigned	Viruses	Uroviricota	Caudoviricetes	NA	NA	Rockvillevirus	Rockvillevirus_phi4J1	lyso	-	-	0	28.1544	0	0	0	0	0	0	0	0	0	0	0
M_MP4_S05_vRhyme_bin_45	14444	41.42	Low-quality	Low-quality	43.23	AAI-based (medium-confidence)	taxid_assigned	Viruses	Uroviricota	Caudoviricetes	no_support	no_support	no_support	no_support	lyso	-	-	0	50.2804	0	0	0	0	0	0	0.00759871	0	0	0	0
M_MP4_S05_vRhyme_bin_46	10615	42.45	Low-quality	Low-quality	11.94	HMM-based (lower-bound)	taxid_assigned	Viruses	Uroviricota	Caudoviricetes	no_support	no_support	no_support	no_support	lyso	-	-	0	47.922	0	0	0	0	0	0	0.0400013	0.00736209	0	0.00547314	0
M_MP4_S05_vRhyme_bin_47	9181	50.77	Low-quality	Low-quality	27.79	AAI-based (medium-confidence)	taxid_assigned	Viruses	Uroviricota	Caudoviricetes	NA	NA	NA	Ochrobactrum_phage_POA1180	lyso	-	-	0	23.0477	0	0	0	0	0	0	0.0497307	0	0	0	0
M_MP4_S05_vRhyme_bin_48	5682	52.5	Low-quality	Low-quality	3.75	HMM-based (lower-bound)	taxid_assigned	Viruses	Uroviricota	Caudoviricetes	no_support	no_support	no_support	no_support	Lysogeny	-	CheckV-based	0	26.023	0	0.185174	0	0	0.108518	0.0286472	0.792848	0.0745127	0.0221559	0.0184648	0.00984451
M_MP4_S05_vRhyme_bin_49	7898	51.96	Low-quality	Low-quality	12.02	HMM-based (lower-bound)	taxid_assigned	Viruses	Uroviricota	Caudoviricetes	no_support	no_support	no_support	no_support	lyso	-	-	0.126548	23.5717	0	0.305084	0.311182	0.309193	0.307097	0.155752	2.02331	0.196421	0.0608381	0.0790963	0.0551457
M_MP4_S05_vRhyme_bin_5	6922	51.4	Low-quality	Low-quality	6.57	AAI-based (medium-confidence)	taxid_assigned	Viruses	Uroviricota	Caudoviricetes	NA	NA	Menderavirus	no_support	lyso	-	-	13.2093	76.9622	24.0758	4.50045	5.75238	21.4717	2.53671	0.302313	21.5637	1.16494	0.434557	0.342479	0.474321
M_MP4_S05_vRhyme_bin_50	6335	54.4	Low-quality	Low-quality	14.76	HMM-based (lower-bound)	taxid_assigned	Viruses	Uroviricota	Caudoviricetes	NA	NA	Camvirus	no_support	Lysogeny	-	VIBRANT-based	0	22.027	0	0	1.36034	0.430069	0.105325	0.0065649	0.386579	0	0.0169244	0.0253888	0.0360961
M_MP4_S05_vRhyme_bin_51	5534	38.2	Low-quality	Low-quality	0.58	HMM-based (lower-bound)	no_taxid_assigned	-	-	-	-	-	-	-	lyso	-	-	12.5481	226.924	6.98826	22.5939	30.3738	30.3394	0.710434	0.350999	16.0184	1.05245	0.0942585	0.551459	0.190981
M_MP4_S05_vRhyme_bin_52	18791	60.41	Low-quality	Low-quality	15.09	HMM-based (lower-bound)	taxid_assigned	Viruses	Uroviricota	Caudoviricetes	no_support	no_support	no_support	no_support	Lysogeny	integrase	CheckV-based,VIBRANT-based	25.1887	94.3814	1.12788	18.0956	10.5826	16.0817	5.51849	0.784841	40.7145	2.24709	1.82313	1.10304	1.85916
M_MP4_S05_vRhyme_bin_53	18210	60.11	Low-quality	Low-quality	21.08	HMM-based (lower-bound)	taxid_assigned	Viruses	Uroviricota	Caudoviricetes	no_support	no_support	no_support	no_support	Lysogeny	transposase	CheckV-based,VIBRANT-based	2.38414	114.178	0	20.9427	10.4385	4.18352	1.10021	0.156418	7.04874	0.74011	0.416377	0.870651	0.758368
M_MP4_S05_vRhyme_bin_54	9631	60.76	Low-quality	Low-quality	23.42	AAI-based (medium-confidence)	taxid_assigned	Viruses	Uroviricota	Caudoviricetes	no_support	no_support	no_support	no_support	Lysogeny	integrase	VIBRANT-based	5.69934	49.7291	0	0	1.13162	1.00907	0.177106	0.0207943	1.15374	0.160258	0.0428865	0.19658	0.158798
M_MP4_S05_vRhyme_bin_55	5051	45.44	Low-quality	Low-quality	4.86	HMM-based (lower-bound)	taxid_assigned	Viruses	no_support	no_support	no_support	no_support	no_support	no_support	Lysogeny	-	CheckV-based	0	29.258	0	0	0	0	0	0	0	0	0	0	0
M_MP4_S05_vRhyme_bin_56	7981	48.49	Low-quality	Low-quality	6.17	HMM-based (lower-bound)	taxid_assigned	Viruses	Nucleocytoviricota	Megaviricetes	Imitervirales	Mimiviridae	no_support	no_support	Lysogeny	parAB,recombinase	CheckV-based	0	58.2157	0	0	2.70822	0.947745	0.0580265	0.00542516	0.613372	0.00940741	0.00559446	0.020981	0
M_MP4_S05_vRhyme_bin_57	39279	37.02	Medium-quality	Medium-quality	84.19	AAI-based (high-confidence)	taxid_assigned	Viruses	Uroviricota	Caudoviricetes	no_support	no_support	no_support	no_support	lyso	-	-	0.260955	152.688	0	1.68289	3.89598	1.35488	0.127955	0.0298063	4.92307	0.111809	0.00564547	0.0713586	0.0183953
M_MP4_S05_vRhyme_bin_58	7225	44.14	Low-quality	Low-quality	24.02	AAI-based (medium-confidence)	taxid_assigned	Viruses	Uroviricota	Caudoviricetes	no_support	no_support	no_support	no_support	lyso	-	-	0.105377	30.3539	0	1.90533	0.0555261	0	0.0945816	0	1.79127	0.0306676	0.0334357	0	0.00810353
M_MP4_S05_vRhyme_bin_59	12544	50.32	Low-quality	Low-quality	6.53	HMM-based (lower-bound)	taxid_assigned	Viruses	Uroviricota	Caudoviricetes	no_support	no_support	no_support	no_support	lyso	-	-	0	52.4391	0	0	0.137985	0.479862	0.173015	0.0128187	1.59595	0.120667	0.033991	0.0188855	0.0302065
M_MP4_S05_vRhyme_bin_6	8087	56.07	Low-quality	Low-quality	5.98	AAI-based (medium-confidence)	taxid_assigned	Viruses	Uroviricota	Caudoviricetes	no_support	no_support	no_support	no_support	lyso	-	-	0.0479509	95.3175	36.8525	15.6062	2.77935	21.44	3.44788	1.60151	17.9323	3.85161	2.0028	1.99883	2.3821
M_MP4_S05_vRhyme_bin_60	15357	59.93	Low-quality	Low-quality	9.76	AAI-based (medium-confidence)	taxid_assigned	Viruses	Uroviricota	Caudoviricetes	no_support	no_support	no_support	no_support	lyso	-	-	0.150255	38.2989	0.334719	0	6.22835	0.611863	0.174822	0.0182129	2.61355	0.0971746	0.0707908	0.0270906	0.144434
M_MP4_S05_vRhyme_bin_61	6885	54.61	Low-quality	Low-quality	20.17	AAI-based (medium-confidence)	taxid_assigned	Viruses	Uroviricota	Caudoviricetes	NA	NA	NA	Enterobacteria_phage_SfV	lyso	-	-	0	21.5307	0	0	0	0	0.0437408	0	1.04032	0	0.0189771	0	0
M_MP4_S05_vRhyme_bin_62	18750	49.38	Low-quality	Low-quality	34.5	HMM-based (lower-bound)	taxid_assigned	Viruses	Uroviricota	Caudoviricetes	no_support	no_support	no_support	no_support	Lysogeny	integrase	-	0	52.5758	1.32138	0.0286005	0.729303	2.07731	0.120284	0.0287599	0.974442	0.0920688	0.0330794	0.0370749	0.057779
M_MP4_S05_vRhyme_bin_63	4661	50.93	Low-quality	Low-quality	0.64	AAI-based (high-confidence)	taxid_assigned	Viruses	Uroviricota	Caudoviricetes	NA	NA	Menderavirus	no_support	Lysogeny	transposase	CheckV-based	0	19.7504	0	0	0	0	0.0892955	0.166973	2.14345	0	0	0	0.0229519
M_MP4_S05_vRhyme_bin_64	13056	47.71	Low-quality	Low-quality	8.35	HMM-based (lower-bound)	taxid_assigned	Viruses	Uroviricota	Caudoviricetes	no_support	no_support	no_support	no_support	Lysogeny	Cro	-	0	59.7191	0	0	0.0332829	0	0.0440946	0.0123678	0.466104	0.0306374	0.0382613	0.0341648	0.0267153
M_MP4_S05_vRhyme_bin_65	35964	58.15	Low-quality	Low-quality	29.8	HMM-based (lower-bound)	taxid_assigned	Viruses	Uroviricota	Caudoviricetes	no_support	no_support	no_support	no_support	Lysogeny	-	VIBRANT-based	0.0454434	106.568	0	0	0.454965	1.08256	0.0657141	0.0197029	1.26052	0.0661267	0.0137636	0.0163867	0.030578
M_MP4_S05_vRhyme_bin_66	7330	40.55	Low-quality	Low-quality	11.49	AAI-based (medium-confidence)	taxid_assigned	Viruses	Uroviricota	Caudoviricetes	NA	NA	Quhwahvirus	Quhwahvirus_ouhwah	lyso	-	-	0	40.7111	0	0	0	0	0	0	0	0	0	0	0
M_MP4_S05_vRhyme_bin_67	6840	62.53	Low-quality	Low-quality	2.98	AAI-based (medium-confidence)	taxid_assigned	Viruses	Uroviricota	Caudoviricetes	no_support	no_support	no_support	no_support	lyso	-	-	34.6708	47.2989	20.6288	4.22577	11.3274	14.141	13.0666	1.99515	66.4022	4.87667	4.58227	2.05123	2.92901
M_MP4_S05_vRhyme_bin_68	9770	56.59	Low-quality	Low-quality	5.71	AAI-based (high-confidence)	taxid_assigned	Viruses	Uroviricota	Caudoviricetes	NA	Zobellviridae	no_support	no_support	Lysogeny	integrase	CheckV-based,VIBRANT-based	0	72.4034	1.0904	11.3285	7.95263	16.7433	2.00957	0.27612	13.9537	1.87564	0.781262	0.52069	0.906532
M_MP4_S05_vRhyme_bin_69	7719	52.39	Low-quality	Low-quality	5	HMM-based (lower-bound)	taxid_assigned	Viruses	Uroviricota	Caudoviricetes	NA	NA	NA	Idiomarinaceae_phage_Phi1M2-2	lyso	-	-	0.39892	47.1888	6.66496	1.80324	2.31223	29.4841	5.84324	2.8092	50.3066	2.81536	2.75303	4.25432	3.95736
M_MP4_S05_vRhyme_bin_7	4551	49.73	Low-quality	Low-quality	10.84	HMM-based (lower-bound)	taxid_assigned	Viruses	Uroviricota	Caudoviricetes	no_support	no_support	no_support	no_support	lyso	-	-	0	32.5957	0	0	0	0	0	0	0.0800885	0	0	0	0
M_MP4_S05_vRhyme_bin_70	11730	43.67	Low-quality	Low-quality	8.44	HMM-based (lower-bound)	taxid_assigned	Viruses	Uroviricota	Caudoviricetes	NA	NA	Hollowayvirus	Hollowayvirus_H66	lyso	-	-	0	52.5997	0	0	0	0	0.0138612	0	0.0915751	0.00674162	0	0	0
M_MP4_S05_vRhyme_bin_71	22402	53.45	Low-quality	Low-quality	12.78	AAI-based (medium-confidence)	taxid_assigned	Viruses	Uroviricota	Caudoviricetes	no_support	no_support	no_support	no_support	Lysogeny	integrase	-	112.543	94.6021	11.42	25.3853	17.5943	62.9611	4.08151	1.22844	18.2258	2.50646	2.46258	0.794886	1.23524
M_MP4_S05_vRhyme_bin_72	8961	40.98	Low-quality	Low-quality	6.62	HMM-based (lower-bound)	taxid_assigned	Viruses	Uroviricota	Caudoviricetes	NA	Peduoviridae	no_support	no_support	lyso	-	-	4.88108	35.972	0.513705	0	0	0.751239	0.697595	0.0537538	7.31319	0.372844	0.0133035	0.0166308	0.0620671
M_MP4_S05_vRhyme_bin_73	13691	53.43	Low-quality	Low-quality	26.32	AAI-based (medium-confidence)	taxid_assigned	Viruses	Uroviricota	Caudoviricetes	NA	NA	Xuquatrovirus	Xuquatrovirus_PTXU04	Lysogeny	recombinase	-	0	56.961	0	0	0	0	0	0	0.0398769	0	0	0	0
M_MP4_S05_vRhyme_bin_74	4980	44.52	Low-quality	Low-quality	16.53	AAI-based (medium-confidence)	taxid_assigned	Viruses	Uroviricota	Caudoviricetes	no_support	no_support	no_support	no_support	lyso	-	-	0	18.9008	0	0	0	0	0	0	0.0934829	0	0	0	0
M_MP4_S05_vRhyme_bin_75	6415	44.77	Low-quality	Low-quality	22.35	AAI-based (medium-confidence)	taxid_assigned	Viruses	Uroviricota	Caudoviricetes	no_support	no_support	no_support	no_support	lyso	-	-	0	35.6708	0	0	0	0	0	0	0.0612275	0.0112687	0	0	0
M_MP4_S05_vRhyme_bin_76	11494	38.42	Low-quality	Low-quality	37.56	AAI-based (high-confidence)	taxid_assigned	Viruses	Uroviricota	Caudoviricetes	NA	NA	Xuquatrovirus	Xuquatrovirus_PTXU04	lyso	-	-	0	21.784	0	0.367027	4.14473	1.00742	0	0	0.0752301	0	0.00365952	0	0
M_MP4_S05_vRhyme_bin_77	9268	54.21	Low-quality	Low-quality	14.27	HMM-based (lower-bound)	taxid_assigned	Viruses	Uroviricota	Caudoviricetes	no_support	no_support	no_support	no_support	Lysogeny	integrase	VIBRANT-based	4.78148	76.7389	1.14124	0.308767	62.5828	5.73698	0.579033	0.136137	2.37402	0.107679	0.27092	0.0831301	0.111623
M_MP4_S05_vRhyme_bin_78	4952	39.56	Low-quality	Low-quality	8.08	HMM-based (lower-bound)	taxid_assigned	Viruses	Uroviricota	Caudoviricetes	no_support	no_support	no_support	no_support	lyso	-	-	0	20.9551	0	0	0	0	0	0	0	0	0	0	0
M_MP4_S05_vRhyme_bin_79	12225	44.81	Low-quality	Low-quality	19.44	HMM-based (lower-bound)	taxid_assigned	Viruses	Uroviricota	Caudoviricetes	no_support	no_support	no_support	no_support	Lysogeny	recombinase	-	0	69.593	0	0	0.282384	0	0	0	0.0176545	0	0	0	0
M_MP4_S05_vRhyme_bin_8	29894	53.66	Low-quality	Low-quality	23.84	HMM-based (lower-bound)	taxid_assigned	Viruses	Uroviricota	Caudoviricetes	no_support	no_support	no_support	no_support	lyso	-	-	14.8094	66.5724	6.78864	10.6528	113.207	2.15535	0.195945	0.0246756	5.16403	0.295629	0.0624576	0.151338	0.0894223
M_MP4_S05_vRhyme_bin_80	5366	51.71	Low-quality	Low-quality	20.1	AAI-based (medium-confidence)	taxid_assigned	Viruses	Uroviricota	Caudoviricetes	no_support	no_support	no_support	no_support	lyso	-	-	0	26.4099	0	0	0	0	0	0	0.035291	0	0	0	0
M_MP4_S05_vRhyme_bin_81	9187	38.05	Low-quality	Low-quality	14.74	AAI-based (medium-confidence)	taxid_assigned	Viruses	Uroviricota	Caudoviricetes	no_support	no_support	no_support	no_support	lyso	-	-	0	34.6045	0	0	0	0	0	0	0.0340097	0	0	0	0
M_MP4_S05_vRhyme_bin_82	10954	46.84	Low-quality	Low-quality	23.06	HMM-based (lower-bound)	taxid_assigned	Viruses	Uroviricota	Caudoviricetes	no_support	no_support	no_support	no_support	lyso	-	-	0	40.2384	0	0	30.9344	9.0152	0.124849	0.0497625	2.17059	0.0639184	0.0456137	0.0380146	0.0481354
M_MP4_S05_vRhyme_bin_83	9015	61.02	Low-quality	Low-quality	14.69	HMM-based (lower-bound)	taxid_assigned	Viruses	Uroviricota	Caudoviricetes	no_support	no_support	no_support	no_support	lyso	-	-	0.459131	30.3163	0	0	0.0806435	0.934829	0.05342	0.00214049	0.605013	0.0445402	0.0110364	0.00275934	0.0382498
M_MP4_S05_vRhyme_bin_84	8942	35.76	Low-quality	Low-quality	5.5	HMM-based (lower-bound)	taxid_assigned	Viruses	Uroviricota	Caudoviricetes	no_support	no_support	no_support	no_support	lyso	-	-	0	30.5683	0	0	4.09739	0	0	0	0.0405808	0.029875	0.00222078	0	0
M_MP4_S05_vRhyme_bin_85	15393	54.26	Low-quality	Low-quality	17.84	HMM-based (lower-bound)	taxid_assigned	Viruses	Uroviricota	Caudoviricetes	no_support	no_support	no_support	no_support	lyso	-	-	0	60.7321	0	0	0.975068	0.0664889	0.0787029	0.0121792	0.27253	0.0369586	0.0251186	0.0117754	0.0125561
M_MP4_S05_vRhyme_bin_86	13198	37.68	Low-quality	Low-quality	14.76	HMM-based (lower-bound)	taxid_assigned	Viruses	Uroviricota	Caudoviricetes	no_support	no_support	no_support	no_support	lyso	-	-	0	65.6894	0	0	0	0	0	0	0.577002	0	0	0	0
M_MP4_S05_vRhyme_bin_87	18893	53.6	Low-quality	Low-quality	40.59	HMM-based (lower-bound)	taxid_assigned	Viruses	Uroviricota	Caudoviricetes	no_support	no_support	no_support	no_support	Lysogeny	integrase,invertase,recombinase	VIBRANT-based	0	36.1817	0	8.71712	0.0885152	1.2826	0.0795752	0.0129218	0.724942	0.0733317	0.0205933	0.154463	0.0371392
M_MP4_S05_vRhyme_bin_88	7186	54.97	Not-determined	Not-determined	NA	NA	taxid_assigned	Viruses	Uroviricota	Caudoviricetes	NA	NA	NA	Planktothrix_phage_PaV-LD	lyso	-	-	0	40.2885	0	0.979228	0.9988	19.0765	0.580611	0.184313	7.24354	0.761798	0.205687	0.0292933	0.638592
M_MP4_S05_vRhyme_bin_89	24995	61.26	Low-quality	Low-quality	32.71	HMM-based (lower-bound)	taxid_assigned	Viruses	Uroviricota	Caudoviricetes	no_support	no_support	no_support	no_support	lyso	-	-	0.656839	56.1644	0.548708	0	0.449941	2.72825	0.129374	0.00826797	1.20743	0.0732777	0.0161046	0.093557	0.114913
M_MP4_S05_vRhyme_bin_9	22491	47.17	Low-quality	Low-quality	25.71	HMM-based (lower-bound)	taxid_assigned	Viruses	Uroviricota	Caudoviricetes	no_support	no_support	no_support	no_support	Lysogeny	-	CheckV-based	2.46961	46.5557	0	0	0	0	0.088325	0.00857552	2.19945	0.0495675	0.00491285	0.00491327	0.00785854
M_MP4_S05_vRhyme_bin_90	6275	36.99	Low-quality	Low-quality	19.01	AAI-based (medium-confidence)	taxid_assigned	Viruses	Uroviricota	Caudoviricetes	no_support	no_support	no_support	no_support	lyso	-	-	0	37.4383	0	0	0	0	0.00589657	0	0.0155825	0	0	0	0
M_MP4_S05_vRhyme_bin_91	7626	34.43	Low-quality	Low-quality	12.5	HMM-based (lower-bound)	taxid_assigned	Viruses	Uroviricota	Caudoviricetes	no_support	no_support	no_support	no_support	lyso	-	-	0	28.8155	0	0	0.54711	0	0	0	0.159623	0.0755435	0.00249582	0.00624008	0
M_MP4_S05_vRhyme_bin_92	7817	54.69	Low-quality	Low-quality	9.07	HMM-based (lower-bound)	taxid_assigned	Viruses	Uroviricota	Caudoviricetes	no_support	no_support	no_support	no_support	Lysogeny	integrase	VIBRANT-based	0	30.2178	0	0	0	0.36166	0.014762	0.00552066	0.728197	0.028719	0.0113859	0.0925181	0.0455318
M_MP4_S05_vRhyme_bin_93	8387	36.82	Low-quality	Low-quality	13.98	HMM-based (lower-bound)	taxid_assigned	Viruses	Uroviricota	Caudoviricetes	NA	NA	NA	Bacillus_phage_vB_BsuS_PJN02	Lysogeny	parAB	-	0.201855	99.3873	0	0.817551	6.08401	6.11559	0.370406	0.196493	5.89437	0.462133	0.0139741	0.460021	0.111764
M_MP4_S05_vRhyme_bin_94	5315	52.19	Low-quality	Low-quality	2.98	HMM-based (lower-bound)	taxid_assigned	Viruses	Uroviricota	Caudoviricetes	no_support	no_support	no_support	no_support	Lysogeny	-	CheckV-based	1.41655	46.0963	0	11.1233	0.497617	15.3276	1.87016	0.381147	10.5776	1.12553	0.385258	0.418372	0.954468
M_MP4_S05_vRhyme_bin_95	18515	61.81	Low-quality	Low-quality	37.08	HMM-based (lower-bound)	taxid_assigned	Viruses	Uroviricota	Caudoviricetes	NA	Peduoviridae	no_support	no_support	Lysogeny	invertase,recombinase	VIBRANT-based	0.534168	58.0724	0.999559	64.379	3.42267	2.19262	1.28279	0.127903	28.7864	2.27591	0.265021	1.6257	1.03023
M_MP4_S05_vRhyme_bin_96	7559	52.72	Low-quality	Low-quality	11.17	AAI-based (medium-confidence)	taxid_assigned	Viruses	Uroviricota	Caudoviricetes	NA	NA	NA	Rhodothermus_phage_RM378	lyso	-	-	0	24.7573	0	0	0	0	0	0	0.0267477	0	0	0	0
M_MP4_S05_vRhyme_bin_97	8957	55.52	Low-quality	Low-quality	4.87	HMM-based (lower-bound)	taxid_assigned	Viruses	Uroviricota	Caudoviricetes	no_support	no_support	no_support	no_support	Lysogeny	transposase	CheckV-based	38.139	125.312	4.6249	16.2945	26.4983	67.0705	10.6016	1.8519	76.6926	4.10265	3.15177	1.93537	3.26405
M_MP4_S05_vRhyme_bin_98	14548	57.34	Low-quality	Low-quality	23.27	HMM-based (lower-bound)	taxid_assigned	Viruses	Uroviricota	Caudoviricetes	no_support	no_support	no_support	no_support	Lysogeny	integrase	VIBRANT-based	10.0546	67.7459	0	0.0414358	1.53962	2.44964	0.188548	0.0769232	1.81942	0.322353	0.0214835	0.0330544	0.0991291
M_MP4_S05_vRhyme_bin_99	10860	57.18	Low-quality	Low-quality	30.76	AAI-based (high-confidence)	taxid_assigned	Viruses	Uroviricota	Caudoviricetes	no_support	no_support	no_support	no_support	lyso	-	-	5.13263	83.0698	10.9367	35.9918	12.19	19.9013	2.9822	0.601335	20.8883	1.14737	1.16939	0.458677	1.12976
M_MP4_S01_k141_17297	3056	59.98	Low-quality	Low-quality	5.14	AAI-based (medium-confidence)	taxid_assigned	Viruses	Uroviricota	Caudoviricetes	NA	Mesyanzhinovviridae	no_support	no_support	lyso	-	-	0	0	531.807	0	2.53647	0	0	0	0	0	0	0	0
M_MP4_S01_k141_20005	3574	62.14	Low-quality	Low-quality	5.34	AAI-based (medium-confidence)	taxid_assigned	Viruses	Uroviricota	Caudoviricetes	no_support	no_support	no_support	no_support	lyso	-	-	0	0	393.697	0	0	0	0	0.0143917	0	0	0	0	0
M_MP4_S01_k141_404	2613	38.65	Low-quality	Low-quality	0.75	HMM-based (lower-bound)	no_taxid_assigned	-	-	-	-	-	-	-	lyso	-	-	0	0	263.366	0	0	0	0	0	0	0	0	0	0
M_MP4_S01_k141_7880	2326	53.91	Low-quality	Low-quality	1.57	AAI-based (medium-confidence)	taxid_assigned	Viruses	Uroviricota	Caudoviricetes	no_support	no_support	no_support	no_support	lyso	-	-	7.31259	43.4239	1649.7	0.285882	11.039	53.1176	0.611014	0.243248	12.8654	0.996984	0.12542	0.313576	0.942305
M_MP4_S01_vRhyme_bin_1	11584	62.9	Low-quality	Low-quality	37.13	AAI-based (medium-confidence)	taxid_assigned	Viruses	Uroviricota	Caudoviricetes	NA	NA	Xiamenvirus	no_support	lyso	-	-	0	3.06572	135.427	0	6.05431	0	0.0484568	0.134314	0.23351	0	0.0313287	0.00412255	0
M_MP4_S01_vRhyme_bin_10	6318	57.66	Low-quality	Low-quality	13.59	AAI-based (medium-confidence)	taxid_assigned	Viruses	Uroviricota	Caudoviricetes	no_support	no_support	no_support	no_support	lyso	-	-	0	2.44147	130.072	0	6.81648	1.00568	0	0	0.201458	0	0.0542759	0	0.00904365
M_MP4_S01_vRhyme_bin_11	8473	56.11	Low-quality	Low-quality	6.78	HMM-based (lower-bound)	taxid_assigned	Viruses	Uroviricota	Caudoviricetes	no_support	no_support	no_support	no_support	lyso	-	-	0	1.43543	612.718	0.133352	0.0971554	0	0.00919398	0.0128938	0	0	0	0	0
M_MP4_S01_vRhyme_bin_2	6926	58.09	Low-quality	Low-quality	17.37	AAI-based (medium-confidence)	no_taxid_assigned	-	-	-	-	-	-	-	lyso	-	-	11.0207	18.8775	304.45	13.9684	10.7518	19.8619	4.10795	0.695906	27.6931	1.18555	1.51393	0.476095	1.43907
M_MP4_S01_vRhyme_bin_3	11254	61.27	Low-quality	Low-quality	21.39	HMM-based (lower-bound)	taxid_assigned	Viruses	Uroviricota	Caudoviricetes	no_support	no_support	no_support	no_support	lyso	-	-	0	0	100.439	0	0.135952	0.315195	0.0964904	0.0144341	0.662972	0.0250292	0.0539565	0.0279109	0.019841
M_MP4_S01_vRhyme_bin_4	5952	53.81	Low-quality	Low-quality	8.86	HMM-based (lower-bound)	no_taxid_assigned	-	-	-	-	-	-	-	lyso	-	-	0	0	593.665	0	0	0	0	0	0.0325158	0	0	0	0.00474391
M_MP4_S01_vRhyme_bin_5	10227	55.36	Low-quality	Low-quality	29.04	AAI-based (medium-confidence)	taxid_assigned	Viruses	Uroviricota	Caudoviricetes	no_support	no_support	no_support	no_support	lyso	-	-	0	10.8831	268.038	4.07212	3.6627	2.88718	1.25819	0.270265	4.58895	0.674315	0.431082	0.0476236	0.363485
M_MP4_S01_vRhyme_bin_6	6776	55.77	Low-quality	Low-quality	24.02	AAI-based (medium-confidence)	no_taxid_assigned	-	-	-	-	-	-	-	lyso	-	-	0	0.768785	419.107	0	0	0	0.0498565	0	0.102474	0	0	0	0
M_MP4_S01_vRhyme_bin_7	8538	44.8	Low-quality	Low-quality	9.32	HMM-based (lower-bound)	taxid_assigned	Viruses	Uroviricota	Caudoviricetes	no_support	no_support	no_support	no_support	lyso	-	-	0	0.554608	1188.43	0	0.0965263	0.223789	0.00913445	0.00512413	0	0.0177708	0	0	0
M_MP4_S01_vRhyme_bin_8	5065	59.49	Not-determined	Not-determined	NA	NA	taxid_assigned	Viruses	Uroviricota	Caudoviricetes	no_support	no_support	no_support	no_support	lyso	-	-	0	1.21144	178.296	0	5.01807	2.05306	0.0279335	0.0195872	0.203	0.0271719	0	0.0151501	0.0215395
M_MP4_S01_vRhyme_bin_9	14827	64.54	Low-quality	Low-quality	8.27	HMM-based (lower-bound)	taxid_assigned	Viruses	Uroviricota	Caudoviricetes	no_support	no_support	no_support	no_support	Lysogeny	-	CheckV-based	22.2026	66.8742	691.063	17.2703	9.59311	31.8807	1.66904	0.442891	3.96212	1.27581	0.868795	0.228748	1.05299
M_NA_S06_k141_100169	2987	51.56	Low-quality	Low-quality	3.65	HMM-based (lower-bound)	no_taxid_assigned	-	-	-	-	-	-	-	Lysogeny	recombinase	-	0	0	0	72.1284	0	0	0	0	0.162242	0	0	0	0
M_NA_S06_k141_102646	2387	60.66	Low-quality	Low-quality	3.57	HMM-based (lower-bound)	taxid_assigned	Viruses	Uroviricota	Caudoviricetes	no_support	no_support	no_support	no_support	lyso	-	-	0	0	0	49.8651	0.40592	0	0	0	0.406046	0.411022	0	0	0
M_NA_S06_k141_107431	3475	48.49	Low-quality	Low-quality	9.41	AAI-based (medium-confidence)	taxid_assigned	Viruses	Uroviricota	Caudoviricetes	no_support	no_support	no_support	no_support	lyso	-	-	0	0	3.53636	54.1537	0.557658	0.323222	0.013193	0	0	0.205333	0	0	0
M_NA_S06_k141_107448	3794	48.42	Low-quality	Low-quality	2.31	HMM-based (lower-bound)	taxid_assigned	Viruses	Uroviricota	Caudoviricetes	no_support	no_support	no_support	no_support	lyso	-	-	0	2.51547	0	193.845	0	0	0	0	0	0	0	0	0
M_NA_S06_k141_112051	2098	60.25	Low-quality	Low-quality	0.89	AAI-based (medium-confidence)	taxid_assigned	Viruses	Uroviricota	Caudoviricetes	no_support	no_support	no_support	no_support	lyso	-	-	0.657348	57.62	0	89.063	3.23285	19.8085	2.5567	0.2942	28.5849	2.46574	0.973348	0.632098	1.81982
M_NA_S06_k141_117793	3525	42.33	Low-quality	Low-quality	7.48	AAI-based (medium-confidence)	taxid_assigned	Viruses	Uroviricota	Caudoviricetes	no_support	no_support	no_support	no_support	lyso	-	-	0	0	0	674.771	0	0	0	0	0	0.455447	0	0	0
M_NA_S06_k141_118891	3525	62.04	Low-quality	Low-quality	1.83	AAI-based (medium-confidence)	taxid_assigned	Viruses	Uroviricota	Caudoviricetes	NA	Kyanoviridae	no_support	no_support	lyso	-	-	0	0	0	83.1909	0	0	0	0	0	0	0	0.0188105	0.0200577
M_NA_S06_k141_119393	2280	47.28	Low-quality	Low-quality	4.96	AAI-based (high-confidence)	taxid_assigned	Viruses	Uroviricota	Caudoviricetes	no_support	no_support	no_support	no_support	lyso	-	-	0	3.13937	0	13515.9	1.91236	1.97052	0.0402156	0.0338395	0.371964	0.195596	0.0697909	0	0
M_NA_S06_k141_1207	3384	62	Low-quality	Low-quality	5.02	HMM-based (lower-bound)	taxid_assigned	Viruses	Uroviricota	Caudoviricetes	no_support	no_support	no_support	no_support	lyso	-	-	6.79233	9.16578	0	57.182	11.7394	16.9276	0.203217	0.0303995	2.00491	0.448067	0.164578	0.0587828	0.313401
M_NA_S06_k141_132358	2084	44.72	Low-quality	Low-quality	3.46	HMM-based (lower-bound)	taxid_assigned	Viruses	Uroviricota	Caudoviricetes	NA	NA	NA	Pseudomonas_phage_vB_PaeP_Tr60_Ab31	lyso	-	-	0	0	0	32.5461	0	0	0	0	0	0	0	0	0
M_NA_S06_k141_1355	2108	50.62	Low-quality	Low-quality	1.09	AAI-based (medium-confidence)	no_taxid_assigned	-	-	-	-	-	-	-	lyso	-	-	0	0	0	36.5918	0.229822	0	0.0869939	0	0.287367	0	0	0.031455	0
M_NA_S06_k141_140175	2033	42.94	Low-quality	Low-quality	0.71	HMM-based (lower-bound)	no_taxid_assigned	-	-	-	-	-	-	-	lyso	-	-	0	1.5648	0	4658.65	0	0	0.0225508	0	0	0	0	0	0.0173889
M_NA_S06_k141_140525	3619	65.24	Low-quality	Low-quality	3.65	HMM-based (lower-bound)	taxid_assigned	Viruses	Uroviricota	Caudoviricetes	NA	NA	Mushuvirus	Mushuvirus_mushu	lyso	-	-	42.1725	4.8347	0	375.752	19.6785	15.2077	2.30559	1.16545	6.46109	2.26738	2.65279	0.448887	1.07452
M_NA_S06_k141_149010	2152	52.88	Low-quality	Low-quality	0.6	HMM-based (lower-bound)	no_taxid_assigned	-	-	-	-	-	-	-	lyso	-	-	0	0	0	33.0627	0	0	0	0	0	0	0	0	0
M_NA_S06_k141_151332	2152	34.2	Low-quality	Low-quality	1.23	HMM-based (lower-bound)	no_taxid_assigned	-	-	-	-	-	-	-	lyso	-	-	0	0	0	66.1253	0	0	0	0	0	0	0	0	0
M_NA_S06_k141_161545	2053	52.26	Low-quality	Low-quality	1.32	AAI-based (medium-confidence)	taxid_assigned	Viruses	Uroviricota	Caudoviricetes	no_support	no_support	no_support	no_support	lyso	-	-	4.47838	100.334	0	38.2199	11.563	88.0831	2.30011	0.80173	23.7233	1.39023	0.63298	0.67825	1.63585
M_NA_S06_k141_164826	3019	56.28	Low-quality	Low-quality	7.39	AAI-based (medium-confidence)	no_taxid_assigned	-	-	-	-	-	-	-	lyso	-	-	0	0.263434	0	455.936	0.320944	0.372043	0.0303715	0	0	0.147717	0	0.0439265	0
M_NA_S06_k141_52526	2053	61.52	Low-quality	Low-quality	2.52	AAI-based (medium-confidence)	taxid_assigned	Viruses	Uroviricota	Caudoviricetes	no_support	no_support	no_support	no_support	Lysogeny	-	CheckV-based	0	8.52254	0	29.1508	4.24763	0	3.19335	0.551189	13.632	0.695113	0.930093	0.322976	1.06761
M_NA_S06_k141_55800	2680	54.18	Low-quality	Low-quality	5.09	HMM-based (lower-bound)	no_taxid_assigned	-	-	-	-	-	-	-	lyso	-	-	1.37225	3.26432	0	94.2856	15.5463	4.19103	0.325026	0.172733	0.316447	1.13154	0.593744	0	0.118718
M_NA_S06_k141_59516	3035	58.35	Low-quality	Low-quality	6.48	AAI-based (medium-confidence)	taxid_assigned	Viruses	Uroviricota	Caudoviricetes	no_support	no_support	no_support	no_support	lyso	-	-	0	0	0	141.537	0	0	0	0.0508428	0	0.0587754	0	0	0
M_NA_S06_k141_80062	2301	58.89	Low-quality	Low-quality	3.06	HMM-based (lower-bound)	taxid_assigned	Viruses	Uroviricota	Caudoviricetes	NA	Autographiviridae	no_support	no_support	lyso	-	-	0	2.76509	0	66.4672	0	0	0.159394	0.0111769	2.57998	0.193811	0.0461027	0	0.276545
M_NA_S06_k141_90341	4207	54.46	Low-quality	Low-quality	10.58	AAI-based (high-confidence)	taxid_assigned	Viruses	Uroviricota	Caudoviricetes	no_support	no_support	no_support	no_support	lyso	-	-	0.764901	9.45219	0	40.3055	2.30314	4.80569	0.239745	0.140602	1.72789	0.445216	0.245853	0.126089	0.38654
M_NA_S06_k141_92130	2427	34.16	Low-quality	Low-quality	1.26	AAI-based (medium-confidence)	taxid_assigned	Viruses	Nucleocytoviricota	Megaviricetes	Algavirales	Phycodnaviridae	Chlorovirus	no_support	lyso	-	-	4.92474	283.453	5.0634	56.4409	23.355	60.6258	1.92677	0.78415	34.8935	3.63823	0.0437092	0.519091	0.160226
M_NA_S06_k141_9221	2036	40.03	Low-quality	Low-quality	3.92	AAI-based (medium-confidence)	no_taxid_assigned	-	-	-	-	-	-	-	lyso	-	-	0	2.34374	0	135.54	6.42464	7.72336	0.112588	0	0.357035	0.0438073	0	0	0
M_NA_S06_k141_9861	2290	50.7	Low-quality	Low-quality	1.47	HMM-based (lower-bound)	taxid_assigned	Viruses	Uroviricota	Caudoviricetes	no_support	no_support	no_support	no_support	lyso	-	-	0	2.08378	0	72.0133	0	0	0.56056	0.0673834	5.71381	0.389483	0.11581	0.260595	0.123499
M_NA_S06_vRhyme_bin_1	11725	55.4	Low-quality	Low-quality	10.97	HMM-based (lower-bound)	taxid_assigned	Viruses	Uroviricota	Caudoviricetes	no_support	no_support	no_support	no_support	Lysogeny	parAB,recombinase	-	7.64875	6.26524	2.92095	53.9646	22.5042	0.915339	0.585332	0.0576362	2.1639	0.115086	0.407039	0.0202636	0.194464
M_NA_S06_vRhyme_bin_10	15630	55.09	Low-quality	Low-quality	16.72	HMM-based (lower-bound)	taxid_assigned	Viruses	Uroviricota	Caudoviricetes	NA	Vilmaviridae	Bromdenvirus	Bromdenvirus_dyoedafos	Lysogeny	integrase	VIBRANT-based	0.0987022	0.213448	0	107.15	0.156028	0	0.0664432	0.00414138	0.468227	0.0335127	0.0113883	0.00711831	0
M_NA_S06_vRhyme_bin_11	9316	38.19	Low-quality	Low-quality	22.27	AAI-based (high-confidence)	taxid_assigned	Viruses	Uroviricota	Caudoviricetes	no_support	no_support	no_support	no_support	lyso	-	-	0	0.12915	0	99.0747	0	0	0	0.0187936	0.0491856	0.0289677	0.00861337	0.0107676	0.0172223
M_NA_S06_vRhyme_bin_12	9273	51.61	Low-quality	Low-quality	30.6	AAI-based (medium-confidence)	taxid_assigned	Viruses	Uroviricota	Caudoviricetes	NA	NA	NA	Ochrobactrum_phage_vB_OspP_OH	Lysogeny	-	VIBRANT-based	0	0.442945	0	103.327	0	0	0.0468118	0	0.0899685	0	0.0147706	0.040007	0.101727
M_NA_S06_vRhyme_bin_13	8989	55.27	Low-quality	Low-quality	10.57	AAI-based (medium-confidence)	taxid_assigned	Viruses	Uroviricota	Caudoviricetes	NA	NA	NA	Aurantimonas_phage_AmM-1	Lysogeny	integrase,invertase,recombinase	VIBRANT-based	1.99388	83.3186	17.4252	64.0613	9.6982	32.3215	2.75327	0.375398	17.5127	2.27647	0.847225	0.500524	1.11165
M_NA_S06_vRhyme_bin_14	6949	54.14	Low-quality	Low-quality	10.49	AAI-based (medium-confidence)	taxid_assigned	Viruses	Uroviricota	Caudoviricetes	no_support	no_support	no_support	no_support	Lysogeny	transposase	CheckV-based	0.707323	1.88261	0	44.9394	0.68808	0.664692	0.55347	0.0943612	3.09732	0.380033	0.207167	0.0510115	0.0962348
M_NA_S06_vRhyme_bin_15	6183	53.5	Low-quality	Low-quality	10.37	HMM-based (lower-bound)	taxid_assigned	Viruses	Uroviricota	Caudoviricetes	NA	NA	NA	Vibrio_phage_SIO-2	lyso	-	-	0	1.03515	20.7933	30.7251	2.3331	0	0.0119343	0.00669478	0.599225	0.0812628	0	0.0172607	0.032209
M_NA_S06_vRhyme_bin_16	7272	52.86	Low-quality	Low-quality	6.33	HMM-based (lower-bound)	taxid_assigned	Viruses	Uroviricota	Caudoviricetes	no_support	no_support	no_support	no_support	Lysogeny	transposase	-	0.581792	150.591	12.5616	102.994	30.0904	34.1158	3.758	0.743598	35.4663	2.1447	0.73324	0.619692	0.55409
M_NA_S06_vRhyme_bin_17	7369	50.79	Not-determined	Not-determined	NA	NA	taxid_assigned	Viruses	Uroviricota	Caudoviricetes	NA	NA	Incheonvirus	Incheonvirus_P12002S	Lysogeny	transposase	-	0	9.68466	0	132.482	9.34081	7.09201	0.72886	0.342172	4.95872	1.05594	0.215298	0.0299051	0.605869
M_NA_S06_vRhyme_bin_18	4079	50.01	Low-quality	Low-quality	3.02	HMM-based (lower-bound)	taxid_assigned	Viruses	Uroviricota	Caudoviricetes	no_support	no_support	no_support	no_support	lyso	-	-	0	0	0	39.9287	0	0	0.0164351	0	0.0651482	0.223819	0	0	0
M_NA_S06_vRhyme_bin_19	6023	40.84	Low-quality	Low-quality	4.42	HMM-based (lower-bound)	taxid_assigned	Viruses	Uroviricota	Caudoviricetes	no_support	no_support	no_support	no_support	lyso	-	-	0	0	0	135.061	0	0	0	0	0	0	0	0	0
M_NA_S06_vRhyme_bin_2	21758	62.43	Medium-quality	Medium-quality	51.55	HMM-based (lower-bound)	taxid_assigned	Viruses	Uroviricota	Caudoviricetes	no_support	no_support	no_support	no_support	Lysogeny	integrase,recombinase,transposase	VIBRANT-based	264.657	68.6331	12.4021	188.158	63.358	29.1301	3.39941	0.423116	18.5297	2.26223	1.10191	1.69316	0.814523
M_NA_S06_vRhyme_bin_20	9600	61.07	Not-determined	Not-determined	NA	NA	taxid_assigned	Viruses	Uroviricota	Caudoviricetes	no_support	no_support	no_support	no_support	lyso	-	-	3.76875	9.24276	0.553552	46.3077	3.9281	22.3627	3.18442	0.322054	23.9906	1.47046	1.02976	0.235958	0.85672
M_NA_S06_vRhyme_bin_21	11711	56.25	Low-quality	Low-quality	12.43	HMM-based (lower-bound)	taxid_assigned	Viruses	Uroviricota	Caudoviricetes	no_support	no_support	no_support	no_support	Lysogeny	recombinase	-	4.9686	30.3288	0	64.5931	4.67637	18.1715	5.17639	0.674811	37.299	2.06746	1.45484	0.640038	1.44665
M_NA_S06_vRhyme_bin_22	11908	40.36	Low-quality	Low-quality	6.76	AAI-based (high-confidence)	taxid_assigned	Viruses	Uroviricota	Caudoviricetes	NA	Kyanoviridae	no_support	no_support	lyso	-	-	0	0	0	412.427	0	0	0	0	0.00903594	0.0133042	0	0.00494533	0
M_NA_S06_vRhyme_bin_23	17567	52.71	Low-quality	Low-quality	34.95	HMM-based (lower-bound)	taxid_assigned	Viruses	Uroviricota	Caudoviricetes	no_support	no_support	no_support	no_support	Lysogeny	parAB	-	0	0.720812	0	93.8967	0.636675	0.305396	0	0	0.186669	0.0242511	0	0	0
M_NA_S06_vRhyme_bin_24	4911	45.84	Low-quality	Low-quality	6.76	HMM-based (lower-bound)	no_taxid_assigned	-	-	-	-	-	-	-	lyso	-	-	0	42.6744	0	33.6059	16.3982	0.350397	0.100116	0.0240692	1.02048	0.0556492	0	0.0103427	0.0220569
M_NA_S06_vRhyme_bin_25	16261	64.85	Low-quality	Low-quality	28.13	AAI-based (medium-confidence)	taxid_assigned	Viruses	Uroviricota	Caudoviricetes	no_support	no_support	no_support	no_support	lyso	-	-	0.0517657	4.97039	0.691901	167.541	2.1276	1.13831	0.903442	0.0666082	7.37387	0.542351	0.191128	0.223998	0.374197
M_NA_S06_vRhyme_bin_26	16664	37.29	Low-quality	Low-quality	38.49	AAI-based (medium-confidence)	taxid_assigned	Viruses	Uroviricota	Caudoviricetes	NA	Autographiviridae	Jalkavirus	Jalkavirus_S08C159	lyso	-	-	0	0	0	74.5898	0	0	0.00433243	0.00364553	0	0.105358	0	0.0015665	0
M_NA_S06_vRhyme_bin_27	12203	57.29	Low-quality	Low-quality	11.54	HMM-based (lower-bound)	taxid_assigned	Viruses	Uroviricota	Caudoviricetes	no_support	no_support	no_support	no_support	lyso	-	-	0	0.313875	0	76.1055	5.76783	0.738799	0.111576	0.0101498	0.366577	0.082134	0.0156999	0.0130843	0.0162771
M_NA_S06_vRhyme_bin_28	6289	56.48	Low-quality	Low-quality	10.2	HMM-based (lower-bound)	taxid_assigned	Viruses	Uroviricota	Caudoviricetes	NA	NA	Tortellinivirus	Mycobacterium_virus_Tortellini	Lysogeny	integrase	VIBRANT-based	0	0	0	25.0993	0	0	0.0353158	0	0.0155545	0.022902	0	0.0170258	0.00907732
M_NA_S06_vRhyme_bin_29	13082	61.82	Low-quality	Low-quality	14.49	HMM-based (lower-bound)	taxid_assigned	Viruses	Uroviricota	Caudoviricetes	no_support	no_support	no_support	no_support	Lysogeny	invertase,recombinase	-	0	3.16639	0	62.6309	1.15729	0.57495	0.831806	0.0702118	4.67195	0.558019	0.15989	0.262106	0.518753
M_NA_S06_vRhyme_bin_3	5602	50.32	Low-quality	Low-quality	6.99	HMM-based (lower-bound)	taxid_assigned	Viruses	Uroviricota	Caudoviricetes	no_support	no_support	no_support	no_support	Lysogeny	integrase	VIBRANT-based	31.1994	22.5087	2.16292	162.823	23.5343	28.9418	3.27286	1.43039	13.1867	1.49448	2.28162	0.294096	1.71731
M_NA_S06_vRhyme_bin_30	5684	55.23	Not-determined	Not-determined	NA	NA	taxid_assigned	Viruses	Uroviricota	Caudoviricetes	no_support	no_support	no_support	no_support	lyso	-	-	23.1644	12.2883	5.98706	53.5931	48.015	5.62849	7.75371	2.81738	20.1698	4.34536	6.15023	1.00605	1.87978
M_NA_S06_vRhyme_bin_31	8344	60.76	Low-quality	Low-quality	14.97	HMM-based (lower-bound)	taxid_assigned	Viruses	Uroviricota	Caudoviricetes	no_support	no_support	no_support	no_support	Lysogeny	integrasere,combinase	VIBRANT-based	36.1917	7.83674	0	81.195	4.823	2.39609	3.9633	0.404946	25.4517	2.88124	0.848636	0.370468	0.90857
M_NA_S06_vRhyme_bin_32	8160	62.65	Low-quality	Low-quality	9.88	HMM-based (lower-bound)	taxid_assigned	Viruses	Uroviricota	Caudoviricetes	no_support	no_support	no_support	no_support	Lysogeny	-	CheckV-based	27.9821	54.3378	11.4492	49.7	3.0091	81.5073	1.32412	0.0958434	6.00753	1.80045	0.186687	0.157874	0.684343
M_NA_S06_vRhyme_bin_33	5004	34.39	Low-quality	Low-quality	10.48	HMM-based (lower-bound)	no_taxid_assigned	-	-	-	-	-	-	-	lyso	-	-	0	2.07876	0	21.7769	0	0	0.0352443	0.0158167	0	0.0548534	0	0	0
M_NA_S06_vRhyme_bin_34	8326	53.82	Low-quality	Low-quality	12.23	HMM-based (lower-bound)	taxid_assigned	Viruses	Uroviricota	Caudoviricetes	no_support	no_support	no_support	no_support	Lysogeny	-	CheckV-based	4.58489	5.26104	0.312662	76.9449	2.36661	15.7746	0.247285	0.0314081	2.73724	0.381239	0.116058	0.209192	0.27343
M_NA_S06_vRhyme_bin_35	7993	42.62	Low-quality	Low-quality	11.9	HMM-based (lower-bound)	no_taxid_assigned	-	-	-	-	-	-	-	lyso	-	-	0	0	0	119.781	0	0	0	0	0.0127624	0	0	0	0
M_NA_S06_vRhyme_bin_36	23779	62.24	Low-quality	Low-quality	9.2	AAI-based (medium-confidence)	taxid_assigned	Viruses	Uroviricota	Caudoviricetes	no_support	no_support	no_support	no_support	Lysogeny	invertase,recombinase	-	8.81466	113.264	0.103167	230.556	30.4225	37.6046	12.6904	1.76785	87.1743	6.40357	4.25519	1.46847	3.11148
M_NA_S06_vRhyme_bin_37	5747	37.57	Low-quality	Low-quality	2.59	HMM-based (lower-bound)	taxid_assigned	Viruses	Uroviricota	Caudoviricetes	NA	NA	NA	Bacillus_phage_vB_BhaS-171	lyso	-	-	0	0	0	40.373	0	0	0	0	0	0.0246148	0	0	0
M_NA_S06_vRhyme_bin_38	10167	35.31	Low-quality	Low-quality	17.06	HMM-based (lower-bound)	taxid_assigned	Viruses	Uroviricota	Caudoviricetes	no_support	no_support	no_support	no_support	lyso	-	-	0	0	0	63.5316	0	0	0	0	0.0184027	0.0203216	0	0	0
M_NA_S06_vRhyme_bin_39	6385	60.88	Low-quality	Low-quality	17.86	AAI-based (medium-confidence)	taxid_assigned	Viruses	Uroviricota	Caudoviricetes	NA	Pachyviridae	Baltivirus	no_support	lyso	-	-	7.17105	40.3454	5.06516	35.6726	7.55729	16.239	5.76779	0.502292	42.6689	2.1492	1.50681	1.03013	1.30915
M_NA_S06_vRhyme_bin_4	7098	51.01	Low-quality	Low-quality	8.65	AAI-based (medium-confidence)	taxid_assigned	Viruses	Nucleocytoviricota	Megaviricetes	Algavirales	Phycodnaviridae	NA	Aureococcus_anophagefferens_virus	lyso	-	-	4.49119	40.7921	0	118.561	2.02847	24.298	1.75428	0.263222	10.3709	0.622412	0.385563	0.158094	0.320706
M_NA_S06_vRhyme_bin_40	17648	38.06	Medium-quality	Medium-quality	55.37	AAI-based (high-confidence)	taxid_assigned	Viruses	Uroviricota	Caudoviricetes	NA	Autographiviridae	no_support	no_support	lyso	-	-	0	0	0	228.209	0	0	0	0	0	0	0	0	0
M_NA_S06_vRhyme_bin_41	5458	58.65	Low-quality	Low-quality	11.51	AAI-based (medium-confidence)	taxid_assigned	Viruses	Uroviricota	Caudoviricetes	no_support	no_support	no_support	no_support	lyso	-	-	0	63.3229	0.883074	54.0914	10.0959	4.03563	5.72578	0.255036	50.356	2.83291	0.762304	1.73915	0.655412
M_NA_S06_vRhyme_bin_42	6573	61.49	Low-quality	Low-quality	20.57	AAI-based (medium-confidence)	taxid_assigned	Viruses	Uroviricota	Caudoviricetes	no_support	no_support	no_support	no_support	lyso	-	-	0.0569435	47.8781	8.3722	43.4082	7.98141	14.3304	1.60145	0.602093	16.2079	1.5136	0.555181	0.944545	1.80415
M_NA_S06_vRhyme_bin_43	13527	48.2	Low-quality	Low-quality	31.46	HMM-based (lower-bound)	taxid_assigned	Viruses	Uroviricota	Caudoviricetes	no_support	no_support	no_support	no_support	lyso	-	-	0.0917759	8.57389	0	133.86	4.41684	3.21405	0.500347	0.0924184	2.86216	1.08618	0.102362	0.0706004	0.143505
M_NA_S06_vRhyme_bin_44	11682	52.85	Low-quality	Low-quality	26.93	AAI-based (high-confidence)	taxid_assigned	Viruses	Uroviricota	Caudoviricetes	no_support	no_support	no_support	no_support	lyso	-	-	0	0	0	151.586	0.0367521	0	0.0139116	0	0	0	0	0	0
M_NA_S06_vRhyme_bin_45	9553	59.56	Low-quality	Low-quality	6.64	HMM-based (lower-bound)	taxid_assigned	Viruses	Uroviricota	Caudoviricetes	NA	Peduoviridae	no_support	no_support	Lysogeny	-	CheckV-based	9.55812	30.2208	0.489479	13073.6	60.4376	88.4921	1.47183	0.323703	9.68999	1.23631	0.526059	0.227133	0.994115
M_NA_S06_vRhyme_bin_46	6702	60.94	Low-quality	Low-quality	5.94	AAI-based (medium-confidence)	taxid_assigned	Viruses	Uroviricota	Caudoviricetes	NA	Peduoviridae	no_support	no_support	lyso	-	-	152.394	72.336	106.752	593.698	107.62	129.136	24.4489	9.50706	84.6984	16.7248	21.6316	5.08095	8.08148
M_NA_S06_vRhyme_bin_47	7716	61.48	Low-quality	Low-quality	9.86	HMM-based (lower-bound)	taxid_assigned	Viruses	Uroviricota	Caudoviricetes	no_support	no_support	no_support	no_support	Lysogeny	recombinase	-	0.0997624	3.10667	0	85.7898	0.105136	0	0.318374	0.0418587	3.50999	0.106457	0.126617	0.0287791	0.107405
M_NA_S06_vRhyme_bin_48	5664	52.68	Low-quality	Low-quality	10.3	HMM-based (lower-bound)	taxid_assigned	Viruses	Uroviricota	Caudoviricetes	no_support	no_support	no_support	no_support	lyso	-	-	0	0	0	327.004	0	0	0	0	0	0	0	0	0
M_NA_S06_vRhyme_bin_49	7820	57.48	Low-quality	Low-quality	19.41	AAI-based (medium-confidence)	taxid_assigned	Viruses	Uroviricota	Caudoviricetes	NA	NA	NA	Bacillus_phage_phBC6A52	Lysogeny	integrase	VIBRANT-based	0	0.426667	0	145.763	0	0.241029	0.0295145	0.00551888	0.285986	0.0478496	0	0	0.00758619
M_NA_S06_vRhyme_bin_5	16474	52.66	Low-quality	Low-quality	25.64	HMM-based (lower-bound)	taxid_assigned	Viruses	Uroviricota	Caudoviricetes	no_support	no_support	no_support	no_support	Lysogeny	transposase	-	0.04091	0.460043	1.64041	58.2292	2.17723	0.249888	0.0244794	0.0183095	0.247979	0.246057	0.0283213	0.00590078	0.006292
M_NA_S06_vRhyme_bin_50	8135	45.54	Low-quality	Low-quality	20.39	AAI-based (medium-confidence)	taxid_assigned	Viruses	Uroviricota	Caudoviricetes	no_support	no_support	no_support	no_support	lyso	-	-	0	0.330174	0	361.916	0	0	0	0	0.0251487	0.0277712	0	0	0
M_NA_S06_vRhyme_bin_51	7843	58.73	Low-quality	Low-quality	29.65	AAI-based (medium-confidence)	taxid_assigned	Viruses	Uroviricota	Caudoviricetes	no_support	no_support	no_support	no_support	Lysogeny	integrase	VIBRANT-based	10.9807	12.1757	0	22.6294	1.51912	16.4704	6.16887	1.24048	30.9505	2.27853	2.35293	0.299644	1.24544
M_NA_S06_vRhyme_bin_52	14936	36.52	Low-quality	Low-quality	48.52	AAI-based (medium-confidence)	taxid_assigned	Viruses	Uroviricota	Caudoviricetes	no_support	no_support	no_support	no_support	lyso	-	-	0	0.409193	0	268.742	0.0747786	0	0	0	0.012467	0.022945	0	0	0
M_NA_S06_vRhyme_bin_53	8081	43.42	Low-quality	Low-quality	20.62	AAI-based (high-confidence)	no_taxid_assigned	-	-	-	-	-	-	-	lyso	-	-	0	0	0	92.6546	0	0.117232	0	0	0	0	0	0	0
M_NA_S06_vRhyme_bin_54	9170	54.29	Low-quality	Low-quality	15.48	HMM-based (lower-bound)	taxid_assigned	Viruses	Uroviricota	Caudoviricetes	NA	Schitoviridae	no_support	no_support	lyso	-	-	0	1.49074	0	128.256	0	2.2106	0.0472637	0	0.170319	0.0167182	0	0	0.00662636
M_NA_S06_vRhyme_bin_55	8012	53.22	Low-quality	Low-quality	5.33	AAI-based (medium-confidence)	taxid_assigned	Viruses	Uroviricota	Caudoviricetes	NA	NA	NA	Bacillus_phage_0305phi8-36	lyso	-	-	599.279	394.56	60.7208	200.285	111.388	541.879	10.4734	2.54422	127.764	7.69832	2.32808	3.35648	5.15854
M_NA_S06_vRhyme_bin_56	8067	61.4	Low-quality	Low-quality	3.86	AAI-based (medium-confidence)	taxid_assigned	Viruses	Uroviricota	Caudoviricetes	NA	NA	NA	Clostridium_phage_phi3626	lyso	-	-	2.35451	8.06364	0.321126	47.0554	5.11456	89.3439	0.666099	0.16398	3.53318	0.941608	0.274437	0.183666	0.310394
M_NA_S06_vRhyme_bin_57	14124	63.31	Low-quality	Low-quality	12.16	HMM-based (lower-bound)	taxid_assigned	Viruses	Uroviricota	Caudoviricetes	no_support	no_support	no_support	no_support	lyso	-	-	0	0.603772	0	494.061	0	0.065592	0.171346	0	0.665058	0.0833373	0	0.0135526	0.0082578
M_NA_S06_vRhyme_bin_58	5346	43.15	Low-quality	Low-quality	23.27	AAI-based (high-confidence)	taxid_assigned	Viruses	Uroviricota	Caudoviricetes	NA	Casjensviridae	Gediminasvirus	Gediminasvirus_AchV4	lyso	-	-	57.0099	92.2399	0	74.694	23.7775	14.6019	0.656279	0.120213	5.52147	0.664443	0.100721	0.0532703	0.129096
M_NA_S06_vRhyme_bin_59	6360	38	Low-quality	Low-quality	4.69	AAI-based (high-confidence)	taxid_assigned	Viruses	Uroviricota	Caudoviricetes	NA	Kyanoviridae	no_support	no_support	lyso	-	-	0	0	0	22.2364	0	0	0	0	0.0129438	0	0	0	0
M_NA_S06_vRhyme_bin_6	11781	58.71	Low-quality	Low-quality	15.91	HMM-based (lower-bound)	taxid_assigned	Viruses	Uroviricota	Caudoviricetes	no_support	no_support	no_support	no_support	Lysogeny	transposase	-	7.71307	59.7248	1.03924	96.3184	20.944	6.38309	2.0409	0.314928	18.3276	1.07409	0.645924	0.78953	0.994945
M_NA_S06_vRhyme_bin_60	6544	57.81	Not-determined	Not-determined	NA	NA	taxid_assigned	Viruses	Uroviricota	Caudoviricetes	no_support	no_support	no_support	no_support	Lysogeny	integrase	-	65.3783	8.7994	8.02045	120.692	14.7556	37.4213	7.22681	2.41386	20.7998	4.01385	6.71586	1.63212	2.3556
M_NA_S06_vRhyme_bin_61	15489	53.43	Low-quality	Low-quality	19.38	HMM-based (lower-bound)	taxid_assigned	Viruses	Uroviricota	Caudoviricetes	NA	NA	NA	Bacillus_phage_phi4B1	Lysogeny	integrasere,combinase	VIBRANT-based	6.16945	13.0609	3.79755	830.409	5.04741	7.27245	2.39902	0.579786	13.6779	0.950244	0.930382	0.444935	0.724137
M_NA_S06_vRhyme_bin_62	8365	60.67	Low-quality	Low-quality	17.48	AAI-based (high-confidence)	taxid_assigned	Viruses	Uroviricota	Caudoviricetes	NA	NA	Lessievirus	no_support	lyso	-	-	11.1373	45.711	0.934277	44.8251	3.38856	19.4695	0.929464	0.260699	3.64751	0.560556	0.354862	0.23189	0.716708
M_NA_S06_vRhyme_bin_63	5325	58.93	Low-quality	Low-quality	4.05	HMM-based (lower-bound)	taxid_assigned	Viruses	Uroviricota	Caudoviricetes	NA	NA	NA	Planktothrix_phage_PaV-LD	lyso	-	-	7.47652	14.7991	1.35042	23.6755	7.38233	7.24112	0.994165	0.124351	7.06509	0.287504	0.159318	0.0631496	0.202009
M_NA_S06_vRhyme_bin_64	7623	45.36	Low-quality	Low-quality	2.77	HMM-based (lower-bound)	taxid_assigned	Viruses	Nucleocytoviricota	Megaviricetes	no_support	no_support	no_support	no_support	Lysogeny	-	CheckV-based	0	0.435881	0	100.659	1.16828	0	0.231164	0.00563806	0.478082	0.0782126	0.011628	0.181703	0
M_NA_S06_vRhyme_bin_65	7037	58.12	Low-quality	Low-quality	15.77	AAI-based (medium-confidence)	taxid_assigned	Viruses	Uroviricota	Caudoviricetes	no_support	no_support	no_support	no_support	lyso	-	-	0	0	0	71.6603	0.113498	0.789408	0.252402	0.0482005	1.56108	0.0208953	0.074557	0.0310681	0.0869608
M_NA_S06_vRhyme_bin_66	11220	51.91	Low-quality	Low-quality	21.74	HMM-based (lower-bound)	taxid_assigned	Viruses	Uroviricota	Caudoviricetes	no_support	no_support	no_support	no_support	lyso	-	-	0	3.43883	0	174.239	0.0380869	0.441508	0.104523	0.0222404	0.961992	0.0701192	0.0166796	0.0104256	0.0528051
M_NA_S06_vRhyme_bin_67	6292	38.64	Low-quality	Low-quality	4.68	HMM-based (lower-bound)	taxid_assigned	Viruses	Uroviricota	Caudoviricetes	no_support	no_support	no_support	no_support	lyso	-	-	0	0	0	45.9124	0	0	0	0.00330056	0	0	0	0	0
M_NA_S06_vRhyme_bin_68	8863	62.89	Low-quality	Low-quality	5.4	HMM-based (lower-bound)	taxid_assigned	Viruses	Uroviricota	Caudoviricetes	NA	Ackermannviridae	Vapseptimavirus	Vapseptimavirus_VAP7	Lysogeny	-	CheckV-based	16.4577	1.07443	0.29646	134.815	1.21549	4.33541	0.420279	0.0322623	1.90563	0.671326	0.163786	0.028793	0.286552
M_NA_S06_vRhyme_bin_69	7725	62.59	Low-quality	Low-quality	2.75	AAI-based (medium-confidence)	taxid_assigned	Viruses	Uroviricota	Caudoviricetes	no_support	no_support	no_support	no_support	Lysogeny	-	CheckV-based	0	1.40894	0	18.7863	0	7.43561	0.235107	0.0719384	2.47391	0.124744	0.0692378	0.194748	0.227437
M_NA_S06_vRhyme_bin_7	10280	39.8	Low-quality	Low-quality	16.68	HMM-based (lower-bound)	taxid_assigned	Viruses	Uroviricota	Caudoviricetes	NA	Mesyanzhinovviridae	no_support	no_support	lyso	-	-	248.165	78.5726	32.6192	101.897	73.5454	66.3092	0.818182	0.671999	3.06534	2.74023	0.287572	0.164769	0.212962
M_NA_S06_vRhyme_bin_70	6879	43.7	Low-quality	Low-quality	14.1	AAI-based (medium-confidence)	taxid_assigned	Viruses	Uroviricota	Caudoviricetes	no_support	no_support	no_support	no_support	lyso	-	-	0	0	0	605.6	0	0	0	0	0	0.0212893	0.00633024	0.015827	0
M_NA_S06_vRhyme_bin_71	5769	56.21	Low-quality	Low-quality	6.32	HMM-based (lower-bound)	taxid_assigned	Viruses	Uroviricota	Caudoviricetes	NA	NA	Stanholtvirus	Stanholtvirus_sv1026b	Lysogeny	integrase,parAB	VIBRANT-based	0.632419	2.18822	0	271.693	0.399889	0	0.819914	0.321961	1.43338	0.147242	0.0583751	0.0501704	0.0583601
M_NA_S06_vRhyme_bin_8	28324	61.21	Low-quality	Low-quality	46.58	HMM-based (lower-bound)	taxid_assigned	Viruses	Uroviricota	Caudoviricetes	no_support	no_support	no_support	no_support	Lysogeny	transposase	CheckV-based	9.24762	54.0188	3.24441	38.8625	16.2221	42.0649	15.2603	2.15752	90.8123	6.07185	5.21818	2.36799	4.98441
M_NA_S06_vRhyme_bin_9	18595	62.87	Medium-quality	Medium-quality	57.69	AAI-based (medium-confidence)	taxid_assigned	Viruses	Uroviricota	Caudoviricetes	no_support	no_support	no_support	no_support	lyso	-	-	3.81296	13.9692	1.37403	34.2822	3.09254	10.9146	3.42795	0.385848	23.6298	1.69716	1.1624	0.583674	1.15563
M_NLG_S01_k141_104754	2087	59.85	Low-quality	Low-quality	2.63	AAI-based (medium-confidence)	no_taxid_assigned	-	-	-	-	-	-	-	lyso	-	-	0	0	0	0	50.1411	0	0.0439346	0	0.232207	0	0.177905	0	0
M_NLG_S01_k141_113144	3023	35.03	Low-quality	Low-quality	8.5	AAI-based (high-confidence)	no_taxid_assigned	-	-	-	-	-	-	-	lyso	-	-	28.4369	9.47108	0	0	39.5842	32.3249	0.0758283	0	1.84356	0	0.0175459	0.0767696	0
M_NLG_S01_k141_146819	2382	49.33	Low-quality	Low-quality	2.13	HMM-based (lower-bound)	no_taxid_assigned	-	-	-	-	-	-	-	lyso	-	-	0	0	0	0	24.2029	0	0	0	0	0	0	0	0
M_NLG_S01_k141_149910	2224	38.8	Low-quality	Low-quality	4.72	AAI-based (medium-confidence)	taxid_assigned	Viruses	Uroviricota	Caudoviricetes	NA	NA	Carmenvirus	Carmenvirus_carmen17	lyso	-	-	0	0	0	0	33.5466	0	0	0	0	0	0	0	0
M_NLG_S01_k141_150712	3215	58.35	Low-quality	Low-quality	8.71	AAI-based (high-confidence)	no_taxid_assigned	-	-	-	-	-	-	-	lyso	-	-	0	0	0	0	176.005	0.349361	0.0855598	0	0	0	0	0	0
M_NLG_S01_k141_153055	3091	58.78	Low-quality	Low-quality	2.81	HMM-based (lower-bound)	taxid_assigned	Viruses	no_support	no_support	no_support	no_support	no_support	no_support	lyso	-	-	0	0	0	0	101.25	2.18026	0.0741601	0.0416014	0.235174	0	0.0857993	0	0
M_NLG_S01_k141_157087	2863	64.9	Low-quality	Low-quality	4.77	AAI-based (medium-confidence)	taxid_assigned	Viruses	Uroviricota	Caudoviricetes	no_support	no_support	no_support	no_support	Lysogeny	integrase	VIBRANT-based	0.802838	0	0	0.23226	47.3805	0	0.304251	0.0449144	1.52342	0.0623065	0.0926321	0.06948	0.0740865
M_NLG_S01_k141_176173	2521	60.57	Low-quality	Low-quality	1.35	HMM-based (lower-bound)	no_taxid_assigned	-	-	-	-	-	-	-	lyso	-	-	34.2819	0	43.8714	0	42.2778	1.33661	0	0.163224	0	0.070759	0.262996	0.0263019	0
M_NLG_S01_k141_179700	14387	65.32	Low-quality	Low-quality	20.24	HMM-based (lower-bound)	taxid_assigned	Viruses	Uroviricota	Caudoviricetes	no_support	no_support	no_support	no_support	lyso	-	-	0.383434	23.8255	4.27082	0.554635	126.816	43.5632	3.99283	0.201997	43.3264	2.3434	0.637806	0.435533	0.90179
M_NLG_S01_k141_19187	44409	48.07	High-quality	High-quality	100	AAI-based (medium-confidence)	taxid_assigned	Viruses	Uroviricota	Caudoviricetes	no_support	no_support	no_support	no_support	lyso	-	-	7.18403	2.86539	4.08162	6.25895	747.649	2.60509	0.150724	0.0289558	0.360114	0.0723029	0.366674	0.00970514	0.0270656
M_NLG_S01_k141_192765	2166	52.63	Low-quality	Low-quality	1.54	HMM-based (lower-bound)	no_taxid_assigned	-	-	-	-	-	-	-	lyso	-	-	0	0	0	0	25.4982	0	0	0	0	0	0	0	0
M_NLG_S01_k141_197447	3695	61.24	Low-quality	Low-quality	9.24	AAI-based (medium-confidence)	taxid_assigned	Viruses	Uroviricota	Caudoviricetes	NA	Schitoviridae	Raunefjordenvirus	Raunefjordenvirus_CB2047B	lyso	-	-	0	0	0	0	24.1249	0	0	0	0	0	0.437823	0	0
M_NLG_S01_k141_202313	40725	44.33	High-quality	High-quality	93.67	AAI-based (high-confidence)	taxid_assigned	Viruses	Uroviricota	Caudoviricetes	no_support	no_support	no_support	no_support	lyso	-	-	0	2.36298	0	0.326562	177.846	1.43416	0	0.00189451	0.0892478	0	0.138057	0.00162817	0.00520834
M_NLG_S01_k141_206090	2908	53.23	Low-quality	Low-quality	4.37	HMM-based (lower-bound)	taxid_assigned	Viruses	Uroviricota	Caudoviricetes	no_support	no_support	no_support	no_support	lyso	-	-	0	0	0	0	72.3033	0	0.0630616	0	0.0833245	0.0613423	0	0	0
M_NLG_S01_k141_211283	3297	50.05	Low-quality	Low-quality	6.78	AAI-based (medium-confidence)	taxid_assigned	Viruses	Uroviricota	Caudoviricetes	no_support	no_support	no_support	no_support	lyso	-	-	0	0	0	0	25.7147	0	0	0	0	0	0	0	0
M_NLG_S01_k141_23388	2777	55.17	Low-quality	Low-quality	3.94	HMM-based (lower-bound)	no_taxid_assigned	-	-	-	-	-	-	-	lyso	-	-	0	0	0	0	26.5174	0	0	0	0	0	0	0	0
M_NLG_S01_k141_241209	10036	40.05	Medium-quality	Medium-quality	82.72	AAI-based (medium-confidence)	taxid_assigned	Viruses	Uroviricota	Caudoviricetes	NA	NA	NA	Synechococcus_phage_S-N03	lyso	-	-	0	0.237736	0	0	683.687	0	0	0	0	0	0	0	0
M_NLG_S01_k141_242371	4031	51.6	Low-quality	Low-quality	8.93	AAI-based (medium-confidence)	taxid_assigned	Viruses	Uroviricota	Caudoviricetes	NA	Zobellviridae	Paundecimvirus	Pseudomonas_phage_O4	lyso	-	-	0	0	0	0	41.8244	0.27864	0.0568665	0	0	0	0.0394749	0	0
M_NLG_S01_k141_242852	3294	50.82	Low-quality	Low-quality	1.53	HMM-based (lower-bound)	taxid_assigned	Viruses	Uroviricota	Caudoviricetes	NA	NA	NA	Synechococcus_phage_S-CBS2	lyso	-	-	0	0	0	0	279.296	0	0	0	0	0	0	0	0
M_NLG_S01_k141_253336	2246	60.2	Low-quality	Low-quality	1.37	AAI-based (medium-confidence)	no_taxid_assigned	-	-	-	-	-	-	-	lyso	-	-	0	0	0	0	50.0427	0	0	0	0	0	0	0	0
M_NLG_S01_k141_253649	3842	48.49	Low-quality	Low-quality	2.45	HMM-based (lower-bound)	taxid_assigned	Viruses	Uroviricota	Caudoviricetes	NA	Vilmaviridae	Lumosvirus	no_support	lyso	-	-	0	1.24202	0	0	38.2075	0	0	0	0.0630681	0.0464298	0	0	0.0184027
M_NLG_S01_k141_260436	3076	44.51	Low-quality	Low-quality	2.54	AAI-based (high-confidence)	taxid_assigned	Viruses	Uroviricota	Caudoviricetes	no_support	no_support	no_support	no_support	lyso	-	-	0	7.75658	0	0	21.2623	0.730297	0.0596174	0	1.06344	0	0	0	0
M_NLG_S01_k141_267206	3635	48.89	Low-quality	Low-quality	4.27	HMM-based (lower-bound)	taxid_assigned	Viruses	Uroviricota	Caudoviricetes	no_support	no_support	no_support	no_support	lyso	-	-	0	20.5664	0	0	74.769	0.308995	0.668453	0.0212253	4.43286	0.809718	0.138622	0.00912064	0.369563
M_NLG_S01_k141_27017	3533	48.66	Low-quality	Low-quality	5.98	AAI-based (high-confidence)	taxid_assigned	Viruses	Uroviricota	Caudoviricetes	no_support	no_support	no_support	no_support	lyso	-	-	0	0	0	0	38.121	0	0	0	0	0.0504906	0.0150131	0	0.0100061
M_NLG_S01_k141_27492	2483	54.09	Low-quality	Low-quality	3.96	HMM-based (lower-bound)	no_taxid_assigned	-	-	-	-	-	-	-	lyso	-	-	0	2.56241	0	0	22.8282	0.452355	0.0184639	0.0103576	0.829487	0.107763	0	0	0
M_NLG_S01_k141_275337	5595	52.01	Low-quality	Low-quality	5.17	HMM-based (lower-bound)	taxid_assigned	Viruses	Uroviricota	Caudoviricetes	NA	NA	Kochitakasuvirus	no_support	lyso	-	-	0	0	0	0	39.0517	0	0.0245822	0	0.10827	0.0318826	0.0284403	0	0
M_NLG_S01_k141_287119	3294	57.86	Low-quality	Low-quality	2.07	HMM-based (lower-bound)	taxid_assigned	Viruses	Uroviricota	Caudoviricetes	NA	Mesyanzhinovviridae	Yuavirus	no_support	lyso	-	-	0	2.65585	0	0.605611	67.0663	0	0.0556719	0.00780753	0.478142	0.135385	0.0644094	0.0603889	0.0643928
M_NLG_S01_k141_290311	31549	50.56	Medium-quality	Medium-quality	69.68	AAI-based (medium-confidence)	taxid_assigned	Viruses	Uroviricota	Caudoviricetes	no_support	no_support	no_support	no_support	lyso	-	-	0.116569	0.252086	0	0.906315	62.2531	0.178008	0.0334227	0.0163035	0.353297	0.0141354	0.0395089	0.0136612	0.00560265
M_NLG_S01_k141_291902	3512	65.4	Low-quality	Low-quality	4.94	HMM-based (lower-bound)	taxid_assigned	Viruses	Uroviricota	Caudoviricetes	NA	NA	Korravirus	no_support	lyso	-	-	0	6.34072	1.74955	0	64.6966	0	0.926837	0.0512602	3.69119	0.101585	0.234094	0.481444	0.342242
M_NLG_S01_k141_292414	2564	60.06	Low-quality	Low-quality	2.34	HMM-based (lower-bound)	no_taxid_assigned	-	-	-	-	-	-	-	lyso	-	-	0	0	0	0	15.6828	0	0	0	0	0	0	0	0
M_NLG_S01_k141_293377	3594	44.57	Low-quality	Low-quality	4.93	HMM-based (lower-bound)	no_taxid_assigned	-	-	-	-	-	-	-	lyso	-	-	0	0.88515	0	0	146.121	0	0.0255124	0.0286232	0.0674201	0.0248168	0.103308	0	0
M_NLG_S01_k141_296945	2116	35.35	Low-quality	Low-quality	0.86	HMM-based (lower-bound)	no_taxid_assigned	-	-	-	-	-	-	-	lyso	-	-	0	5.26196	0	0	44.188	7.96217	0	0	0	0	0.0752001	0	0
M_NLG_S01_k141_301728	3362	62.49	Low-quality	Low-quality	4.98	HMM-based (lower-bound)	taxid_assigned	Viruses	Uroviricota	Caudoviricetes	NA	NA	Tsukubavirus	no_support	lyso	-	-	0	1.65591	0	1.18672	18.3008	0	0	0	0	0	0.00788833	0	0
M_NLG_S01_k141_307398	2135	56.63	Low-quality	Low-quality	4.28	AAI-based (medium-confidence)	taxid_assigned	Viruses	Uroviricota	Caudoviricetes	NA	NA	NA	Burkholderia_phage_Magia	lyso	-	-	0	10.0578	0	0	29.2722	0.526087	0.708623	0.132505	2.55359	0.292432	0.298123	0	0.413953
M_NLG_S01_k141_309413	3609	51.68	Low-quality	Low-quality	2.48	HMM-based (lower-bound)	taxid_assigned	Viruses	Uroviricota	Caudoviricetes	no_support	no_support	no_support	no_support	lyso	-	-	0	0	0	0	34.7677	0	0	0	0	0	0	0	0
M_NLG_S01_k141_309787	5024	64.15	Low-quality	Low-quality	1.53	AAI-based (medium-confidence)	taxid_assigned	Viruses	Uroviricota	Caudoviricetes	no_support	no_support	no_support	no_support	lyso	-	-	73.2015	41.0001	11.6186	11.6474	28.2541	41.5833	38.0892	8.66139	178.21	12.9243	17.2352	2.96956	9.09826
M_NLG_S01_k141_314079	2148	44.97	Low-quality	Low-quality	1.14	HMM-based (lower-bound)	taxid_assigned	Viruses	Uroviricota	Caudoviricetes	no_support	no_support	no_support	no_support	lyso	-	-	0	0	0	0	26.1629	0	0	0	0	0	0	0	0
M_NLG_S01_k141_319835	3512	51.51	Low-quality	Low-quality	2.1	HMM-based (lower-bound)	taxid_assigned	Viruses	Uroviricota	Caudoviricetes	no_support	no_support	no_support	no_support	lyso	-	-	0	0	0	0	39.4525	0	0	0	0	0	0.0453085	0	0
M_NLG_S01_k141_333805	3297	57.02	Low-quality	Low-quality	1.41	AAI-based (medium-confidence)	taxid_assigned	Viruses	Uroviricota	Caudoviricetes	NA	Kyanoviridae	no_support	no_support	lyso	-	-	8.08702	2.17099	0	0	81.1116	9.53883	1.25148	0.124807	17.6752	1.43378	0.321754	0.251392	0.268059
M_NLG_S01_k141_33515	3702	57	Low-quality	Low-quality	3.31	HMM-based (lower-bound)	no_taxid_assigned	-	-	-	-	-	-	-	lyso	-	-	0	0	0	0	598.712	4.24764	0.0247681	0	0.130906	0.0722785	0	0	0.0190987
M_NLG_S01_k141_342031	32037	46.62	Medium-quality	Medium-quality	83.05	AAI-based (high-confidence)	taxid_assigned	Viruses	Uroviricota	Caudoviricetes	no_support	no_support	no_support	no_support	lyso	-	-	0	0	0	0	207.097	0	0	0	0	0	0.00331124	0	0.00331039
M_NLG_S01_k141_35793	3406	42.81	Low-quality	Low-quality	3.5	HMM-based (lower-bound)	taxid_assigned	Viruses	Uroviricota	Caudoviricetes	no_support	no_support	no_support	no_support	lyso	-	-	0	1.86802	0	0	42.1027	0	0	0	0.0711414	0	0	0	0
M_NLG_S01_k141_369676	2080	57.16	Low-quality	Low-quality	1.29	AAI-based (medium-confidence)	taxid_assigned	Viruses	Uroviricota	Caudoviricetes	NA	Kyanoviridae	Salacisavirus	Salacisavirus_pssm2	lyso	-	-	0	0	0	0	21.8941	0	0	0	0.116494	0.0857612	0	0	0
M_NLG_S01_k141_369947	15216	65.63	High-quality	High-quality	99.37	AAI-based (medium-confidence)	taxid_assigned	Viruses	NA	NA	NA	Spiraviridae	Alphaspiravirus	Aeropyrum_coil-shaped_virus	lyso	-	-	113.023	395.511	151.43	9.57062	504.938	490.956	6.17062	1.95386	15.1363	4.43145	3.85015	1.09379	3.4571
M_NLG_S01_k141_370387	22162	41.77	Medium-quality	Medium-quality	50.17	AAI-based (medium-confidence)	taxid_assigned	Viruses	Uroviricota	Caudoviricetes	NA	NA	Nickievirus	Nickievirus_nickie	lyso	-	-	0	0	0	0	156.082	0	0	0	0	0	0.0167534	0	0
M_NLG_S01_k141_371301	2147	43.78	Low-quality	Low-quality	1.44	AAI-based (medium-confidence)	taxid_assigned	Viruses	Uroviricota	Caudoviricetes	no_support	no_support	no_support	no_support	lyso	-	-	0	0	0	0	23.2417	0	0	0	0	0.0415425	0	0.0308836	0.0658624
M_NLG_S01_k141_375668	2991	39.85	Low-quality	Low-quality	6.69	AAI-based (medium-confidence)	taxid_assigned	Viruses	Uroviricota	Caudoviricetes	no_support	no_support	no_support	no_support	lyso	-	-	0	0	0	0	56.5291	0	0	0	0	0	0	0	0
M_NLG_S01_k141_38302	4011	53.85	Low-quality	Low-quality	3.59	HMM-based (lower-bound)	taxid_assigned	Viruses	NA	NA	NA	NA	NA	Mollivirus_sibericum	lyso	-	-	0	0	0	0	65.4651	0	0	0	0	0	0	0	0
M_NLG_S01_k141_385191	3235	50.32	Low-quality	Low-quality	3.89	HMM-based (lower-bound)	taxid_assigned	Viruses	Uroviricota	Caudoviricetes	no_support	no_support	no_support	no_support	lyso	-	-	0	0	0	0	427.857	0	0	0	0	0	0	0	0
M_NLG_S01_k141_389631	4602	39.16	Low-quality	Low-quality	1.49	HMM-based (lower-bound)	taxid_assigned	Viruses	Uroviricota	Caudoviricetes	NA	NA	NA	Pseudomonas_phage_Lu11	lyso	-	-	0	0	0	0	210.335	0.244067	0	0	0	0	0	0	0
M_NLG_S01_k141_389668	3605	48.49	Low-quality	Low-quality	5.23	HMM-based (lower-bound)	taxid_assigned	Viruses	Uroviricota	Caudoviricetes	no_support	no_support	no_support	no_support	lyso	-	-	1.53023	4.63286	0	0	121.083	4.05036	0.788471	0.10701	3.79761	0.544304	0.272194	0.809295	0.490314
M_NLG_S01_k141_399580	3919	43.02	Low-quality	Low-quality	1.93	HMM-based (lower-bound)	taxid_assigned	Viruses	Uroviricota	Caudoviricetes	Crassvirales	Steigviridae	Paundivirus	Paundivirus_hollandii	lyso	-	-	0	0	0	0	62.3043	0	0	0	0	0	0	0	0
M_NLG_S01_k141_400189	63396	46.78	High-quality	High-quality	100	AAI-based (medium-confidence)	taxid_assigned	Viruses	Uroviricota	Caudoviricetes	no_support	no_support	no_support	no_support	Lysogeny	parAB	-	0.790395	0	0.387686	0.398582	340.041	0.141737	0.00795482	0.00162269	0.0324881	0.054869	0.00543831	0	0.00111526
M_NLG_S01_k141_403636	2050	48.54	Low-quality	Low-quality	2.49	AAI-based (medium-confidence)	taxid_assigned	Viruses	Uroviricota	Caudoviricetes	no_support	no_support	no_support	no_support	lyso	-	-	0	0	0	0	178.661	0	0.0894552	0	0	0	0	0	0
M_NLG_S01_k141_407458	2593	45.28	Low-quality	Low-quality	2.07	AAI-based (medium-confidence)	taxid_assigned	Viruses	Uroviricota	Caudoviricetes	NA	Peduoviridae	no_support	no_support	lyso	-	-	14.7148	94.4677	0	28.9783	60.5348	21.6582	0.477376	0.198365	8.41022	0.584751	0.235238	0.191787	0.259036
M_NLG_S01_k141_411885	2048	52.88	Low-quality	Low-quality	4.39	AAI-based (medium-confidence)	no_taxid_assigned	-	-	-	-	-	-	-	lyso	-	-	0	0.388334	0	0	29.5694	0	0	0	0	0	0.051798	0	0
M_NLG_S01_k141_417333	3040	50.36	Low-quality	Low-quality	13.13	AAI-based (medium-confidence)	taxid_assigned	Viruses	Uroviricota	Caudoviricetes	NA	NA	Pagevirus	no_support	lyso	-	-	13.4585	68.2814	5.05299	2.40611	189.483	67.244	0.557992	0.329935	5.5396	0.909521	0.130858	0.250833	0.430266
M_NLG_S01_k141_423404	2048	50.54	Low-quality	Low-quality	4.45	AAI-based (medium-confidence)	taxid_assigned	Viruses	Uroviricota	Caudoviricetes	no_support	no_support	no_support	no_support	lyso	-	-	0	0.388334	0	0	30.7522	0	0	0	0.236629	0	0.051798	0	0
M_NLG_S01_k141_428655	2135	61.83	Low-quality	Low-quality	3.72	AAI-based (medium-confidence)	taxid_assigned	Viruses	Uroviricota	Caudoviricetes	NA	NA	Popoffvirus	Popoffvirus_pv56	lyso	-	-	0	0	0	0	17.0187	0	0	0	0	0	0	0	0
M_NLG_S01_k141_429642	3445	40.96	Low-quality	Low-quality	1.88	AAI-based (medium-confidence)	taxid_assigned	Viruses	Uroviricota	Caudoviricetes	NA	Straboviridae	no_support	no_support	lyso	-	-	0	0	0	0	35.8603	0	0	0	0	0	0	0	0
M_NLG_S01_k141_435632	2103	58.3	Low-quality	Low-quality	4.17	AAI-based (medium-confidence)	taxid_assigned	Viruses	no_support	no_support	no_support	no_support	no_support	no_support	lyso	-	-	1079.86	187.954	74.5045	53.121	231.981	419.263	6.06045	0.770439	68.2103	5.30146	1.55113	1.90755	5.81629
M_NLG_S01_k141_440140	2357	30.21	Low-quality	Low-quality	1.2	AAI-based (medium-confidence)	taxid_assigned	Viruses	Uroviricota	Caudoviricetes	NA	Kyanoviridae	no_support	no_support	lyso	-	-	0	1.68712	0	0	27.9539	0	0.0194509	0	0.616821	0	0	0	0
M_NLG_S01_k141_444963	2095	37.66	Low-quality	Low-quality	1.86	HMM-based (lower-bound)	no_taxid_assigned	-	-	-	-	-	-	-	lyso	-	-	0	0	0	0	32.3748	0	0	0	0	0	0	0	0
M_NLG_S01_k141_447147	3277	55.02	Low-quality	Low-quality	5.68	AAI-based (medium-confidence)	taxid_assigned	Viruses	Uroviricota	Caudoviricetes	NA	NA	NA	Shigella_phage_SfIV	Lysogeny	transposase	-	0	15.2897	0	0	46.569	0.342751	0.181872	0.00784803	1.10913	0.10887	0.0242788	0.17199	0.0863024
M_NLG_S01_k141_448130	3370	61.19	Low-quality	Low-quality	0.85	AAI-based (medium-confidence)	taxid_assigned	Viruses	Nucleocytoviricota	Megaviricetes	Algavirales	Phycodnaviridae	NA	Chrysochromulina_ericina_virus	lyso	-	-	3.27386	0.471993	0	0.591954	163.597	0.333293	1.14274	0.335784	3.55912	0.264664	1.25127	0.216432	0.566465
M_NLG_S01_k141_450988	3462	57.05	Low-quality	Low-quality	4.15	AAI-based (medium-confidence)	taxid_assigned	Viruses	Uroviricota	Caudoviricetes	NA	NA	Laroyevirus	no_support	lyso	-	-	0	16.3105	0	6.7226	206.689	0	0.0529703	0	1.32982	0.33492	0	0	0
M_NLG_S01_k141_456592	3736	59.74	Low-quality	Low-quality	6.52	AAI-based (medium-confidence)	taxid_assigned	Viruses	Uroviricota	Caudoviricetes	no_support	no_support	no_support	no_support	lyso	-	-	0	0	0	0	28.6582	0	0.0981709	0.0137677	0.0972863	0	0.141973	0	0
M_NLG_S01_k141_460431	3831	62.8	Low-quality	Low-quality	8.78	AAI-based (medium-confidence)	no_taxid_assigned	-	-	-	-	-	-	-	lyso	-	-	0	0	0	0	44.1343	0	0.0119671	0.0134263	0.126498	0.0465631	0	0.017308	0.0184556
M_NLG_S01_k141_463563	2321	53.73	Low-quality	Low-quality	5.57	AAI-based (medium-confidence)	no_taxid_assigned	-	-	-	-	-	-	-	lyso	-	-	0	0	0	0	26.3002	0	0	0	0	0	0	0	0
M_NLG_S01_k141_467855	2571	59.12	Low-quality	Low-quality	4.02	AAI-based (medium-confidence)	no_taxid_assigned	-	-	-	-	-	-	-	lyso	-	-	0	0	0	0	21.8584	0	0	0.0700218	0	0	0	0	0
M_NLG_S01_k141_468061	2944	39.81	Low-quality	Low-quality	4.18	HMM-based (lower-bound)	taxid_assigned	Viruses	Uroviricota	Caudoviricetes	no_support	no_support	no_support	no_support	Lysogeny	integrase	VIBRANT-based	0	0	0	0	39.8236	0	0	0	0	0	0	0	0
M_NLG_S01_k141_472631	50485	51.2	Medium-quality	Medium-quality	60.91	HMM-based (lower-bound)	taxid_assigned	Viruses	Uroviricota	Caudoviricetes	no_support	no_support	no_support	no_support	lyso	-	-	271.817	477.342	1078.94	318.354	476.194	478.802	10.8755	18.091	245.382	95.4776	14.815	21.5174	21.1339
M_NLG_S01_k141_473411	2288	47.86	Low-quality	Low-quality	4.64	AAI-based (medium-confidence)	no_taxid_assigned	-	-	-	-	-	-	-	lyso	-	-	0	11.8184	0	0	24.3503	0.490908	1.46274	0.089923	3.01826	0.311859	0.278188	0.115921	0.262665
M_NLG_S01_k141_476233	2497	48.94	Low-quality	Low-quality	1.72	HMM-based (lower-bound)	taxid_assigned	Viruses	Uroviricota	Caudoviricetes	no_support	no_support	no_support	no_support	lyso	-	-	0	43.3167	0	0	41.5201	0	0.165243	0	1.31003	0	0.0212419	0.318656	0
M_NLG_S01_k141_47749	3668	61.8	Low-quality	Low-quality	3.69	AAI-based (medium-confidence)	taxid_assigned	Viruses	no_support	no_support	no_support	no_support	no_support	no_support	lyso	-	-	0	1.30094	0	0	25.6233	0	0	0	0.0990898	0.0243162	0.0216908	0	0
M_NLG_S01_k141_479131	2483	45.83	Low-quality	Low-quality	4.26	AAI-based (medium-confidence)	no_taxid_assigned	-	-	-	-	-	-	-	lyso	-	-	0	0	0	0	19.9015	0	0	0	0	0	0	0	0
M_NLG_S01_k141_482778	2089	44.9	Low-quality	Low-quality	2.86	AAI-based (medium-confidence)	taxid_assigned	Viruses	Uroviricota	Caudoviricetes	NA	Zobellviridae	Salinovirus	Salinovirus_utanense	lyso	-	-	0	20.1777	0	0	144.482	0	0	0	0.173988	0	0.0126953	0	0
M_NLG_S01_k141_482852	2327	54.28	Low-quality	Low-quality	4.9	AAI-based (medium-confidence)	taxid_assigned	Viruses	Uroviricota	Caudoviricetes	NA	NA	Bembunaquatrovirus	Bembunaquatrovirus_BMBtp14	Lysogeny	integrase	-	6.71679	14.6963	1.32025	0	59.9596	0.96536	0.847172	0.0994679	8.38237	0.651594	0.125366	0.113979	0.136727
M_NLG_S01_k141_487147	4244	47.22	Low-quality	Low-quality	1.21	HMM-based (lower-bound)	taxid_assigned	Viruses	Uroviricota	Caudoviricetes	no_support	no_support	no_support	no_support	lyso	-	-	0	0.562187	0	0.626731	270.314	16.9379	0.0756175	0.0545386	0.428206	0.168128	0.0249958	0.0624949	0.0333192
M_NLG_S01_k141_4883	2106	37.23	Low-quality	Low-quality	2.75	AAI-based (medium-confidence)	taxid_assigned	Viruses	Uroviricota	Caudoviricetes	NA	NA	Stanholtvirus	no_support	lyso	-	-	0	0	0	0	19.7835	0	0	0	0	0	0	0	0
M_NLG_S01_k141_489700	2193	41.77	Low-quality	Low-quality	5.78	AAI-based (high-confidence)	taxid_assigned	Viruses	Uroviricota	Caudoviricetes	NA	NA	NA	Marinomonas_phage_P12026	lyso	-	-	0	0	0	0	20.9869	0	0	0	0.110491	0.122013	0.0241866	0	0
M_NLG_S01_k141_494724	3550	58.62	Low-quality	Low-quality	3.18	HMM-based (lower-bound)	taxid_assigned	Viruses	Uroviricota	Caudoviricetes	no_support	no_support	no_support	no_support	lyso	-	-	0	0	0	0	193.104	0	0	0	0	0	0.0149412	0	0
M_NLG_S01_k141_496000	3497	51.87	Low-quality	Low-quality	8.19	AAI-based (high-confidence)	taxid_assigned	Viruses	Uroviricota	Caudoviricetes	no_support	no_support	no_support	no_support	lyso	-	-	0	17.7392	0	0	83.6766	0.321189	0.0524401	0.0514801	1.7669	0.280557	0.0606704	0	0.0606548
M_NLG_S01_k141_502565	2353	55.12	Low-quality	Low-quality	5.3	AAI-based (medium-confidence)	no_taxid_assigned	-	-	-	-	-	-	-	lyso	-	-	0	0	0	0	50.2378	0	0	0	0	0	0	0	0
M_NLG_S01_k141_51328	3421	35.95	Low-quality	Low-quality	7.98	AAI-based (high-confidence)	taxid_assigned	Viruses	Uroviricota	Caudoviricetes	no_support	no_support	no_support	no_support	lyso	-	-	0	0	0	0	69.5331	0	0	0	0	0	0	0	0
M_NLG_S01_k141_515170	3275	60.55	Low-quality	Low-quality	6.92	AAI-based (medium-confidence)	no_taxid_assigned	-	-	-	-	-	-	-	lyso	-	-	0	11.8993	0	0	36.0945	0.342961	1.84783	0.125645	28.2261	2.69618	0.607341	1.91329	1.14421
M_NLG_S01_k141_516585	2384	38	Low-quality	Low-quality	1.61	HMM-based (lower-bound)	taxid_assigned	Viruses	Uroviricota	Caudoviricetes	no_support	no_support	no_support	no_support	lyso	-	-	0	0	0	0	56.9003	0	0	0	0.203278	0	0	0	0
M_NLG_S01_k141_517167	2742	48.14	Low-quality	Low-quality	2.16	AAI-based (medium-confidence)	no_taxid_assigned	-	-	-	-	-	-	-	lyso	-	-	0	46.4074	0	0	65.9029	0	0	0	0.088369	0	0	0	0
M_NLG_S01_k141_527613	3305	53.22	Low-quality	Low-quality	2.76	HMM-based (lower-bound)	taxid_assigned	Viruses	Uroviricota	Caudoviricetes	no_support	no_support	no_support	no_support	lyso	-	-	0	0	0	0	70.8009	0	0	0	0	0	0	0	0
M_NLG_S01_k141_529912	2749	38.63	Low-quality	Low-quality	0.26	HMM-based (lower-bound)	taxid_assigned	Viruses	Uroviricota	Caudoviricetes	no_support	no_support	no_support	no_support	Lysogeny	-	CheckV-based	6.02015	30.6666	0	0	49.3454	61.2876	0.0333545	0	0.44072	0.227116	0.0192947	0	0
M_NLG_S01_k141_532526	35612	41.18	High-quality	High-quality	98.25	AAI-based (medium-confidence)	taxid_assigned	Viruses	Uroviricota	Caudoviricetes	no_support	no_support	no_support	no_support	Lysogeny	recombinase	-	0	0.156328	0	0	283.915	0	0.00257474	0	0.0136082	0.0425772	0.00446825	0	0
M_NLG_S01_k141_533113	2948	45.15	Medium-quality	Medium-quality	70.84	HMM-based (lower-bound)	taxid_assigned	Viruses	Cressdnaviricota	Arfiviricetes	Cirlivirales	Circoviridae	no_support	no_support	lyso	-	-	0	0	0	0	411.007	0	0	0	0	0	0	0	0
M_NLG_S01_k141_53418	3763	50.31	Low-quality	Low-quality	5.53	AAI-based (medium-confidence)	taxid_assigned	Viruses	Uroviricota	Caudoviricetes	no_support	no_support	no_support	no_support	lyso	-	-	0	0	0	0	55.6176	0	0	0	0	0	0	0	0
M_NLG_S01_k141_67085	2117	57.44	Low-quality	Low-quality	2.09	HMM-based (lower-bound)	no_taxid_assigned	-	-	-	-	-	-	-	lyso	-	-	0	0	0	0	62.4748	0	0	0	0	0	0	0	0
M_NLG_S01_k141_67279	3110	44.79	Low-quality	Low-quality	8.23	AAI-based (medium-confidence)	taxid_assigned	Viruses	Uroviricota	Caudoviricetes	NA	NA	Sendosyvirus	no_support	lyso	-	-	0	2.55726	0	0	60.5971	0	0.0147414	0	0.272694	0	0.0255825	0	0
M_NLG_S01_k141_68215	2742	55.11	Low-quality	Low-quality	7.35	AAI-based (medium-confidence)	taxid_assigned	Viruses	Uroviricota	Caudoviricetes	NA	NA	NA	Clostridium_phage_vB_CpeS-CP51	lyso	-	-	0	0	0	0	46.291	0	0	0	0	0	0	0	0
M_NLG_S01_k141_6891	3797	59.49	Low-quality	Low-quality	9.77	AAI-based (medium-confidence)	taxid_assigned	Viruses	Uroviricota	Caudoviricetes	NA	NA	NA	Pelagibacter_phage_HTVC010P	lyso	-	-	0	0	0	0	23.0941	0	0.193187	0	0.127631	0	0.0139692	0.0087315	0
M_NLG_S01_k141_73986	2389	37.55	Low-quality	Low-quality	6.34	AAI-based (high-confidence)	taxid_assigned	Viruses	Uroviricota	Caudoviricetes	NA	NA	NA	Pelagibacter_phage_HTVC010P	lyso	-	-	0	0	0	0	82.9412	0	0	0	0	0	0	0	0
M_NLG_S01_k141_86016	4709	48.84	Low-quality	Low-quality	7.98	HMM-based (lower-bound)	taxid_assigned	Viruses	Uroviricota	Caudoviricetes	no_support	no_support	no_support	no_support	lyso	-	-	0	0	0	0	240.021	0	0	0	0	0	0	0	0
M_NLG_S01_k141_94023	2656	54.33	Low-quality	Low-quality	0.47	HMM-based (lower-bound)	no_taxid_assigned	-	-	-	-	-	-	-	Lysogeny	-	CheckV-based	585.709	1117.5	28.9177	166.991	147.565	446.995	50.3682	7.44621	411.859	31.1969	11.7925	11.8334	17.3564
M_NLG_S01_k141_96337	2266	54.9	Low-quality	Low-quality	1.36	AAI-based (medium-confidence)	taxid_assigned	Viruses	Uroviricota	Caudoviricetes	NA	NA	Donellivirus	Donellivirus_gee	lyso	-	-	0	1.05292	0	0	24.5867	0	0	0	0.534659	0	0	0	0.0156009
M_NLG_S01_k141_97663	2312	52.85	Low-quality	Low-quality	5.48	AAI-based (high-confidence)	taxid_assigned	Viruses	Uroviricota	Caudoviricetes	no_support	no_support	no_support	no_support	Lysogeny	integrase	-	2.78368	4.12789	3.98644	26.1728	42.3279	3.88649	0.337101	0.189103	8.85597	1.23449	0.0229417	0.186417	0.840977
M_NLG_S01_vRhyme_bin_1	41555	36.32	Medium-quality	Medium-quality	67.29	HMM-based (lower-bound)	taxid_assigned	Viruses	Uroviricota	Caudoviricetes	no_support	no_support	no_support	no_support	lyso	-	-	1.11431	0.0892501	0	0.0149245	102.982	0.428557	0.00205794	0.00808107	0.0244728	0	0.0636898	0	0.00476063
M_NLG_S01_vRhyme_bin_10	5558	43.86	Low-quality	Low-quality	14.05	AAI-based (high-confidence)	taxid_assigned	Viruses	Uroviricota	Caudoviricetes	NA	NA	Uetakevirus	no_support	lyso	-	-	0	5.18336	0	0	31.8493	0	0.0129912	0.0255066	0.617957	0	0	0	0
M_NLG_S01_vRhyme_bin_100	6066	35.76	Low-quality	Low-quality	8.14	HMM-based (lower-bound)	taxid_assigned	Viruses	Uroviricota	Caudoviricetes	no_support	no_support	no_support	no_support	lyso	-	-	0	2.73302	0	0	52.4422	0	0	0	0	0	0	0	0
M_NLG_S01_vRhyme_bin_101	4660	39.76	Low-quality	Low-quality	7.18	HMM-based (lower-bound)	taxid_assigned	Viruses	Uroviricota	Caudoviricetes	no_support	no_support	no_support	no_support	lyso	-	-	0	0	0	0	31.6161	0	0	0	0	0	0	0	0
M_NLG_S01_vRhyme_bin_102	10666	59.54	Low-quality	Low-quality	4.73	HMM-based (lower-bound)	taxid_assigned	Viruses	Uroviricota	Caudoviricetes	no_support	no_support	no_support	no_support	Lysogeny	integrase	CheckV-based	275.5	567.179	642.499	106.123	370.882	204.404	24.9794	3.90493	141.766	8.39313	9.23349	3.87915	8.18732
M_NLG_S01_vRhyme_bin_103	5158	54.73	Low-quality	Low-quality	4.87	HMM-based (lower-bound)	taxid_assigned	Viruses	Uroviricota	Caudoviricetes	no_support	no_support	no_support	no_support	lyso	-	-	0.0690455	2.03067	0	0	33.2533	5.22966	0.275433	0.185411	1.07361	0	0.36646	0.079672	0.0265482
M_NLG_S01_vRhyme_bin_104	22008	56.31	Low-quality	Low-quality	32.36	HMM-based (lower-bound)	taxid_assigned	Viruses	Uroviricota	Caudoviricetes	no_support	no_support	no_support	no_support	lyso	-	-	0	6.74205	0	0	143.879	0	0.0329984	0.00617034	0.73638	0.067764	0.0106048	0.0212115	0.00848168
M_NLG_S01_vRhyme_bin_105	7662	58.99	Low-quality	Low-quality	20	AAI-based (medium-confidence)	taxid_assigned	Viruses	Uroviricota	Caudoviricetes	NA	Autographiviridae	no_support	no_support	lyso	-	-	0	0	0	0	22.896	0	0	0	0	0	0	0	0
M_NLG_S01_vRhyme_bin_106	5474	62.82	Low-quality	Low-quality	6.44	HMM-based (lower-bound)	taxid_assigned	Viruses	Uroviricota	Caudoviricetes	no_support	no_support	no_support	no_support	lyso	-	-	0	0.684234	0	0	15.8386	0	0	0.00737539	0.555911	0.0639459	0.0190139	0.00950775	0.0101381
M_NLG_S01_vRhyme_bin_107	9688	63.23	Low-quality	Low-quality	24.14	AAI-based (medium-confidence)	taxid_assigned	Viruses	Uroviricota	Caudoviricetes	no_support	no_support	no_support	no_support	lyso	-	-	0.821783	9.59658	0	7.54827	247.905	0.301179	0.299137	0.0988446	0.671392	0.223218	0.26549	0.00592662	0.0442369
M_NLG_S01_vRhyme_bin_108	8148	58.1	Low-quality	Low-quality	12.97	HMM-based (lower-bound)	taxid_assigned	Viruses	Uroviricota	Caudoviricetes	NA	Orlajensenviridae	no_support	no_support	Lysogeny	transposase	-	0	0	0	0	24.7053	1.04776	0	0.0106625	0	0	0.0384834	0	0.00732828
M_NLG_S01_vRhyme_bin_109	7956	43.83	Low-quality	Low-quality	8.98	AAI-based (medium-confidence)	taxid_assigned	Viruses	Uroviricota	Caudoviricetes	NA	NA	Immutovirus	Immutovirus_immuto	lyso	-	-	300.004	17.3259	0	0	46.5714	2.13806	1.49329	0.0788728	12.8124	0.415021	0.129013	0.0455791	0.183188
M_NLG_S01_vRhyme_bin_11	9062	57.66	Low-quality	Low-quality	13.59	HMM-based (lower-bound)	taxid_assigned	Viruses	Uroviricota	Caudoviricetes	no_support	no_support	no_support	no_support	lyso	-	-	0	0.225897	4195.57	0	24.1728	0.31903	0.0260438	0.00486991	0.0458829	0.0168892	0.80099	0	0
M_NLG_S01_vRhyme_bin_110	11055	44.17	Low-quality	Low-quality	23.62	HMM-based (lower-bound)	taxid_assigned	Viruses	Uroviricota	Caudoviricetes	NA	NA	Fernvirus	no_support	lyso	-	-	0	2.28045	0	0	77.1363	11.6301	0.0219096	0.00409685	0.337745	0.00710408	0.152089	0.0211253	0.00563148
M_NLG_S01_vRhyme_bin_111	5776	34.52	Low-quality	Low-quality	15.87	AAI-based (medium-confidence)	no_taxid_assigned	-	-	-	-	-	-	-	lyso	-	-	0	3.49778	0.42224	0.91391	27.8321	12.3496	0	0	0.0333023	0	0.00728987	0	0.00485866
M_NLG_S01_vRhyme_bin_112	9911	60.81	Low-quality	Low-quality	17.52	AAI-based (medium-confidence)	taxid_assigned	Viruses	Uroviricota	Caudoviricetes	no_support	no_support	no_support	no_support	lyso	-	-	2.45745	9.33934	0	0	116.457	0	0.100442	0.0247917	0.148642	0.0390814	0.151068	0	0.0123921
M_NLG_S01_vRhyme_bin_113	18444	54.11	Low-quality	Low-quality	18.07	HMM-based (lower-bound)	taxid_assigned	Viruses	Uroviricota	Caudoviricetes	no_support	no_support	no_support	no_support	Lysogeny	transposase	-	0.380683	5.23411	0	0.89844	43.0538	0.734307	0.551492	0.0930349	3.5062	0.194368	0.0843794	0.0809186	0.104773
M_NLG_S01_vRhyme_bin_114	29264	57.42	Low-quality	Low-quality	41.03	HMM-based (lower-bound)	taxid_assigned	Viruses	Uroviricota	Caudoviricetes	no_support	no_support	no_support	no_support	lyso	-	-	13.7353	0.41905	7.90336	0	80.9495	1.74063	0.0369449	0.145871	0.0788567	0	0.106858	0	0
M_NLG_S01_vRhyme_bin_115	5074	38.33	Low-quality	Low-quality	9.91	HMM-based (lower-bound)	taxid_assigned	Viruses	Uroviricota	Caudoviricetes	NA	Zobellviridae	Veravirus	Veravirus_septentrionalis	lyso	-	-	0	0	0	0	24.3191	0	0.0139476	0	0	0	0	0	0
M_NLG_S01_vRhyme_bin_116	13420	57.73	Low-quality	Low-quality	36.48	AAI-based (high-confidence)	taxid_assigned	Viruses	Uroviricota	Caudoviricetes	NA	Autographiviridae	no_support	no_support	lyso	-	-	1.31584	0	0	0.161988	74.6171	0	0.103307	0.140963	0.221353	0	0.12275	0.0121146	0
M_NLG_S01_vRhyme_bin_117	7397	61.63	Low-quality	Low-quality	2.6	HMM-based (lower-bound)	taxid_assigned	Viruses	Uroviricota	Caudoviricetes	NA	Autographiviridae	Gyeongsanvirus	no_support	Lysogeny	-	CheckV-based	0.361688	0	0	0	31.8004	0	0	0	0.0544695	0	0.0119234	0.0111791	0
M_NLG_S01_vRhyme_bin_118	13924	48.05	Low-quality	Low-quality	7.5	HMM-based (lower-bound)	taxid_assigned	Viruses	Uroviricota	Caudoviricetes	no_support	no_support	no_support	no_support	lyso	-	-	0	22.5096	0	0	203.33	3.71656	0.582418	0.127648	4.41692	0.168644	0.103425	0.0528921	0.179641
M_NLG_S01_vRhyme_bin_119	6646	38.79	Low-quality	Low-quality	17.66	AAI-based (high-confidence)	taxid_assigned	Viruses	Uroviricota	Caudoviricetes	no_support	no_support	no_support	no_support	lyso	-	-	0	0	0	0	53.2876	0	0	0	0.133855	0	0.0293009	0	0
M_NLG_S01_vRhyme_bin_12	6052	52.4	Low-quality	Low-quality	4.64	AAI-based (medium-confidence)	taxid_assigned	Viruses	Nucleocytoviricota	Megaviricetes	Algavirales	Phycodnaviridae	Prasinovirus	Yellowstone_lake_phycodnavirus_3	lyso	-	-	0	0	0	0	26.9433	0	0.00607068	0	0	0	0	0	0
M_NLG_S01_vRhyme_bin_120	10822	63.36	Low-quality	Low-quality	19.55	HMM-based (lower-bound)	taxid_assigned	Viruses	Uroviricota	Caudoviricetes	no_support	no_support	no_support	no_support	Lysogeny	integrase	VIBRANT-based	0.671538	19.8149	0	2.42844	73.6017	17.4104	3.89924	0.459175	38.0019	1.47664	1.11489	0.637671	1.25662
M_NLG_S01_vRhyme_bin_121	13290	52.46	Low-quality	Low-quality	7.98	HMM-based (lower-bound)	taxid_assigned	Viruses	Uroviricota	Caudoviricetes	no_support	no_support	no_support	no_support	lyso	-	-	0	28.1235	0	0	61.1232	0.075943	0.0960933	0.0347775	0.942035	0.0361832	0.0197246	0	0
M_NLG_S01_vRhyme_bin_122	5407	39.04	Low-quality	Low-quality	8.7	AAI-based (medium-confidence)	taxid_assigned	Viruses	Uroviricota	Caudoviricetes	NA	NA	NA	Salmonella_phage_SSU5	lyso	-	-	0	0	0	0	24.2689	0	0	0	0	0	0	0	0
M_NLG_S01_vRhyme_bin_123	10293	53.15	Low-quality	Low-quality	21.49	AAI-based (medium-confidence)	taxid_assigned	Viruses	Uroviricota	Caudoviricetes	NA	Zobellviridae	Citrovirus	Citrovirus_coptotermitis	lyso	-	-	0	0	0	0	37.1781	0	0	0	0.0410935	0	0.00449768	0	0
M_NLG_S01_vRhyme_bin_124	7804	59.11	Low-quality	Low-quality	3.95	HMM-based (lower-bound)	taxid_assigned	Viruses	Uroviricota	Caudoviricetes	NA	NA	Polybotosvirus	Polybotosvirus_Atuph07	lyso	-	-	0	0.0854802	13.5384	0	66.5984	0	0.0295652	0.0276419	0.0260434	0.0191728	0.0114018	0	0
M_NLG_S01_vRhyme_bin_125	9549	60.69	Low-quality	Low-quality	7.06	HMM-based (lower-bound)	taxid_assigned	Viruses	Uroviricota	Caudoviricetes	no_support	no_support	no_support	no_support	lyso	-	-	0.166424	6.11831	0	0.842561	104.181	1.6265	0.892103	0.111726	3.84877	0.573139	0.223225	0.516102	0.371146
M_NLG_S01_vRhyme_bin_126	8003	36.47	Low-quality	Low-quality	11.2	HMM-based (lower-bound)	taxid_assigned	Viruses	Uroviricota	Caudoviricetes	no_support	no_support	no_support	no_support	lyso	-	-	0	0	0	0	88.9853	0	0	0	0.0440439	0	0	0	0
M_NLG_S01_vRhyme_bin_127	10545	59.04	Low-quality	Low-quality	23.75	AAI-based (medium-confidence)	taxid_assigned	Viruses	Uroviricota	Caudoviricetes	NA	NA	Rauchvirus	Rauchvirus_BPP1	lyso	-	-	0	0	0	0	59.8895	0.09325	0.0304497	0.0256219	0.0100584	0.0296195	0.292838	0	0.00586993
M_NLG_S01_vRhyme_bin_128	13324	55.82	Low-quality	Low-quality	17.8	HMM-based (lower-bound)	taxid_assigned	Viruses	Uroviricota	Caudoviricetes	no_support	no_support	no_support	no_support	lyso	-	-	2.97704	0.26825	16.1652	0.269142	52.4206	1.36384	0.105151	0.0416373	0.147111	0.126351	0.0196793	0.00447295	0.0143085
M_NLG_S01_vRhyme_bin_129	19070	46.3	Low-quality	Low-quality	45.7	AAI-based (high-confidence)	taxid_assigned	Viruses	Uroviricota	Caudoviricetes	NA	Zobellviridae	no_support	no_support	lyso	-	-	0.0446967	1.89451	0	0	337.477	0	0	0	0.0117797	0.0303521	0	0.00322348	0
M_NLG_S01_vRhyme_bin_13	8319	53.92	Low-quality	Low-quality	13.26	HMM-based (lower-bound)	taxid_assigned	Viruses	Uroviricota	Caudoviricetes	NA	Autographiviridae	Anchaingvirus	Anchaingvirus_anchaing	Lysogeny	integrase	VIBRANT-based	29.6357	13.5265	0	0.541775	29.9491	3.20292	0.471578	0.0995299	5.29331	0.399678	0.151253	0.341023	0.374434
M_NLG_S01_vRhyme_bin_130	4058	57.93	Low-quality	Low-quality	6.57	HMM-based (lower-bound)	taxid_assigned	Viruses	Uroviricota	Caudoviricetes	NA	Mesyanzhinovviridae	no_support	no_support	lyso	-	-	0	1.71711	0	0	18.6534	0	0.222713	0	1.96183	0.288854	0.0906604	0.0596501	0.038163
M_NLG_S01_vRhyme_bin_131	4594	52.55	Low-quality	Low-quality	8.24	HMM-based (lower-bound)	taxid_assigned	Viruses	Uroviricota	Caudoviricetes	no_support	no_support	no_support	no_support	lyso	-	-	10.4101	10.7015	0	2.72793	21.5442	2.76468	1.67013	0.831382	23.7974	1.17088	0.970477	0.119688	0.748336
M_NLG_S01_vRhyme_bin_132	8389	60.94	Low-quality	Low-quality	5.84	AAI-based (medium-confidence)	taxid_assigned	Viruses	Uroviricota	Caudoviricetes	no_support	no_support	no_support	no_support	Lysogeny	-	CheckV-based	0	0	0	0	52.2727	0	0.0185442	0.00260067	0.220525	0.0180386	0.0134091	0.0134103	0.0321736
M_NLG_S01_vRhyme_bin_133	5666	44.03	Low-quality	Low-quality	7.54	HMM-based (lower-bound)	taxid_assigned	Viruses	Uroviricota	Caudoviricetes	NA	NA	NA	Enterobacter_phage_vB_EclS_CobraSix	lyso	-	-	0	0	0	0	28.0566	0	0	0	0.0338135	0.024893	0	0	0.0147997
M_NLG_S01_vRhyme_bin_134	8137	61.15	Low-quality	Low-quality	15.78	AAI-based (medium-confidence)	taxid_assigned	Viruses	Uroviricota	Caudoviricetes	NA	NA	Saphexavirus	Saphexavirus_SPQS1	lyso	-	-	0	0.247579	0.318794	0	32.1737	0	0.0618445	0.0453674	0.188576	0.0555308	0.129342	0.00688046	0.00733665
M_NLG_S01_vRhyme_bin_135	7771	61.28	Low-quality	Low-quality	21.34	AAI-based (medium-confidence)	taxid_assigned	Viruses	Uroviricota	Caudoviricetes	NA	NA	Lokivirus	Lokivirus_loki	Lysogeny	integrase	VIBRANT-based	5.50397	1.97304	0	0.215175	28.2183	1.81727	0.657695	0.180312	4.59995	0.461784	0.414786	0.182378	0.202096
M_NLG_S01_vRhyme_bin_136	10347	41.18	Low-quality	Low-quality	21.87	HMM-based (lower-bound)	taxid_assigned	Viruses	Uroviricota	Caudoviricetes	no_support	no_support	no_support	no_support	lyso	-	-	0	2.14821	0	1.51549	91.806	0.474043	0.0193491	0.0347335	0.163625	0.0225859	0.0223859	0.00559695	0.0119361
M_NLG_S01_vRhyme_bin_137	9651	36.42	Low-quality	Low-quality	17.47	HMM-based (lower-bound)	taxid_assigned	Viruses	Uroviricota	Caudoviricetes	NA	Autographiviridae	no_support	no_support	lyso	-	-	0	0	0	0	39.0222	0	0	0	0	0	0	0	0
M_NLG_S01_vRhyme_bin_138	6477	40.19	Low-quality	Low-quality	20.64	AAI-based (medium-confidence)	taxid_assigned	Viruses	Uroviricota	Caudoviricetes	NA	Pachyviridae	Gundelvirus	Gundelvirus_Gundel	Lysogeny	recombinase	-	0	2.5922	0	0	47.9789	0	0	0	0.167067	0	0.00664926	0	0
M_NLG_S01_vRhyme_bin_139	10301	55.7	Low-quality	Low-quality	34.46	AAI-based (high-confidence)	taxid_assigned	Viruses	Uroviricota	Caudoviricetes	no_support	no_support	no_support	no_support	lyso	-	-	0	0.0597931	0	0	31.0326	0	0.0344679	0.00386708	0.0182173	0	0.0219326	0	0
M_NLG_S01_vRhyme_bin_14	12278	52.88	Low-quality	Low-quality	18.79	AAI-based (medium-confidence)	taxid_assigned	Viruses	Uroviricota	Caudoviricetes	no_support	no_support	no_support	no_support	lyso	-	-	0	1.73169	0	0	173.631	0	0.00998239	0.0149328	0.061553	0	0.0481212	0	0.0025658
M_NLG_S01_vRhyme_bin_140	7718	56.79	Low-quality	Low-quality	8.09	AAI-based (medium-confidence)	taxid_assigned	Viruses	Uroviricota	Caudoviricetes	no_support	no_support	no_support	no_support	lyso	-	-	0	1.29417	3.33284	0	37.1574	0.121848	0.0547086	0.0836993	0.341723	0.0290275	0.0517867	0.00719321	0
M_NLG_S01_vRhyme_bin_141	11470	57.89	Low-quality	Low-quality	25.57	HMM-based (lower-bound)	taxid_assigned	Viruses	Uroviricota	Caudoviricetes	NA	NA	Machinavirus	no_support	lyso	-	-	0.0708875	1.41034	0	0	50.1274	2.07839	0.0777647	0.00396576	0.34562	0.0412606	0.0286267	0.0204494	0.0109026
M_NLG_S01_vRhyme_bin_142	7388	61.57	Low-quality	Low-quality	20.21	AAI-based (medium-confidence)	taxid_assigned	Viruses	Uroviricota	Caudoviricetes	no_support	no_support	no_support	no_support	lyso	-	-	2.06888	0.0894811	0	0	38.101	0.126372	0.438444	0.188082	0.872395	0.110386	0.468466	0.0111904	0.238647
M_NLG_S01_vRhyme_bin_143	14284	56.4	Low-quality	Low-quality	22.66	AAI-based (medium-confidence)	taxid_assigned	Viruses	Uroviricota	Caudoviricetes	no_support	no_support	no_support	no_support	lyso	-	-	0	7.91075	0	0	57.3661	0.0711605	0	0.0244406	0.145839	0	0.0100813	0.00840181	0.0201574
M_NLG_S01_vRhyme_bin_144	7037	35.6	Low-quality	Low-quality	6.7	HMM-based (lower-bound)	taxid_assigned	Viruses	Uroviricota	Caudoviricetes	no_support	no_support	no_support	no_support	lyso	-	-	0	0.745281	0	0	277.616	0	0	0.00602506	0.0141916	0	0	0	0
M_NLG_S01_vRhyme_bin_145	4664	54.72	Low-quality	Low-quality	4.69	AAI-based (medium-confidence)	no_taxid_assigned	-	-	-	-	-	-	-	lyso	-	-	0	0.774148	0	0	14.776	0	0	0	0.196551	0	0	0	0
M_NLG_S01_vRhyme_bin_146	4989	52.13	Low-quality	Low-quality	4.69	HMM-based (lower-bound)	taxid_assigned	Viruses	Uroviricota	Caudoviricetes	no_support	no_support	no_support	no_support	lyso	-	-	0	0	0	0	198.893	0.173092	0	0	0	0.0274901	0.012261	0.0102184	0.0108959
M_NLG_S01_vRhyme_bin_147	9247	59.51	Low-quality	Low-quality	25.48	AAI-based (medium-confidence)	taxid_assigned	Viruses	Uroviricota	Caudoviricetes	no_support	no_support	no_support	no_support	lyso	-	-	0	0.296011	1.14347	0	38.7681	2.71733	0.0213296	0.0191443	0.157826	0.0497953	0.0518221	0	0.00657888
M_NLG_S01_vRhyme_bin_148	10486	46.35	Low-quality	Low-quality	15.36	AAI-based (medium-confidence)	taxid_assigned	Viruses	Uroviricota	Caudoviricetes	no_support	no_support	no_support	no_support	lyso	-	-	123.038	3.84848	0	0	84.4763	0	0.00764989	0.00429134	0.0707556	0	0.00885051	0	0
M_NLG_S01_vRhyme_bin_149	7810	40.78	Medium-quality	Medium-quality	69.52	AAI-based (high-confidence)	no_taxid_assigned	-	-	-	-	-	-	-	lyso	-	-	0	0	0	0	79.1485	0	0	0	0.0130133	0	0	0	0
M_NLG_S01_vRhyme_bin_15	19768	54.11	Low-quality	Low-quality	32.24	HMM-based (lower-bound)	taxid_assigned	Viruses	Uroviricota	Caudoviricetes	NA	Mesyanzhinovviridae	no_support	no_support	lyso	-	-	0.0403817	0.0349309	0.134936	0	85.3262	0	0.00201361	0.0192026	0.069176	0.00783483	0.177052	0.0407721	0.00310538
M_NLG_S01_vRhyme_bin_150	9499	42.11	Low-quality	Low-quality	11.39	AAI-based (medium-confidence)	taxid_assigned	Viruses	Uroviricota	Caudoviricetes	no_support	no_support	no_support	no_support	lyso	-	-	26.7489	54.6643	0.558635	5.07835	119.41	0.51059	0.150054	0.0303968	1.52007	0.267599	0.0602795	0.0120569	0.0289267
M_NLG_S01_vRhyme_bin_151	9128	53.71	Low-quality	Low-quality	22.31	AAI-based (medium-confidence)	no_taxid_assigned	-	-	-	-	-	-	-	lyso	-	-	0	1.12247	0	0.625669	41.1167	6.1296	0.155292	0.104053	0.250789	0.109098	0.262012	0.0062389	0.0232839
M_NLG_S01_vRhyme_bin_152	9559	33.53	Low-quality	Low-quality	19.7	AAI-based (medium-confidence)	taxid_assigned	Viruses	Uroviricota	Caudoviricetes	no_support	no_support	no_support	no_support	Lysogeny	recombinase	-	0	0.44328	0	0	42.9342	2.32527	0.00365043	0.00409555	0.0289403	0.0142036	0	0	0
M_NLG_S01_vRhyme_bin_153	23457	52.51	Low-quality	Low-quality	18.65	HMM-based (lower-bound)	taxid_assigned	Viruses	Uroviricota	Caudoviricetes	no_support	no_support	no_support	no_support	Lysogeny	integrase	VIBRANT-based	0	2.1351	0	0	77.1822	0.0450053	0.0698057	0	0.436905	0.0285905	0.0403807	0	0.00849901
M_NLG_S01_vRhyme_bin_154	9167	57.88	Low-quality	Low-quality	2.22	AAI-based (medium-confidence)	taxid_assigned	Viruses	Uroviricota	Caudoviricetes	no_support	no_support	no_support	no_support	Lysogeny	-	CheckV-based	9.22255	30.4941	4.03216	4.55069	68.7617	8.00253	0.889667	0.12296	12.0506	1.21241	0.298347	0.323237	0.589912
M_NLG_S01_vRhyme_bin_155	8733	52.96	Low-quality	Low-quality	7.31	AAI-based (medium-confidence)	taxid_assigned	Viruses	Uroviricota	Caudoviricetes	no_support	no_support	no_support	no_support	lyso	-	-	0	4.97407	0	0	29.1162	1.09762	0.0134406	0.010053	0.118395	0	0.0129584	0	0.0138187
M_NLG_S01_vRhyme_bin_156	9324	54.33	Low-quality	Low-quality	20.92	AAI-based (medium-confidence)	taxid_assigned	Viruses	Uroviricota	Caudoviricetes	no_support	no_support	no_support	no_support	Lysogeny	transposase	-	27.8185	123.587	61.8757	21.1333	103.213	38.187	6.26441	1.99348	43.8769	4.70514	1.59751	1.654	2.55078
M_NLG_S01_vRhyme_bin_157	33868	55.14	Medium-quality	Medium-quality	54.64	HMM-based (lower-bound)	taxid_assigned	Viruses	Uroviricota	Caudoviricetes	no_support	no_support	no_support	no_support	Lysogeny	invertase,recombinase	-	0.336662	6.10481	0.0833301	1.37076	202.023	1.09675	0.359375	0.0760351	2.61906	0.283048	0.105743	0.0602497	0.0987636
M_NLG_S01_vRhyme_bin_158	7473	57.35	Low-quality	Low-quality	15.36	AAI-based (medium-confidence)	taxid_assigned	Viruses	Uroviricota	Caudoviricetes	NA	NA	Baikalvirus	Baikalvirus_PaBG	Lysogeny	recombinase	CheckV-based	0	0.2659	0	0	25.322	0	0.0102186	0.00573231	0.324049	0.00994001	0	0	0
M_NLG_S01_vRhyme_bin_159	6589	39.32	Low-quality	Low-quality	20.14	AAI-based (medium-confidence)	taxid_assigned	Viruses	Uroviricota	Caudoviricetes	no_support	no_support	no_support	no_support	lyso	-	-	0	0	0	0	36.8934	0	0	0	0	0	0	0	0
M_NLG_S01_vRhyme_bin_16	34709	52.79	Medium-quality	Medium-quality	61.29	AAI-based (medium-confidence)	taxid_assigned	Viruses	Uroviricota	Caudoviricetes	no_support	no_support	no_support	no_support	Lysogeny	recombinase	-	1.02837	1.16411	0	0.0918227	87.9983	0.0620396	0.0696379	0.00923345	0.247601	0.00492649	0.118654	0.011903	0.00390529
M_NLG_S01_vRhyme_bin_160	10361	46.65	Low-quality	Low-quality	8.44	HMM-based (lower-bound)	taxid_assigned	Viruses	Uroviricota	Caudoviricetes	no_support	no_support	no_support	no_support	lyso	-	-	0	0.0670523	0	0	22.0156	0	0	0	0	0	0	0	0
M_NLG_S01_vRhyme_bin_161	6614	54.6	Not-determined	Not-determined	NA	NA	no_taxid_assigned	-	-	-	-	-	-	-	Lysogeny	transposase	-	0.963149	62.0446	8.32989	484.994	99.9501	109.357	22.081	19.1886	135.339	59.8532	23.5037	24.5035	19.5841
M_NLG_S01_vRhyme_bin_162	7988	44.59	Low-quality	Low-quality	18.89	AAI-based (high-confidence)	taxid_assigned	Viruses	Uroviricota	Caudoviricetes	no_support	no_support	no_support	no_support	lyso	-	-	0	1.84409	0	69.6639	39.4701	0.236762	0.0289919	0.0243952	0.497997	0	0.0251565	0	0.00745186
M_NLG_S01_vRhyme_bin_163	46216	41.96	Medium-quality	Medium-quality	77.02	HMM-based (lower-bound)	taxid_assigned	Viruses	Uroviricota	Caudoviricetes	no_support	no_support	no_support	no_support	Lysogeny	recombinase	-	0	13.2993	0	14.1866	389.878	5.38594	0.0614805	0.00156766	0.593264	0.050743	0.0689741	0	0.00430977
M_NLG_S01_vRhyme_bin_164	8408	63.36	Low-quality	Low-quality	1.91	HMM-based (lower-bound)	taxid_assigned	Viruses	Uroviricota	Caudoviricetes	no_support	no_support	no_support	no_support	Lysogeny	-	CheckV-based	0	0.481615	0	0	22.1501	0	0.0231357	0.00778704	0.269013	0	0.00535336	0.023423	0.0214079
M_NLG_S01_vRhyme_bin_165	7119	53.65	Low-quality	Low-quality	2.96	AAI-based (medium-confidence)	taxid_assigned	Viruses	Uroviricota	Caudoviricetes	no_support	no_support	no_support	no_support	Lysogeny	-	CheckV-based	0	0	0	0	17.8183	0	0	0	0	0.0206965	0	0.00769313	0.00820319
M_NLG_S01_vRhyme_bin_166	8467	57.01	Low-quality	Low-quality	8.07	HMM-based (lower-bound)	taxid_assigned	Viruses	Uroviricota	Caudoviricetes	no_support	no_support	no_support	no_support	lyso	-	-	29.6108	27.7683	24.9673	12.2758	39.7119	27.4967	0.340382	0.110953	0.559153	0.304256	0.172954	0.153011	0.202171
M_NLG_S01_vRhyme_bin_167	10415	62.9	Low-quality	Low-quality	1.03	HMM-based (lower-bound)	taxid_assigned	Viruses	Uroviricota	Caudoviricetes	NA	NA	Beetrevirus	Beetrevirus_B3	Lysogeny	-	CheckV-based	7.44634	58.6051	80.9631	9.26425	97.7876	5.46751	6.52576	2.26854	17.3469	2.94187	6.75979	0.887618	1.46272
M_NLG_S01_vRhyme_bin_168	6349	39.99	Low-quality	Low-quality	18.36	AAI-based (medium-confidence)	taxid_assigned	Viruses	Uroviricota	Caudoviricetes	no_support	no_support	no_support	no_support	lyso	-	-	0.175706	0	0	0	31.3554	0	0.134342	0.0589787	0.0617423	0	0.0371673	0	0
M_NLG_S01_vRhyme_bin_169	11072	43.58	Low-quality	Low-quality	28.33	AAI-based (medium-confidence)	taxid_assigned	Viruses	Uroviricota	Caudoviricetes	NA	NA	Xuquatrovirus	Xuquatrovirus_PTXU04	lyso	-	-	0	1.20194	0	0	85.6639	0	0	0	0.0192736	0	0	0	0
M_NLG_S01_vRhyme_bin_17	13471	48.17	Low-quality	Low-quality	7.32	HMM-based (lower-bound)	taxid_assigned	Viruses	Uroviricota	Caudoviricetes	no_support	no_support	no_support	no_support	lyso	-	-	0	0.371862	0	0	106.983	0	0.0949315	0	0.0728331	0	0.0265719	0	0
M_NLG_S01_vRhyme_bin_170	9861	62.02	Low-quality	Low-quality	8.27	HMM-based (lower-bound)	taxid_assigned	Viruses	Uroviricota	Caudoviricetes	no_support	no_support	no_support	no_support	Lysogeny	-	CheckV-based	0.930659	2.87014	63.2777	0.11706	61.7469	19.3774	0.734437	0.477642	9.64027	0.604503	0.296463	0.233455	1.02063
M_NLG_S01_vRhyme_bin_171	12399	58.81	Low-quality	Low-quality	11.15	HMM-based (lower-bound)	taxid_assigned	Viruses	Uroviricota	Caudoviricetes	no_support	no_support	no_support	no_support	lyso	-	-	277.464	17.91	0	0	71.5248	0.969736	0.224298	0.127674	2.09202	0.051337	0.112577	0.00477063	0.00254347
M_NLG_S01_vRhyme_bin_172	8857	53.51	Low-quality	Low-quality	21.81	AAI-based (medium-confidence)	taxid_assigned	Viruses	Uroviricota	Caudoviricetes	NA	Zobellviridae	no_support	no_support	lyso	-	-	0	0.537526	0.593264	4.49428	183.131	0	0.265593	0.032281	0.0818844	0.0602821	0.0486522	0.00640215	0.0341331
M_NLG_S01_vRhyme_bin_173	14628	53.83	Low-quality	Low-quality	19.82	HMM-based (lower-bound)	taxid_assigned	Viruses	Uroviricota	Caudoviricetes	no_support	no_support	no_support	no_support	Lysogeny	-	CheckV-based,VIBRANT-based	0	12.8581	0	1.09393	343.479	0.318583	0.254872	0.0233429	2.44672	0.177088	0.0346025	0.0583027	0.0481302
M_NLG_S01_vRhyme_bin_174	10435	46.62	Low-quality	Low-quality	5.52	AAI-based (medium-confidence)	taxid_assigned	Viruses	Uroviricota	Caudoviricetes	NA	NA	Immutovirus	Immutovirus_immuto	lyso	-	-	0	0.19991	0	0	140.814	0	0.00768258	0	0.0304534	0	0.00444417	0	0
M_NLG_S01_vRhyme_bin_175	5699	63.61	Low-quality	Low-quality	5.38	HMM-based (lower-bound)	no_taxid_assigned	-	-	-	-	-	-	-	Lysogeny	-	CheckV-based	28.4163	29.1653	0.426756	134.396	18.4392	13.1058	11.5331	1.88625	69.2692	5.07968	4.10021	2.15988	3.56512
M_NLG_S01_vRhyme_bin_176	6365	37.74	Low-quality	Low-quality	13.82	HMM-based (lower-bound)	no_taxid_assigned	-	-	-	-	-	-	-	lyso	-	-	1.22744	0	0	0	42.1944	0	0.0757782	0.0555888	0.0308084	0	0.0842993	0.0168613	0.00898961
M_NLG_S01_vRhyme_bin_177	48120	59.97	Medium-quality	Medium-quality	68.07	HMM-based (lower-bound)	taxid_assigned	Viruses	Uroviricota	Caudoviricetes	no_support	no_support	no_support	no_support	lyso	-	-	0	3.46204	0	0	171.877	0.022636	0.23468	0.0020732	0.114757	0.0575198	0.190807	0.0013363	0.00142489
M_NLG_S01_vRhyme_bin_178	9340	44.53	Low-quality	Low-quality	22.58	AAI-based (medium-confidence)	taxid_assigned	Viruses	Uroviricota	Caudoviricetes	no_support	no_support	no_support	no_support	lyso	-	-	0	8.36394	0	0	327.595	0	0	0	0.570004	0.0493681	0.0244655	0	0.00652244
M_NLG_S01_vRhyme_bin_179	5128	37.09	Low-quality	Low-quality	14.68	AAI-based (medium-confidence)	taxid_assigned	Viruses	Uroviricota	Caudoviricetes	no_support	no_support	no_support	no_support	lyso	-	-	0	0.719953	0	0	15.8614	0	0.0484189	0	1.02363	0.0269136	0	0	0
M_NLG_S01_vRhyme_bin_18	13741	50.99	Low-quality	Low-quality	14.3	HMM-based (lower-bound)	taxid_assigned	Viruses	Uroviricota	Caudoviricetes	no_support	no_support	no_support	no_support	lyso	-	-	0	0.626185	21.7702	0	134.141	0.221087	0.12333	0.0303736	0.0476952	0.00585209	0.0922242	0	0.0115975
M_NLG_S01_vRhyme_bin_180	10023	60.75	Low-quality	Low-quality	4.39	HMM-based (lower-bound)	taxid_assigned	Viruses	Uroviricota	Caudoviricetes	no_support	no_support	no_support	no_support	lyso	-	-	0	0	0	0	52.9326	0	0.0119359	0	0.273366	0.0464419	0.0069046	0.0143858	0.0429509
M_NLG_S01_vRhyme_bin_181	12537	59.11	Low-quality	Low-quality	27.53	HMM-based (lower-bound)	taxid_assigned	Viruses	Uroviricota	Caudoviricetes	no_support	no_support	no_support	no_support	Lysogeny	integrase	VIBRANT-based	0.589492	11.0483	0	1.04218	101.297	2.32049	0.320075	0.139244	5.03189	0.908628	0.0812413	0.0850272	0.216588
M_NLG_S01_vRhyme_bin_182	7031	57.79	Low-quality	Low-quality	10.7	HMM-based (lower-bound)	taxid_assigned	Viruses	Uroviricota	Caudoviricetes	NA	NA	Phabquatrovirus	Phabquatrovirus_PHB04	lyso	-	-	0	0.0932256	0	0	19.4218	0	0	0	0	0	0	0	0
M_NLG_S01_vRhyme_bin_183	7787	46.21	Low-quality	Low-quality	2.44	HMM-based (lower-bound)	taxid_assigned	Viruses	no_support	no_support	no_support	no_support	no_support	no_support	lyso	-	-	0	9.76258	0	0	47.0016	0	0	0	0.0652277	0	0	0	0
M_NLG_S01_vRhyme_bin_184	10352	47.13	Low-quality	Low-quality	14.72	HMM-based (lower-bound)	taxid_assigned	Viruses	Uroviricota	Caudoviricetes	no_support	no_support	no_support	no_support	lyso	-	-	0	0	0	0	112.164	0	0	0	0	0	0	0	0
M_NLG_S01_vRhyme_bin_185	8794	37.59	Low-quality	Low-quality	6.89	AAI-based (medium-confidence)	taxid_assigned	Viruses	Uroviricota	Caudoviricetes	no_support	no_support	no_support	no_support	lyso	-	-	2.53356	4.78776	0	0	14.0484	1.80946	0.054421	0.137378	0.98616	0.105874	0.0697081	0.126497	0.233799
M_NLG_S01_vRhyme_bin_186	8836	55.3	Not-determined	Not-determined	NA	NA	taxid_assigned	Viruses	Uroviricota	Caudoviricetes	no_support	no_support	no_support	no_support	lyso	-	-	0	6.92509	0	5.5971	153.598	215.381	0.603234	0.213985	8.40435	0.491866	0.156516	0.128303	0.974769
M_NLG_S01_vRhyme_bin_187	8157	37.78	Low-quality	Low-quality	23.85	AAI-based (high-confidence)	taxid_assigned	Viruses	Uroviricota	Caudoviricetes	no_support	no_support	no_support	no_support	lyso	-	-	0	1.81182	0	0.068858	69.281	0.465236	0	0.00532629	0.0878199	0.0923596	0	0.00686622	0.00732145
M_NLG_S01_vRhyme_bin_188	10125	35.56	Low-quality	Low-quality	23.05	HMM-based (lower-bound)	taxid_assigned	Viruses	Uroviricota	Caudoviricetes	NA	NA	Perisivirus	no_support	lyso	-	-	39.1491	1.0262	0	0	61.0948	0	0	1.26322	0.0521092	0.0920688	0.0935349	0.0142596	0.045615
M_NLG_S01_vRhyme_bin_189	18056	58.07	Low-quality	Low-quality	31.68	HMM-based (lower-bound)	taxid_assigned	Viruses	Uroviricota	Caudoviricetes	no_support	no_support	no_support	no_support	lyso	-	-	0	0	0	0.0340029	101.719	0	0.0398537	0.00263019	0.111514	0.0228042	0.00271227	0	0
M_NLG_S01_vRhyme_bin_19	18346	51.03	Low-quality	Low-quality	48.7	AAI-based (medium-confidence)	taxid_assigned	Viruses	Uroviricota	Caudoviricetes	no_support	no_support	no_support	no_support	lyso	-	-	0.342073	0.139247	0.80685	1.51352	99.2215	3.88394	0.0321077	0.0303942	0.106061	0.343556	0.0928672	0.0058047	0.0232108
M_NLG_S01_vRhyme_bin_190	15283	56.32	Low-quality	Low-quality	34.59	AAI-based (medium-confidence)	taxid_assigned	Viruses	Uroviricota	Caudoviricetes	no_support	no_support	no_support	no_support	lyso	-	-	0	0.805591	0	0	142.052	0	0.0109267	0.0091943	0.0288754	0	0.00632081	0	0
M_NLG_S01_vRhyme_bin_191	8781	54.29	Low-quality	Low-quality	14.08	HMM-based (lower-bound)	taxid_assigned	Viruses	Uroviricota	Caudoviricetes	no_support	no_support	no_support	no_support	lyso	-	-	0	3.17164	0	0.258715	58.1491	1.42025	0.347823	0.0475286	1.4966	0.0694031	0.0567505	0.135439	0.106595
M_NLG_S01_vRhyme_bin_192	5091	62.48	Low-quality	Low-quality	10.65	AAI-based (medium-confidence)	taxid_assigned	Viruses	Uroviricota	Caudoviricetes	no_support	no_support	no_support	no_support	lyso	-	-	57.3324	70.9514	88.5633	9.28181	24.2564	16.3597	24.408	5.1155	112.717	8.44418	10.498	1.8863	5.47089
M_NLG_S01_vRhyme_bin_193	12421	45.62	Low-quality	Low-quality	8.5	HMM-based (lower-bound)	taxid_assigned	Viruses	Uroviricota	Caudoviricetes	NA	NA	Vequintavirus	no_support	lyso	-	-	0	0.685561	0	0	258.885	0.645469	0	0	0.0696236	0	0	0	0.00507889
M_NLG_S01_vRhyme_bin_194	17963	45.77	Low-quality	Low-quality	18.9	HMM-based (lower-bound)	taxid_assigned	Viruses	Uroviricota	Caudoviricetes	NA	NA	Delepquintavirus	Delepquintavirus_DLP5	lyso	-	-	0	2.08399	0	0	239.084	0.230837	0.0117777	0	0.0311241	0	0.00272523	0	0
M_NLG_S01_vRhyme_bin_195	10598	37.84	Low-quality	Low-quality	20.57	AAI-based (medium-confidence)	taxid_assigned	Viruses	Nucleocytoviricota	Megaviricetes	Algavirales	Phycodnaviridae	Prasinovirus	Ostreococcus_lucimarinus_virus_2	lyso	-	-	0	4.0758	0	0	196.261	0.185683	0.00757907	0.0127548	0.190273	0.051607	0	0.032885	0.0233768
M_NLG_S01_vRhyme_bin_196	16238	54.22	Low-quality	Low-quality	29.71	AAI-based (medium-confidence)	taxid_assigned	Viruses	Uroviricota	Caudoviricetes	no_support	no_support	no_support	no_support	lyso	-	-	0.0259164	5.78389	0	0.374879	862.222	0.0633215	0.333415	0.0420466	0.129774	0.0251414	0.285569	0.00186907	0
M_NLG_S01_vRhyme_bin_197	11007	55.64	Low-quality	Low-quality	13.91	HMM-based (lower-bound)	taxid_assigned	Viruses	Uroviricota	Caudoviricetes	no_support	no_support	no_support	no_support	lyso	-	-	0.220535	4.70559	36.846	0.0531671	420.668	3.41261	0.351899	0.0822515	0.90088	0.0998388	0.173877	0.039762	0.101756
M_NLG_S01_vRhyme_bin_2	10959	60.73	Low-quality	Low-quality	10.62	HMM-based (lower-bound)	taxid_assigned	Viruses	Uroviricota	Caudoviricetes	no_support	no_support	no_support	no_support	Lysogeny	-	CheckV-based	0.362258	1.19647	0	0.809825	36.5805	7.00037	0.45652	0.156604	1.99623	0.491995	0.218487	0.0831272	0.131692
M_NLG_S01_vRhyme_bin_20	11878	60.8	Low-quality	Low-quality	11.88	HMM-based (lower-bound)	taxid_assigned	Viruses	Uroviricota	Caudoviricetes	NA	NA	Brigitvirus	Brigitvirus_brigit	lyso	-	-	3.77991	7.25277	0.459294	0.944406	41.3197	7.64022	1.35022	0.165327	11.3384	0.626702	0.422251	0.148693	0.229899
M_NLG_S01_vRhyme_bin_21	19666	53.55	Low-quality	Low-quality	28.4	HMM-based (lower-bound)	taxid_assigned	Viruses	Uroviricota	Caudoviricetes	no_support	no_support	no_support	no_support	lyso	-	-	10.5262	39.5092	24.1266	5.3394	67.2216	12.4381	1.18528	0.301817	12.1603	1.01131	0.336977	0.634811	0.489738
M_NLG_S01_vRhyme_bin_22	7330	53.89	Low-quality	Low-quality	22.02	AAI-based (high-confidence)	taxid_assigned	Viruses	Uroviricota	Caudoviricetes	NA	NA	NA	Bacillus_phage_000TH010	Lysogeny	recombinase	-	0	0.0900688	0	0	28.6948	0	0.0674966	0.0233006	0.137207	0.020202	0.0480554	0	0.00800716
M_NLG_S01_vRhyme_bin_23	11118	52.95	Low-quality	Low-quality	22.1	AAI-based (medium-confidence)	taxid_assigned	Viruses	Uroviricota	Caudoviricetes	no_support	no_support	no_support	no_support	lyso	-	-	0	7.75264	0	0	37.1278	1.24622	0.123534	0.010191	0.432075	0	0.124006	0	0.00560336
M_NLG_S01_vRhyme_bin_24	5045	36.13	Low-quality	Low-quality	7.33	HMM-based (lower-bound)	taxid_assigned	Viruses	Uroviricota	Caudoviricetes	no_support	no_support	no_support	no_support	lyso	-	-	0	2.06573	0	0	25.2411	0	0.0210141	0.0157176	0.240642	0	0	0	0
M_NLG_S01_vRhyme_bin_25	6459	47.04	Low-quality	Low-quality	11.6	HMM-based (lower-bound)	taxid_assigned	Viruses	Uroviricota	Caudoviricetes	NA	NA	Lederbergvirus	no_support	lyso	-	-	0.69311	1.39896	0	0.250645	42.1221	0.423369	0.0748832	0.100171	0.258778	0.0224128	0.0166607	0	0.0177669
M_NLG_S01_vRhyme_bin_26	14747	47.89	Low-quality	Low-quality	9.97	HMM-based (lower-bound)	taxid_assigned	Viruses	Uroviricota	Caudoviricetes	no_support	no_support	no_support	no_support	lyso	-	-	0	0.268882	0	0	63.8511	0.253158	0.108499	0.0115932	0.00682672	0	0.100123	0.0186812	0.0318716
M_NLG_S01_vRhyme_bin_27	13861	59.61	Low-quality	Low-quality	25.93	AAI-based (medium-confidence)	taxid_assigned	Viruses	Uroviricota	Caudoviricetes	no_support	no_support	no_support	no_support	lyso	-	-	0	0	0	0	45.668	0	0	0	0	0	0	0	0
M_NLG_S01_vRhyme_bin_28	39666	53.68	Low-quality	Low-quality	28.67	HMM-based (lower-bound)	taxid_assigned	Viruses	Uroviricota	Caudoviricetes	no_support	no_support	no_support	no_support	Lysogeny	-	CheckV-based	4.60971	46.9837	4.73464	10.1932	163.599	10.9167	0.504939	0.124188	3.86619	0.196102	0.202177	0.0851558	0.209207
M_NLG_S01_vRhyme_bin_29	10925	55.33	Low-quality	Low-quality	10.98	HMM-based (lower-bound)	taxid_assigned	Viruses	Uroviricota	Caudoviricetes	no_support	no_support	no_support	no_support	Lysogeny	-	CheckV-based	6.86669	0.114227	0	0	37.7831	0.0806604	0.00658467	0.0794164	0.0783041	0	0.112367	0.0142852	0.0253872
M_NLG_S01_vRhyme_bin_3	18881	51.9	Low-quality	Low-quality	23.2	HMM-based (lower-bound)	taxid_assigned	Viruses	Uroviricota	Caudoviricetes	no_support	no_support	no_support	no_support	lyso	-	-	0	0	0	0	76.8499	0.27555	0.0112472	0.0100949	0	0	0.0169161	0	0.0104072
M_NLG_S01_vRhyme_bin_30	10069	51.76	Low-quality	Low-quality	9.77	HMM-based (lower-bound)	taxid_assigned	Viruses	Uroviricota	Caudoviricetes	no_support	no_support	no_support	no_support	Lysogeny	transposase	-	0.556303	11.8241	0	0.402345	57.496	2.62134	0.836154	0.120042	8.10555	0.400896	0.295717	0.257915	0.268903
M_NLG_S01_vRhyme_bin_31	9394	55.71	Low-quality	Low-quality	14.51	AAI-based (medium-confidence)	taxid_assigned	Viruses	Uroviricota	Caudoviricetes	NA	Kyanoviridae	Atlauavirus	no_support	lyso	-	-	16.5055	14.6305	4.46183	149.957	30.0592	143.368	0.210845	0.147328	2.84458	0.611691	0.160484	0.692816	0.302346
M_NLG_S01_vRhyme_bin_32	5311	44.12	Low-quality	Low-quality	9.77	HMM-based (lower-bound)	taxid_assigned	Viruses	Uroviricota	Caudoviricetes	no_support	no_support	no_support	no_support	lyso	-	-	0	0	0	0	52.3516	0	0	0	0	0	0	0	0
M_NLG_S01_vRhyme_bin_33	13285	54.18	Low-quality	Low-quality	14.04	AAI-based (medium-confidence)	taxid_assigned	Viruses	Uroviricota	Caudoviricetes	no_support	no_support	no_support	no_support	lyso	-	-	0.387719	0.670768	1.55468	0.149556	25.0882	0	0.121156	0.00723025	1.43055	0.195585	0.0223676	0.0745651	0.049693
M_NLG_S01_vRhyme_bin_34	17176	48.64	Low-quality	Low-quality	28.39	HMM-based (lower-bound)	taxid_assigned	Viruses	Uroviricota	Caudoviricetes	no_support	no_support	no_support	no_support	lyso	-	-	1.29369	21.1338	7.37014	0.582869	47.6509	0.880898	0.490691	0.0925449	2.90085	0.0864101	0.100327	0.0260016	0.115795
M_NLG_S01_vRhyme_bin_35	7755	50.39	Low-quality	Low-quality	22.37	HMM-based (lower-bound)	taxid_assigned	Viruses	Uroviricota	Caudoviricetes	no_support	no_support	no_support	no_support	lyso	-	-	0.170974	0.147895	0.571309	0	18.3336	0	0.0426274	0.0215213	0.0225298	0.0331722	0.0147953	0.00616523	0
M_NLG_S01_vRhyme_bin_36	6929	48.48	Low-quality	Low-quality	10.29	AAI-based (medium-confidence)	taxid_assigned	Viruses	Uroviricota	Caudoviricetes	no_support	no_support	no_support	no_support	lyso	-	-	0	0.0943537	0	0	31.7268	0	0.0108781	0	0.0431204	0	0	0	0
M_NLG_S01_vRhyme_bin_37	13819	61.04	Low-quality	Low-quality	20.94	AAI-based (medium-confidence)	taxid_assigned	Viruses	Uroviricota	Caudoviricetes	no_support	no_support	no_support	no_support	Lysogeny	parAB	-	0.270079	0.415331	31.0851	0	53.8576	1.24645	0.0718258	0.0453284	0.308441	0.040756	0.0692488	0.00649263	0.00923079
M_NLG_S01_vRhyme_bin_38	10116	45.09	Low-quality	Low-quality	6.36	HMM-based (lower-bound)	taxid_assigned	Viruses	Uroviricota	Caudoviricetes	no_support	no_support	no_support	no_support	lyso	-	-	0	1.16393	0	0.171736	118.989	0	0	0	0.135589	0.0153567	0.00913242	0	0
M_NLG_S01_vRhyme_bin_39	15783	50.42	Low-quality	Low-quality	20.6	AAI-based (medium-confidence)	taxid_assigned	Viruses	Uroviricota	Caudoviricetes	NA	NA	Delepquintavirus	Delepquintavirus_DLP5	lyso	-	-	0	0	0	0	93.3163	0	0	0.0119044	0	0	0.00613795	0.0230193	0
M_NLG_S01_vRhyme_bin_4	8751	52.91	Low-quality	Low-quality	26.57	AAI-based (medium-confidence)	taxid_assigned	Viruses	Uroviricota	Caudoviricetes	no_support	no_support	no_support	no_support	lyso	-	-	0	0.20304	0	0	20.2015	0	0.0117043	0	0.123721	0	0.00451375	0	0
M_NLG_S01_vRhyme_bin_40	6285	55.8	Low-quality	Low-quality	12.22	AAI-based (medium-confidence)	taxid_assigned	Viruses	Uroviricota	Caudoviricetes	no_support	no_support	no_support	no_support	Lysogeny	invertase,recombinase	-	3.48396	156.814	13.0229	1.87915	45.4284	17.4575	2.3556	0.548386	31.7008	1.69562	0.698358	0.476968	1.18974
M_NLG_S01_vRhyme_bin_41	9644	57.59	Low-quality	Low-quality	10.36	AAI-based (medium-confidence)	taxid_assigned	Viruses	Uroviricota	Caudoviricetes	NA	NA	Immutovirus	Immutovirus_immuto	lyso	-	-	0.0825027	51.2411	0	2.86415	27.3012	8.26473	0.1769	0.0415402	0.891477	0.0720321	0.0761538	0.526577	0.215713
M_NLG_S01_vRhyme_bin_42	6486	36.39	Low-quality	Low-quality	2.99	AAI-based (medium-confidence)	taxid_assigned	Viruses	no_support	no_support	no_support	no_support	no_support	no_support	Lysogeny	-	CheckV-based	0	8.63554	0	0	30.6941	1.77609	0.00966599	0.0162669	0.472559	0.0658172	0	0.00698999	0.0149069
M_NLG_S01_vRhyme_bin_43	9629	45.19	Low-quality	Low-quality	17.98	AAI-based (medium-confidence)	taxid_assigned	Viruses	Uroviricota	Caudoviricetes	no_support	no_support	no_support	no_support	lyso	-	-	0	1.28633	0	0	122.411	0	0	0	0.0870906	0	0.00238301	0	0
M_NLG_S01_vRhyme_bin_44	6050	35.4	Low-quality	Low-quality	12.59	AAI-based (medium-confidence)	taxid_assigned	Viruses	Uroviricota	Caudoviricetes	no_support	no_support	no_support	no_support	lyso	-	-	0	0.526694	0	3.34682	49.8582	0	0.0121446	0	0.240703	0.0118135	0.00351266	0	0
M_NLG_S01_vRhyme_bin_45	5886	47.72	Low-quality	Low-quality	19.85	AAI-based (medium-confidence)	taxid_assigned	Viruses	Uroviricota	Caudoviricetes	no_support	no_support	no_support	no_support	lyso	-	-	0.12448	0	0	0	40.1426	0	0	0	0	0	0.0071813	0	0
M_NLG_S01_vRhyme_bin_46	10966	50.74	Low-quality	Low-quality	10.87	AAI-based (medium-confidence)	taxid_assigned	Viruses	Uroviricota	Caudoviricetes	no_support	no_support	no_support	no_support	lyso	-	-	0.626904	4.97626	0	0.160026	41.0393	0	0.246404	0.109342	1.30231	0.16456	0.0531858	0.0345737	0.0311943
M_NLG_S01_vRhyme_bin_47	7656	55.68	Low-quality	Low-quality	14.88	AAI-based (high-confidence)	taxid_assigned	Viruses	Uroviricota	Caudoviricetes	no_support	no_support	no_support	no_support	lyso	-	-	1.70707	2.519	0	0	43.8114	0	0.0150216	0.0280887	0.502823	0.116896	0.0260687	0	0
M_NLG_S01_vRhyme_bin_48	24651	54.76	Low-quality	Low-quality	33.23	HMM-based (lower-bound)	taxid_assigned	Viruses	Uroviricota	Caudoviricetes	no_support	no_support	no_support	no_support	Lysogeny	recombinase	-	3.87937	35.3579	0.843118	18.1803	90.0427	14.3718	1.11976	0.322015	7.11936	0.798567	0.324786	0.468569	0.538442
M_NLG_S01_vRhyme_bin_49	6804	44.89	Low-quality	Low-quality	12.66	HMM-based (lower-bound)	no_taxid_assigned	-	-	-	-	-	-	-	lyso	-	-	0	4.94836	0	0	19.1731	0	0.0233812	0	0.346013	0.018195	0	0.0135265	0.0144233
M_NLG_S01_vRhyme_bin_5	16005	55.05	Low-quality	Low-quality	26.38	AAI-based (medium-confidence)	taxid_assigned	Viruses	Uroviricota	Caudoviricetes	no_support	no_support	no_support	no_support	lyso	-	-	0	1.04618	0	0.0349888	104.541	0.0591001	0.024123	0.0473628	0.101997	0.0375445	0.145127	0	0.00372025
M_NLG_S01_vRhyme_bin_50	21016	45.19	Low-quality	Low-quality	8.01	HMM-based (lower-bound)	taxid_assigned	Viruses	Uroviricota	Caudoviricetes	no_support	no_support	no_support	no_support	lyso	-	-	6.20671	0.56515	0	0.679255	131.853	5.33763	0	0.00228442	0.0376655	0.12676	0.00235571	0.00294489	0.0094204
M_NLG_S01_vRhyme_bin_51	7699	49.46	Low-quality	Low-quality	25.12	AAI-based (medium-confidence)	taxid_assigned	Viruses	Uroviricota	Caudoviricetes	NA	Peduoviridae	no_support	no_support	lyso	-	-	0.0499734	64.1503	0	0	41.184	0.2442	0.503362	0.0782806	4.37255	0.145437	0.0778405	0.0468525	0.0461158
M_NLG_S01_vRhyme_bin_52	8984	51.36	Low-quality	Low-quality	22.02	AAI-based (high-confidence)	taxid_assigned	Viruses	Uroviricota	Caudoviricetes	no_support	no_support	no_support	no_support	lyso	-	-	0	0.682733	0	0	34.6113	0	0.00437293	0	0.0462243	0	0.00505925	0	0
M_NLG_S01_vRhyme_bin_53	9153	37.93	Low-quality	Low-quality	12.66	HMM-based (lower-bound)	taxid_assigned	Viruses	Uroviricota	Caudoviricetes	no_support	no_support	no_support	no_support	lyso	-	-	0	0.0746558	0	0	38.1097	0	0	0	0	0	0	0	0
M_NLG_S01_vRhyme_bin_54	5247	59.48	Low-quality	Low-quality	5.19	HMM-based (lower-bound)	taxid_assigned	Viruses	Uroviricota	Caudoviricetes	NA	Assiduviridae	no_support	no_support	Lysogeny	invertase,recombinase	-	13.627	9.66581	0.910691	5.32206	22.9775	4.82773	3.09172	0.415483	17.7951	1.17653	1.13598	0.314484	0.602555
M_NLG_S01_vRhyme_bin_55	7108	44.68	Low-quality	Low-quality	14.55	HMM-based (lower-bound)	taxid_assigned	Viruses	Uroviricota	Caudoviricetes	NA	Kyanoviridae	Chalconvirus	Chalconvirus_acg2014e	lyso	-	-	17.7303	5.17393	0	0	52.3412	0	0.0532595	0	0.267417	0	0.104751	0	0
M_NLG_S01_vRhyme_bin_56	10207	43.21	Low-quality	Low-quality	27.31	AAI-based (high-confidence)	taxid_assigned	Viruses	Uroviricota	Caudoviricetes	NA	Autographiviridae	no_support	no_support	lyso	-	-	0	3.60052	0	0	49.1211	0	0	0.0175744	0.569186	0.106661	0	0	0.0120788
M_NLG_S01_vRhyme_bin_57	8008	31.26	Low-quality	Low-quality	12.75	HMM-based (lower-bound)	taxid_assigned	Viruses	Uroviricota	Caudoviricetes	no_support	no_support	no_support	no_support	lyso	-	-	4.15804	0	0	0	41.0175	0	0	0.527451	0.0509692	0	0.0111572	0	0.0148724
M_NLG_S01_vRhyme_bin_58	6375	42.24	Low-quality	Low-quality	21.97	AAI-based (medium-confidence)	taxid_assigned	Viruses	Uroviricota	Caudoviricetes	no_support	no_support	no_support	no_support	lyso	-	-	0	0	0	0	38.3881	0	0	0	0	0	0.0134708	0	0
M_NLG_S01_vRhyme_bin_59	10291	53.68	Low-quality	Low-quality	29.82	AAI-based (medium-confidence)	taxid_assigned	Viruses	Uroviricota	Caudoviricetes	no_support	no_support	no_support	no_support	lyso	-	-	0.0691754	0.658219	0	0	22.7817	1.69016	0.0310445	0.00773997	0.0364619	0.0335534	0.00798151	0.00997774	0.029258
M_NLG_S01_vRhyme_bin_6	18208	56.18	Low-quality	Low-quality	48.3	AAI-based (medium-confidence)	taxid_assigned	Viruses	Uroviricota	Caudoviricetes	no_support	no_support	no_support	no_support	Lysogeny	invertase,recombinase	VIBRANT-based	15.8235	48.263	7.96736	20.0354	109.717	12.6047	4.98493	0.491125	36.5381	1.89251	1.30552	0.898872	1.44854
M_NLG_S01_vRhyme_bin_60	8191	37.1	Low-quality	Low-quality	20.74	AAI-based (medium-confidence)	taxid_assigned	Viruses	Uroviricota	Caudoviricetes	no_support	no_support	no_support	no_support	lyso	-	-	0	0	0	0	126.728	0	0	0.0106152	0	0	0.0875718	0	0.00729577
M_NLG_S01_vRhyme_bin_61	6483	44.86	Low-quality	Low-quality	19.21	AAI-based (high-confidence)	taxid_assigned	Viruses	Uroviricota	Caudoviricetes	NA	NA	Myxoctovirus	Myxoctovirus_Mx8	lyso	-	-	0	3.68613	0	0	21.0584	0	0	0	0.030353	0	0.00664426	0	0
M_NLG_S01_vRhyme_bin_62	13696	42.47	Low-quality	Low-quality	41.98	AAI-based (medium-confidence)	taxid_assigned	Viruses	Uroviricota	Caudoviricetes	no_support	no_support	no_support	no_support	lyso	-	-	0	0.104673	0	0	89.7773	0	0	0	0	0	0.0872616	0	0
M_NLG_S01_vRhyme_bin_63	6924	42.71	Low-quality	Low-quality	16.47	AAI-based (high-confidence)	no_taxid_assigned	-	-	-	-	-	-	-	lyso	-	-	0	0	0	0	86.2652	0	0	0	0.028764	0	0	0	0
M_NLG_S01_vRhyme_bin_64	6667	53.65	Low-quality	Low-quality	13.12	HMM-based (lower-bound)	taxid_assigned	Viruses	Uroviricota	Caudoviricetes	no_support	no_support	no_support	no_support	lyso	-	-	0	5.84284	0	0	23.55	0.825172	0.101044	0.0125961	0.32636	0	0.0616984	0	0
M_NLG_S01_vRhyme_bin_65	14183	61.27	Low-quality	Low-quality	41.15	AAI-based (medium-confidence)	taxid_assigned	Viruses	Uroviricota	Caudoviricetes	no_support	no_support	no_support	no_support	lyso	-	-	0.561823	0	0	0	99.2727	0	0.029349	0.0329276	0.0141016	0.0103814	0.0956919	0.0154355	0.00411472
M_NLG_S01_vRhyme_bin_66	9949	54	Low-quality	Low-quality	3.9	AAI-based (medium-confidence)	taxid_assigned	Viruses	Uroviricota	Caudoviricetes	NA	NA	Donellivirus	Donellivirus_gee	lyso	-	-	0.763577	4.07314	0.212625	0.920425	14.9206	1.71018	0.114226	0.0338184	0.754644	0.0740743	0.110128	0.0642466	0.0440397
M_NLG_S01_vRhyme_bin_67	10867	36	Low-quality	Low-quality	8.42	HMM-based (lower-bound)	taxid_assigned	Viruses	Uroviricota	Caudoviricetes	no_support	no_support	no_support	no_support	lyso	-	-	0	0.0517543	0	0	49.4964	0	0	0.00167359	0.0236521	0	0	0	0
M_NLG_S01_vRhyme_bin_68	5820	60.1	Low-quality	Low-quality	10.95	HMM-based (lower-bound)	taxid_assigned	Viruses	Uroviricota	Caudoviricetes	no_support	no_support	no_support	no_support	lyso	-	-	21.9176	10.7562	2.09851	7.35818	24.9513	17.339	1.55951	0.263504	7.63004	0.694526	1.07966	0.16305	0.44914
M_NLG_S01_vRhyme_bin_69	18374	61.36	Low-quality	Low-quality	6.81	AAI-based (medium-confidence)	taxid_assigned	Viruses	Uroviricota	Caudoviricetes	no_support	no_support	no_support	no_support	Lysogeny	-	CheckV-based	2.43177	18.9144	0.402931	2.06401	38.4836	20.5744	2.2508	0.477841	17.6376	1.13468	0.873043	1.23489	1.04321
M_NLG_S01_vRhyme_bin_7	10089	51.12	Low-quality	Low-quality	7.22	HMM-based (lower-bound)	taxid_assigned	Viruses	Nucleocytoviricota	Megaviricetes	Algavirales	Phycodnaviridae	Prymnesiovirus	Phaeocystis_globosa_virus	lyso	-	-	6.2165	1.03295	0	0	22.467	0	0.0175131	0.131645	0.407271	0.0340712	0.0932039	0.0202634	0.0729234
M_NLG_S01_vRhyme_bin_70	7861	56.91	Low-quality	Low-quality	20.29	AAI-based (medium-confidence)	taxid_assigned	Viruses	Uroviricota	Caudoviricetes	NA	NA	Hollowayvirus	Hollowayvirus_F116	lyso	-	-	0	1.44431	0	0.568282	47.7168	0.719921	0.0489753	0.00824206	0.220021	0	0.00566618	0.0141667	0.0302118
M_NLG_S01_vRhyme_bin_71	5914	46.58	Low-quality	Low-quality	4.02	HMM-based (lower-bound)	taxid_assigned	Viruses	Uroviricota	Caudoviricetes	no_support	no_support	no_support	no_support	lyso	-	-	0	0	0	0	30.8427	0	0	0	0	0	0	0	0
M_NLG_S01_vRhyme_bin_72	7723	53.85	Low-quality	Low-quality	1.57	AAI-based (medium-confidence)	taxid_assigned	Viruses	Uroviricota	Caudoviricetes	NA	NA	Busanvirus	Busanvirus_ACP17	Lysogeny	-	CheckV-based	0	1.55216	0	0	30.6763	0.608911	0.00994162	0.0111539	0.0788163	0	0.00575096	0	0.00766597
M_NLG_S01_vRhyme_bin_73	5127	50.03	Low-quality	Low-quality	0.84	HMM-based (lower-bound)	taxid_assigned	Viruses	Uroviricota	Caudoviricetes	no_support	no_support	no_support	no_support	Lysogeny	-	CheckV-based	0	25.6822	0	1.20409	24.8556	0	0.408164	0.0271655	2.46805	0.188424	0.0240114	0.0400224	0
M_NLG_S01_vRhyme_bin_74	6565	61.13	Low-quality	Low-quality	11.85	HMM-based (lower-bound)	taxid_assigned	Viruses	Uroviricota	Caudoviricetes	no_support	no_support	no_support	no_support	lyso	-	-	0.057	0.0986122	6.47584	0	18.6818	0	1.03459	0.0765321	0.0450665	0	0.131534	0	0
M_NLG_S01_vRhyme_bin_75	12675	60.94	Low-quality	Low-quality	22.24	HMM-based (lower-bound)	taxid_assigned	Viruses	Uroviricota	Caudoviricetes	no_support	no_support	no_support	no_support	lyso	-	-	0.0586546	0.558111	9.21175	0	27.878	0	0.143314	0.0754723	0.510122	0.0227602	0.455122	0.00211506	0.0202976
M_NLG_S01_vRhyme_bin_76	15362	43.38	Low-quality	Low-quality	47.6	AAI-based (high-confidence)	taxid_assigned	Viruses	Uroviricota	Caudoviricetes	NA	NA	Hollowayvirus	Hollowayvirus_H66	lyso	-	-	0	0.909567	0	0	70.9997	0	0.00249678	0	0.092373	0.00971481	0.00288864	0.0072222	0.00385052
M_NLG_S01_vRhyme_bin_77	7237	59.21	Low-quality	Low-quality	23.08	AAI-based (medium-confidence)	taxid_assigned	Viruses	Uroviricota	Caudoviricetes	no_support	no_support	no_support	no_support	lyso	-	-	0	0	0	0	46.1897	0.128556	0	0	0	0	0.0121417	0	0.0080924
M_NLG_S01_vRhyme_bin_78	19363	42.81	Low-quality	Low-quality	48.63	AAI-based (medium-confidence)	taxid_assigned	Viruses	Uroviricota	Caudoviricetes	NA	NA	Papyrusvirus	no_support	lyso	-	-	0	0	0	0	90.0057	0	0	0	0	0	0.12966	0	0
M_NLG_S01_vRhyme_bin_79	8255	44.76	Low-quality	Low-quality	13.22	HMM-based (lower-bound)	taxid_assigned	Viruses	Uroviricota	Caudoviricetes	NA	NA	Pagevirus	no_support	lyso	-	-	0	0	0	0	24.186	0	0	0.0105456	0	0	0.016312	0	0
M_NLG_S01_vRhyme_bin_8	12507	46.47	Low-quality	Low-quality	40.01	AAI-based (high-confidence)	taxid_assigned	Viruses	Uroviricota	Caudoviricetes	NA	NA	Myxoctovirus	Myxoctovirus_Mx8	lyso	-	-	0.11858	9.18037	0	0.128644	38.3961	2.24538	0.124171	0.0248771	1.80477	0.0805239	0.0171023	0.0277936	0.141343
M_NLG_S01_vRhyme_bin_80	7266	39.76	Low-quality	Low-quality	20.08	AAI-based (medium-confidence)	taxid_assigned	Viruses	Uroviricota	Caudoviricetes	NA	Autographiviridae	no_support	no_support	lyso	-	-	0	0.544358	0	0	50.5688	0	0	0	0.0691044	0.0203495	0	0	0
M_NLG_S01_vRhyme_bin_81	9520	50.09	Low-quality	Low-quality	5.98	HMM-based (lower-bound)	taxid_assigned	Viruses	Nucleocytoviricota	Megaviricetes	Algavirales	Phycodnaviridae	Phaeovirus	Ectocarpus_siliculosus_virus_1	lyso	-	-	4.38013	0	17.0059	0.120683	101.07	1.83462	0.0208012	0.147027	0.087952	0.0809362	0.180494	0.00601697	0.0128318
M_NLG_S01_vRhyme_bin_82	15033	54.58	Low-quality	Low-quality	46.64	AAI-based (medium-confidence)	taxid_assigned	Viruses	Uroviricota	Caudoviricetes	no_support	no_support	no_support	no_support	lyso	-	-	0	0	0	0.479371	112.674	0	0.0355926	0	0.0201554	0	0.00441201	0	0
M_NLG_S01_vRhyme_bin_83	7166	37.82	Low-quality	Low-quality	24.35	AAI-based (medium-confidence)	no_taxid_assigned	-	-	-	-	-	-	-	lyso	-	-	0	0.0917733	0	0	24.9892	2.20336	0.0158709	0	0.0838822	0	0	0	0
M_NLG_S01_vRhyme_bin_84	5099	54.87	Low-quality	Low-quality	13.9	AAI-based (medium-confidence)	taxid_assigned	Viruses	Uroviricota	Caudoviricetes	no_support	no_support	no_support	no_support	lyso	-	-	0	17.1138	0.931115	0.503835	19.8221	2.04249	0.236211	0.128609	2.0379	0.121643	0.0763586	0.261249	0.149999
M_NLG_S01_vRhyme_bin_85	16934	42.03	Low-quality	Low-quality	16.65	HMM-based (lower-bound)	taxid_assigned	Viruses	Uroviricota	Caudoviricetes	no_support	no_support	no_support	no_support	lyso	-	-	0	0.0742099	0	0	71.6505	0	0.0470564	0.0215976	0.118701	0.0166449	0.00866119	0	0
M_NLG_S01_vRhyme_bin_86	14618	52.88	Low-quality	Low-quality	39.08	AAI-based (high-confidence)	taxid_assigned	Viruses	Uroviricota	Caudoviricetes	no_support	no_support	no_support	no_support	lyso	-	-	0	1.89595	23.0181	0.150973	809.606	17.9145	0.715609	0.0248159	0.220055	0.101251	0.180637	0.00752719	0.0180591
M_NLG_S01_vRhyme_bin_87	12906	54.33	Low-quality	Low-quality	30.71	AAI-based (medium-confidence)	taxid_assigned	Viruses	Uroviricota	Caudoviricetes	no_support	no_support	no_support	no_support	lyso	-	-	0	0	0	0	62.0799	0	0.00636482	0.00357046	0.0336398	0.0247651	0.0184094	0	0
M_NLG_S01_vRhyme_bin_88	7411	49.37	Low-quality	Low-quality	23.91	AAI-based (medium-confidence)	taxid_assigned	Viruses	Uroviricota	Caudoviricetes	NA	NA	Sendosyvirus	no_support	lyso	-	-	0	1.6065	0	0	180.281	0	0.0205794	0	0.217536	0.0200183	0.00595232	0	0
M_NLG_S01_vRhyme_bin_89	10894	64.62	Not-determined	Not-determined	NA	NA	taxid_assigned	Viruses	Uroviricota	Caudoviricetes	NA	Peduoviridae	no_support	no_support	lyso	-	-	31.3661	33.0853	0.442236	0.622175	26.1166	8.24572	10.1729	1.85287	52.1971	3.57563	4.07524	0.522572	2.02787
M_NLG_S01_vRhyme_bin_9	17648	50.02	Low-quality	Low-quality	48.44	AAI-based (medium-confidence)	taxid_assigned	Viruses	Uroviricota	Caudoviricetes	no_support	no_support	no_support	no_support	lyso	-	-	0	0	0	0	89.4647	0	0.00239429	0	0.0253089	0	0.00277006	0	0
M_NLG_S01_vRhyme_bin_90	16436	47.63	Low-quality	Low-quality	21.39	HMM-based (lower-bound)	taxid_assigned	Viruses	Uroviricota	Caudoviricetes	no_support	no_support	no_support	no_support	Lysogeny	integrase	VIBRANT-based	6.10001	0	0	0	47.1068	0	0.0511215	0	0.0202644	0	0.011829	0	0
M_NLG_S01_vRhyme_bin_91	12610	54.9	Low-quality	Low-quality	19.3	HMM-based (lower-bound)	taxid_assigned	Viruses	Uroviricota	Caudoviricetes	no_support	no_support	no_support	no_support	lyso	-	-	0	0.11273	0	0	34.8843	0.796029	0.0422392	0.0273402	0.00858638	0.0126423	0.137208	0.00469929	0
M_NLG_S01_vRhyme_bin_92	12546	54.69	Low-quality	Low-quality	6.97	HMM-based (lower-bound)	taxid_assigned	Viruses	Uroviricota	Caudoviricetes	no_support	no_support	no_support	no_support	lyso	-	-	0	0	0	0	29.3521	0	0.00652795	0.00915492	0.00862551	0	0.230351	0	0.00503369
M_NLG_S01_vRhyme_bin_93	11199	54.15	Low-quality	Low-quality	26.54	AAI-based (medium-confidence)	no_taxid_assigned	-	-	-	-	-	-	-	Lysogeny	integrase	VIBRANT-based	0.543002	1.44043	0	0.15709	29.4517	1.06137	0.440443	0.103285	3.29145	0.309035	0.131569	0.0757108	0.0974334
M_NLG_S01_vRhyme_bin_94	7915	38.75	Low-quality	Low-quality	10.9	HMM-based (lower-bound)	taxid_assigned	Viruses	Uroviricota	Caudoviricetes	no_support	no_support	no_support	no_support	Lysogeny	integrase	VIBRANT-based	1.2695	2.70312	0	0.0706279	35.6596	2.02808	0.374947	0.0300476	3.7189	0.151574	0.0253516	0.0950765	0.0525675
M_NLG_S01_vRhyme_bin_95	10201	57.32	Low-quality	Low-quality	26.26	AAI-based (medium-confidence)	taxid_assigned	Viruses	Uroviricota	Caudoviricetes	no_support	no_support	no_support	no_support	lyso	-	-	5.65743	1.42735	0	0.625124	42.3975	0.287975	0.0156724	0.06374	0.289916	0.0762257	0.0362643	0	0.0151062
M_NLG_S01_vRhyme_bin_96	15236	46.16	Low-quality	Low-quality	12.32	HMM-based (lower-bound)	taxid_assigned	Viruses	Uroviricota	Caudoviricetes	NA	NA	NA	Ralstonia_phage_RS138	lyso	-	-	0	2.13843	0	0	217.512	0	0	0.00307337	0.0289565	0	0.0792321	0	0
M_NLG_S01_vRhyme_bin_97	6927	59.22	Low-quality	Low-quality	8.36	HMM-based (lower-bound)	taxid_assigned	Viruses	Uroviricota	Caudoviricetes	NA	NA	Soupsvirus	no_support	lyso	-	-	0	1.03814	0	0	34.0914	0	0.00544035	0	0.115015	0	0	0	0
M_NLG_S01_vRhyme_bin_98	8432	37.81	Low-quality	Low-quality	25.98	AAI-based (high-confidence)	no_taxid_assigned	-	-	-	-	-	-	-	lyso	-	-	0	0.480452	0	0	24.633	0	0	0	0.0121983	0	0	0	0
M_NLG_S01_vRhyme_bin_99	16392	61.71	Low-quality	Low-quality	30.05	AAI-based (medium-confidence)	taxid_assigned	Viruses	Uroviricota	Caudoviricetes	no_support	no_support	no_support	no_support	lyso	-	-	0	0.133351	0	0.185826	96.0158	0	0.00768709	0.00862441	0.0406284	0	0.00444677	0	0.00395167
M_NLG_S05_k141_100366	2676	53.03	Low-quality	Low-quality	1.2	AAI-based (medium-confidence)	taxid_assigned	Viruses	NA	NA	NA	NA	Pandoravirus	no_support	lyso	-	-	0	0	0	0	0	145.646	0	0	0	0	0	0	0.0264212
M_NLG_S05_k141_105331	2944	46.47	Low-quality	Low-quality	1.7	HMM-based (lower-bound)	taxid_assigned	Viruses	Uroviricota	Caudoviricetes	NA	NA	Bantamvirus	Bantamvirus_bantam	lyso	-	-	0	0	0	0	0	437.223	0	0.00873573	0	0	0	0	0
M_NLG_S05_k141_115528	2653	47.91	Low-quality	Low-quality	5.51	HMM-based (lower-bound)	taxid_assigned	Viruses	Uroviricota	Caudoviricetes	NA	NA	Enhodamvirus	no_support	lyso	-	-	0	0	0	0	0	93.9878	0	0	0	0	0	0	0
M_NLG_S05_k141_116866	2898	39.1	Low-quality	Low-quality	0.14	HMM-based (lower-bound)	taxid_assigned	Viruses	no_support	no_support	no_support	no_support	no_support	no_support	lyso	-	-	0	0	0	0	0	74.0271	0	0	0	0	0	0	0
M_NLG_S05_k141_118441	2094	46.94	Low-quality	Low-quality	4.91	HMM-based (lower-bound)	taxid_assigned	Viruses	Uroviricota	Caudoviricetes	no_support	no_support	no_support	no_support	lyso	-	-	0	0	0	0	0	66.5121	0	0	0.115715	0	0	0	0
M_NLG_S05_k141_121308	94828	53.21	High-quality	High-quality	94.39	HMM-based (lower-bound)	taxid_assigned	Viruses	Uroviricota	Caudoviricetes	no_support	no_support	no_support	no_support	lyso	-	-	0	0.0167737	0	0	0.878729	1967.81	0	0	0.00255523	0	0.0128648	0	0.0242318
M_NLG_S05_k141_121774	2234	48.12	Low-quality	Low-quality	5.49	AAI-based (medium-confidence)	taxid_assigned	Viruses	Uroviricota	Caudoviricetes	NA	NA	Svunavirus	no_support	Lysogeny	recombinase	-	19.7546	192.241	0	12.7992	106.478	385.627	1.66227	0.794334	9.70749	1.35744	0.522339	0.667819	1.53496
M_NLG_S05_k141_137907	2243	48.02	High-quality	High-quality	100	AAI-based (medium-confidence)	no_taxid_assigned	-	-	-	-	-	-	-	lyso	-	-	0	0	0	0	0	97.1467	0.0204395	0.0229318	0	0	0	0	0.977174
M_NLG_S05_k141_173904	3857	48.74	Low-quality	Low-quality	10.16	AAI-based (medium-confidence)	taxid_assigned	Viruses	Uroviricota	Caudoviricetes	NA	NA	NA	Vibrio_phage_VvAW1	lyso	-	-	0	0	0	0	0	100.467	0.0118864	0	0.345526	0	0	0	0
M_NLG_S05_k141_197669	2704	53.29	Low-quality	Low-quality	1.72	HMM-based (lower-bound)	no_taxid_assigned	-	-	-	-	-	-	-	lyso	-	-	0	0	0	0	0	67.2921	0	0	0	0.0659702	0	0	0.078443
M_NLG_S05_k141_199687	2343	47.97	Low-quality	Low-quality	3.09	HMM-based (lower-bound)	no_taxid_assigned	-	-	-	-	-	-	-	lyso	-	-	0	0	0	0	0	60.8818	0	0	0.0517089	0	0	0	0
M_NLG_S05_k141_214226	2869	45.66	Low-quality	Low-quality	1.28	HMM-based (lower-bound)	taxid_assigned	Viruses	Uroviricota	Caudoviricetes	NA	NA	NA	Dunaliella_viridis_virus_SI2	lyso	-	-	0	0	0	0	0	186.351	0	0	0	0	0	0	0
M_NLG_S05_k141_217495	3248	52.16	Low-quality	Low-quality	10.41	AAI-based (medium-confidence)	no_taxid_assigned	-	-	-	-	-	-	-	lyso	-	-	0	2.20375	0	0	0	41.1516	0	0	0	0	0	0	0
M_NLG_S05_k141_234990	2336	59.85	Low-quality	Low-quality	1.66	HMM-based (lower-bound)	taxid_assigned	Viruses	Uroviricota	Caudoviricetes	NA	NA	NA	Idiomarinaceae_phage_1N2-2	Lysogeny	-	CheckV-based	0	8.51143	0	0	8.50304	48.5629	0	0	0.67423	0	0	0	0.196734
M_NLG_S05_k141_247979	3460	55.38	Low-quality	Low-quality	1.66	AAI-based (medium-confidence)	taxid_assigned	Viruses	no_support	no_support	no_support	no_support	no_support	no_support	lyso	-	-	0	0	0	0	0	183.412	0	0	0	0	0	0	0
M_NLG_S05_k141_253153	2754	55.41	Low-quality	Low-quality	2.69	AAI-based (medium-confidence)	taxid_assigned	Viruses	Uroviricota	Caudoviricetes	NA	NA	Jujuvirus	Jujuvirus_petra	Lysogeny	transposase	-	3.6723	1.7327	0	0.482906	0	42.0077	0.249705	0.0373537	1.36375	0.0647725	0.0962983	0.0240766	0.205383
M_NLG_S05_k141_259943	2791	52.42	Low-quality	Low-quality	1.2	HMM-based (lower-bound)	taxid_assigned	Viruses	Uroviricota	Caudoviricetes	no_support	no_support	no_support	no_support	lyso	-	-	0	0	0	0	0	50.7068	0	0	0.0868175	0	0	0	0
M_NLG_S05_k141_305417	2710	51.85	Low-quality	Low-quality	1.93	HMM-based (lower-bound)	no_taxid_assigned	-	-	-	-	-	-	-	lyso	-	-	0	0	0	0	0	345.248	0	0	0	0	0	0	0
M_NLG_S05_k141_311454	2468	56.12	Low-quality	Low-quality	1.52	HMM-based (lower-bound)	no_taxid_assigned	-	-	-	-	-	-	-	lyso	-	-	0	0	0	0	0	84.1942	0	0	0	0	0	0	0
M_NLG_S05_k141_348492	2168	38.98	Low-quality	Low-quality	4.73	HMM-based (lower-bound)	no_taxid_assigned	-	-	-	-	-	-	-	lyso	-	-	0	0	0	0	0	96.8809	0	0	0	0	0	0	0
M_NLG_S05_k141_350312	2515	52.72	Low-quality	Low-quality	6.01	AAI-based (medium-confidence)	taxid_assigned	Viruses	Uroviricota	Caudoviricetes	NA	Kyanoviridae	no_support	no_support	lyso	-	-	0	0	0	0	0	48.2327	0	0	0	0	0	0.0527293	0
M_NLG_S05_k141_361302	3700	53.41	Low-quality	Low-quality	2.28	HMM-based (lower-bound)	taxid_assigned	Viruses	Nucleocytoviricota	Megaviricetes	no_support	no_support	no_support	no_support	lyso	-	-	0.496979	14.4015	1.66066	0.718877	0.523747	200.354	1.0656	0.166819	6.45062	0.216953	0.322547	0.0358416	0.363071
M_NLG_S05_k141_384503	2157	60.27	Low-quality	Low-quality	3.23	HMM-based (lower-bound)	no_taxid_assigned	-	-	-	-	-	-	-	lyso	-	-	0	0	0	0	0	41.6577	0	0.0238461	0.0561678	0	0	0.0307404	0.0983355
M_NLG_S05_k141_397758	4296	61.13	Low-quality	Low-quality	2.34	AAI-based (medium-confidence)	taxid_assigned	Viruses	Uroviricota	Caudoviricetes	no_support	no_support	no_support	no_support	lyso	-	-	0.535039	40.1727	0	0	124.951	107.98	1.85688	0.915934	13.0009	1.30798	0.771664	1.2039	2.87191
M_NLG_S05_k141_410242	3967	54.78	Low-quality	Low-quality	6.73	AAI-based (medium-confidence)	taxid_assigned	Viruses	Uroviricota	Caudoviricetes	NA	NA	Woodruffvirus	Streptomyces_phage_phiSAJS1	lyso	-	-	0	0	0	0	0	37.657	0	0	0	0	0	0	0
M_NLG_S05_k141_414817	4346	38.56	Low-quality	Low-quality	6.08	HMM-based (lower-bound)	taxid_assigned	Viruses	Uroviricota	Caudoviricetes	no_support	no_support	no_support	no_support	lyso	-	-	0	0	0	0	0	199.26	0	0	0	0	0	0	0
M_NLG_S05_k141_419971	2014	41.86	Low-quality	Low-quality	2.68	HMM-based (lower-bound)	taxid_assigned	Viruses	Uroviricota	Caudoviricetes	NA	NA	Phifelvirus	Phifelvirus_FL2	lyso	-	-	0	0	0	0	0	63.5772	0	0	0	0.0885717	0	0	0
M_NLG_S05_k141_422477	2490	52.49	Low-quality	Low-quality	6.26	HMM-based (lower-bound)	no_taxid_assigned	-	-	-	-	-	-	-	lyso	-	-	0	0	0	0.801158	0.194565	42.8529	0.147296	0.0103285	2.48146	0.03582	0.0319525	0.0266293	0.0851847
M_NLG_S05_k141_423685	2329	48.35	Low-quality	Low-quality	2.92	AAI-based (medium-confidence)	taxid_assigned	Viruses	Uroviricota	Caudoviricetes	no_support	no_support	no_support	no_support	Lysogeny	parAB	-	0	0	0	0	0	93.0773	0.0393695	0.066255	0.312118	0	0	0	0
M_NLG_S05_k141_461106	3729	61.38	Low-quality	Low-quality	2.55	HMM-based (lower-bound)	no_taxid_assigned	-	-	-	-	-	-	-	lyso	-	-	0	0	0	0	0	173.495	0	0	0	0	0	0	0.0189604
M_NLG_S05_k141_462334	5483	59.35	Low-quality	Low-quality	4.1	HMM-based (lower-bound)	taxid_assigned	Viruses	Uroviricota	Caudoviricetes	no_support	no_support	no_support	no_support	lyso	-	-	0	0.14505	0	0	9.80771	391.265	0.0668915	0.056286	0.198866	0.0325339	0.0241844	0	0.167635
M_NLG_S05_k141_462402	2570	47.63	Low-quality	Low-quality	3.38	HMM-based (lower-bound)	no_taxid_assigned	-	-	-	-	-	-	-	lyso	-	-	0	23.2094	22.7129	0	3.01613	86.0972	1.62333	0.220154	9.61688	0.659394	0.330217	0.283805	0.495198
M_NLG_S05_k141_463326	2292	48.43	Low-quality	Low-quality	5	HMM-based (lower-bound)	no_taxid_assigned	-	-	-	-	-	-	-	lyso	-	-	0	1.04098	0	0	0	379.789	0	0	0.687173	0	0	0	0
M_NLG_S05_k141_470966	2226	44.65	High-quality	High-quality	94.9	AAI-based (medium-confidence)	taxid_assigned	Viruses	no_support	no_support	no_support	no_support	no_support	no_support	lyso	-	-	0	0	0	0	0	1238.75	0	0	0	0	0	0	0
M_NLG_S05_k141_80546	8270	52.16	Low-quality	Low-quality	11.76	HMM-based (lower-bound)	no_taxid_assigned	-	-	-	-	-	-	-	lyso	-	-	0.0555871	1.05785	0	0	0.234324	113.406	0.0277181	0.00932938	0.307646	0.010785	0.0481026	0.0320711	0.0256481
M_NLG_S05_k141_87539	2210	53.85	Low-quality	Low-quality	4.01	HMM-based (lower-bound)	no_taxid_assigned	-	-	-	-	-	-	-	lyso	-	-	0	2.87894	0	0.300887	0	54.381	0.186702	0.0814597	3.23442	0.443941	0	0.0600064	0.0479886
M_NLG_S05_vRhyme_bin_1	7211	52.61	Low-quality	Low-quality	6.16	AAI-based (high-confidence)	taxid_assigned	Viruses	Uroviricota	Caudoviricetes	NA	Herelleviridae	no_support	no_support	lyso	-	-	0	0	0	0	47.1618	61.6333	0.0210519	0.0118094	0	0	0.167447	0.00761187	0.00811655
M_NLG_S05_vRhyme_bin_10	17624	56.27	Low-quality	Low-quality	26.43	AAI-based (medium-confidence)	taxid_assigned	Viruses	Uroviricota	Caudoviricetes	no_support	no_support	no_support	no_support	Lysogeny	recombinase	-	0.356637	15.8491	20.5569	2.6761	4.32223	84.1417	0.353447	0.155874	3.18393	0.43679	0.154309	0.154322	0.131986
M_NLG_S05_vRhyme_bin_100	16409	61.66	Low-quality	Low-quality	16.45	HMM-based (lower-bound)	taxid_assigned	Viruses	Uroviricota	Caudoviricetes	no_support	no_support	no_support	no_support	lyso	-	-	1.9185	14.5466	2.6909	1.95285	5.71604	85.2424	0.869249	0.170932	7.64039	0.482515	0.217258	0.577355	0.528207
M_NLG_S05_vRhyme_bin_101	7974	53.49	Low-quality	Low-quality	8.87	HMM-based (lower-bound)	taxid_assigned	Viruses	Uroviricota	Caudoviricetes	NA	Peduoviridae	Peduovirus	Yersinia_phage_P37	Lysogeny	-	CheckV-based	21.9323	50.7875	38.9134	5.12373	24.6477	155.901	1.7566	0.344752	21.1642	1.10148	0.338715	1.12681	1.3769
M_NLG_S05_vRhyme_bin_102	4515	56.17	Low-quality	Low-quality	7.96	HMM-based (lower-bound)	taxid_assigned	Viruses	Uroviricota	Caudoviricetes	no_support	no_support	no_support	no_support	lyso	-	-	0	0.132221	0	0.110551	0	42.0148	0.0457315	0	0.362555	0.118626	0.061727	0.0330708	0.0822814
M_NLG_S05_vRhyme_bin_103	6584	50.87	Low-quality	Low-quality	5.6	AAI-based (medium-confidence)	taxid_assigned	Viruses	Uroviricota	Caudoviricetes	no_support	no_support	no_support	no_support	lyso	-	-	2.04718	23.2178	0.760073	0.493539	8.33012	163.672	0.442352	0.171793	4.54102	0.375126	0.124664	0.504439	0.507272
M_NLG_S05_vRhyme_bin_104	6253	58.98	Not-determined	Not-determined	NA	NA	taxid_assigned	Viruses	Uroviricota	Caudoviricetes	no_support	no_support	no_support	no_support	lyso	-	-	0	3.89806	0	0	0	54.7618	0.0709596	0.039806	0.343788	0.195571	0	0.0171049	0.17327
M_NLG_S05_vRhyme_bin_105	6339	59.41	Low-quality	Low-quality	6.07	HMM-based (lower-bound)	taxid_assigned	Viruses	Uroviricota	Caudoviricetes	no_support	no_support	no_support	no_support	lyso	-	-	0	0	0	0	0	42.8417	0	0	0	0	0	0	0.00901942
M_NLG_S05_vRhyme_bin_106	5150	64.19	Low-quality	Low-quality	2.51	HMM-based (lower-bound)	no_taxid_assigned	-	-	-	-	-	-	-	Lysogeny	-	CheckV-based	0	0.358785	0	0	0.145704	31.9224	0.0620469	0.00773473	0.419028	0.0134123	0.075773	0.129623	0.0159481
M_NLG_S05_vRhyme_bin_107	5611	47.28	Low-quality	Low-quality	8.08	AAI-based (medium-confidence)	taxid_assigned	Viruses	Uroviricota	Caudoviricetes	NA	NA	NA	Streptococcus_phage_Dp-1	Lysogeny	-	CheckV-based	0	0	0	0	5.51845	51.3344	0.0257887	0	0.0170375	0	0	0	0.0298284
M_NLG_S05_vRhyme_bin_108	15109	58.87	Low-quality	Low-quality	6.25	AAI-based (medium-confidence)	taxid_assigned	Viruses	Uroviricota	Caudoviricetes	no_support	no_support	no_support	no_support	Lysogeny	-	CheckV-based	0	0.0878356	0	0	0.0267528	183.964	0.0481015	0.00142018	0.200708	0.073879	0.0014645	0.0128154	0.0527083
M_NLG_S05_vRhyme_bin_109	8427	57.62	Low-quality	Low-quality	6.44	HMM-based (lower-bound)	taxid_assigned	Viruses	Uroviricota	Caudoviricetes	NA	NA	Phabquatrovirus	Phabquatrovirus_PHB04	lyso	-	-	0	0	0	0	0	104.32	0	0	0	0	0	0	0
M_NLG_S05_vRhyme_bin_11	18973	57.1	Low-quality	Low-quality	22.3	HMM-based (lower-bound)	taxid_assigned	Viruses	Uroviricota	Caudoviricetes	no_support	no_support	no_support	no_support	Lysogeny	invertase,recombinase	-	2.70265	2.67666	1.04706	0	1.85753	66.6559	0.0625001	0.027391	0.227102	0.0113993	0.0180773	0.0127117	0.054218
M_NLG_S05_vRhyme_bin_110	5008	60.26	Low-quality	Low-quality	7.37	AAI-based (medium-confidence)	taxid_assigned	Viruses	Uroviricota	Caudoviricetes	Thumleimavirales	no_support	no_support	no_support	lyso	-	-	0	13.9313	23.1313	0	2.60545	47.9792	0.788987	0.197587	7.46507	0.342623	0.256729	0.198677	0.34765
M_NLG_S05_vRhyme_bin_111	10185	59.76	Low-quality	Low-quality	14.28	HMM-based (lower-bound)	taxid_assigned	Viruses	Uroviricota	Caudoviricetes	no_support	no_support	no_support	no_support	lyso	-	-	0.209195	1.14606	0.233008	0.806931	0.0367437	46.0012	0.497228	0.0702198	2.81176	0.202939	0.130742	0.163442	0.370006
M_NLG_S05_vRhyme_bin_112	5511	45.06	Not-determined	Not-determined	NA	NA	taxid_assigned	Viruses	Nucleocytoviricota	Megaviricetes	Imitervirales	Mimiviridae	Mimivirus	no_support	lyso	-	-	8.98297	190.915	0.876399	2.84536	27.7785	58.635	1.09857	0.282454	9.5043	1.47571	0.192918	0.0141864	0.342877
M_NLG_S05_vRhyme_bin_113	14289	62.03	Low-quality	Low-quality	18.7	HMM-based (lower-bound)	taxid_assigned	Viruses	Uroviricota	Caudoviricetes	no_support	no_support	no_support	no_support	lyso	-	-	0	0	0	0	0	406.055	0	0	0.0690598	0.0451918	0	0	0.026868
M_NLG_S05_vRhyme_bin_114	4744	62.42	Low-quality	Low-quality	4.04	HMM-based (lower-bound)	taxid_assigned	Viruses	Uroviricota	Caudoviricetes	no_support	no_support	no_support	no_support	lyso	-	-	0	15.9214	0	76.8901	0.155178	56.1239	0.242298	0.0164753	0.329855	0.171413	0.0254842	0	0.0622787
M_NLG_S05_vRhyme_bin_115	7241	52.02	Low-quality	Low-quality	8.19	AAI-based (medium-confidence)	taxid_assigned	Viruses	Uroviricota	Caudoviricetes	NA	NA	Likavirus	no_support	lyso	-	-	97.663	34.8476	0	0	6.59552	68.8747	0.335674	0.0882668	2.14836	0.122446	0.11226	0.0493074	0.105153
M_NLG_S05_vRhyme_bin_116	8881	54.88	Low-quality	Low-quality	3.63	AAI-based (medium-confidence)	no_taxid_assigned	-	-	-	-	-	-	-	lyso	-	-	55.3542	9.95954	1.18378	0.448389	0.793364	91.3186	0.238481	0.0569804	3.60626	0.352265	0.109853	0.236332	0.32692
M_NLG_S05_vRhyme_bin_117	7869	62.4	Low-quality	Low-quality	13.81	HMM-based (lower-bound)	taxid_assigned	Viruses	Uroviricota	Caudoviricetes	no_support	no_support	no_support	no_support	lyso	-	-	20.8533	86.6698	16.3956	29.9513	22.4419	147.458	9.1995	1.1831	58.0618	3.47475	2.67781	1.65608	2.2149
M_NLG_S05_vRhyme_bin_118	10595	62.45	Low-quality	Low-quality	4.21	AAI-based (medium-confidence)	taxid_assigned	Viruses	Uroviricota	Caudoviricetes	NA	NA	NA	Escherichia_phage_D6	lyso	-	-	6.00524	8.35089	5.84216	6.76232	7.24996	154.527	3.79806	0.59112	30.4512	2.30814	1.27834	2.11612	2.23304
M_NLG_S05_vRhyme_bin_119	8351	55.1	Low-quality	Low-quality	20.71	AAI-based (high-confidence)	taxid_assigned	Viruses	Uroviricota	Caudoviricetes	NA	NA	NA	Burkholderia_phage_BgManors32	lyso	-	-	0	1.04954	0	0	0	81.1812	0	0.0104428	0.0245973	0	0	0	0
M_NLG_S05_vRhyme_bin_12	6503	52.53	Not-determined	Not-determined	NA	NA	taxid_assigned	Viruses	Uroviricota	Caudoviricetes	NA	NA	Nanhaivirus	Nanhaivirus_D5C	lyso	-	-	0	3.47817	1.15165	0	0	56.2791	0.315072	0.122115	2.9066	0.345488	0.19883	0.115994	0.136936
M_NLG_S05_vRhyme_bin_120	5949	61.71	Low-quality	Low-quality	10.35	HMM-based (lower-bound)	taxid_assigned	Viruses	Uroviricota	Caudoviricetes	no_support	no_support	no_support	no_support	lyso	-	-	0.185141	10.8902	16.9098	1.07122	0.195113	119.572	0.0123092	0.0207153	0.211438	0.0478946	0.0284823	0.00445073	0.104408
M_NLG_S05_vRhyme_bin_121	6295	67.34	Low-quality	Low-quality	0.39	HMM-based (lower-bound)	taxid_assigned	Viruses	Uroviricota	Caudoviricetes	no_support	no_support	no_support	no_support	Lysogeny	-	CheckV-based	16.159	48.3612	0	1.3649	25.0468	44.5244	1.65268	0.237549	5.75073	1.22431	0.687255	3.75556	0.757373
M_NLG_S05_vRhyme_bin_122	7470	53.04	Low-quality	Low-quality	3.39	HMM-based (lower-bound)	taxid_assigned	Viruses	no_support	no_support	no_support	no_support	no_support	no_support	Lysogeny	-	CheckV-based	0	0.443315	0	0	0	38.8173	0.0255551	0	0.216105	0	0.00591317	0	0.0551753
M_NLG_S05_vRhyme_bin_123	8043	40.06	Low-quality	Low-quality	26.19	AAI-based (high-confidence)	taxid_assigned	Viruses	Uroviricota	Caudoviricetes	no_support	no_support	no_support	no_support	lyso	-	-	0.096344	5.00036	0	0	8.37649	51.905	0.0960826	0.00269496	0.672865	0.0373852	0	0.00694824	0.00740891
M_NLG_S05_vRhyme_bin_124	12074	62.66	Low-quality	Low-quality	3.92	HMM-based (lower-bound)	taxid_assigned	Viruses	Uroviricota	Caudoviricetes	no_support	no_support	no_support	no_support	Lysogeny	integrase	CheckV-based	0	3.16389	0	0	0	142.323	0.0844368	0.0037893	1.20493	0.0328539	0.0156302	0.017097	0.0364611
M_NLG_S05_vRhyme_bin_125	8862	58.51	Low-quality	Low-quality	15.23	HMM-based (lower-bound)	taxid_assigned	Viruses	Uroviricota	Caudoviricetes	no_support	no_support	no_support	no_support	lyso	-	-	0	0	0	0	0	326.054	0	0	0	0	0	0	0.02047
M_NLG_S05_vRhyme_bin_126	11272	53.91	Low-quality	Low-quality	17.78	HMM-based (lower-bound)	taxid_assigned	Viruses	Uroviricota	Caudoviricetes	NA	NA	NA	Nitrincola_phage_1M3-16	lyso	-	-	0	0	0	0	0	100.87	0	0	0	0	0	0	0.0083037
M_NLG_S05_vRhyme_bin_127	9541	53.21	Low-quality	Low-quality	4.31	HMM-based (lower-bound)	taxid_assigned	Viruses	Uroviricota	Caudoviricetes	NA	NA	NA	Planktothrix_phage_PaV-LD	Lysogeny	-	CheckV-based	0	0.360161	0	0	0.0877576	84.4356	0.00830464	0.125783	1.43747	0.22619	0.0792662	0.0810746	0.512296
M_NLG_S05_vRhyme_bin_128	21130	46.03	Low-quality	Low-quality	41.83	HMM-based (lower-bound)	taxid_assigned	Viruses	Uroviricota	Caudoviricetes	no_support	no_support	no_support	no_support	lyso	-	-	0	0.35144	0	0	0	566.81	0	0	0.0107074	0	0	0	0.0171837
M_NLG_S05_vRhyme_bin_129	5464	41.97	Low-quality	Low-quality	4.72	HMM-based (lower-bound)	taxid_assigned	Viruses	Uroviricota	Caudoviricetes	NA	NA	NA	Pelagibacter_phage_HTVC008M	lyso	-	-	0	0	0	0	0	72.0949	0	0	0	0	0	0	0.0101527
M_NLG_S05_vRhyme_bin_13	9221	51.92	Low-quality	Low-quality	6.87	AAI-based (medium-confidence)	taxid_assigned	Viruses	Uroviricota	Caudoviricetes	no_support	no_support	no_support	no_support	Lysogeny	integrase	-	0.257274	42.729	0	36.5943	4.97073	53.5354	0.590124	0.170318	5.29999	0.482522	0.311686	0.358717	0.382501
M_NLG_S05_vRhyme_bin_130	4837	56.56	Low-quality	Low-quality	8.25	HMM-based (lower-bound)	no_taxid_assigned	-	-	-	-	-	-	-	lyso	-	-	0	0.376507	0	0	0	54.414	0	0	0.038237	0	0	0	0.20083
M_NLG_S05_vRhyme_bin_131	5528	38.1	Low-quality	Low-quality	4.19	HMM-based (lower-bound)	taxid_assigned	Viruses	Uroviricota	Caudoviricetes	no_support	no_support	no_support	no_support	lyso	-	-	0	0	0	0	0	95.411	0	0	0	0	0	0	0
M_NLG_S05_vRhyme_bin_132	4943	62.51	Low-quality	Low-quality	3.9	HMM-based (lower-bound)	taxid_assigned	Viruses	Nucleocytoviricota	Megaviricetes	Algavirales	Phycodnaviridae	Prasinovirus	no_support	Lysogeny	-	CheckV-based	0	0	0	0	0	26.8465	0	0	0.0188039	0	0	0.0102913	0.137171
M_NLG_S05_vRhyme_bin_133	8299	52.56	Low-quality	Low-quality	26.76	AAI-based (medium-confidence)	taxid_assigned	Viruses	Uroviricota	Caudoviricetes	NA	Peduoviridae	no_support	no_support	Lysogeny	-	VIBRANT-based	69.9949	110.949	9.09218	1.0179	17.7985	328.282	0.71115	0.312322	5.97176	0.637149	0.332894	0.392469	0.663813
M_NLG_S05_vRhyme_bin_134	9236	60.72	Low-quality	Low-quality	18.1	AAI-based (medium-confidence)	taxid_assigned	Viruses	Uroviricota	Caudoviricetes	no_support	no_support	no_support	no_support	Lysogeny	invertasere,combinase,transposase	-	22.2659	38.0023	0.28616	4.4595	8.57381	179.841	0.717408	0.134148	11.0478	1.75293	0.160566	0.0617614	0.810032
M_NLG_S05_vRhyme_bin_135	4772	60.96	Low-quality	Low-quality	2.91	AAI-based (high-confidence)	taxid_assigned	Viruses	Uroviricota	Caudoviricetes	NA	NA	Immutovirus	Immutovirus_immuto	Lysogeny	-	CheckV-based	4.91075	4.05769	0	0.742144	1.00415	63.5738	0.73096	0.135315	6.31654	0.583045	0.177593	0.724176	0.980737
M_NLG_S05_vRhyme_bin_136	7955	60.08	Low-quality	Low-quality	11.47	HMM-based (lower-bound)	taxid_assigned	Viruses	Uroviricota	Caudoviricetes	no_support	no_support	no_support	no_support	lyso	-	-	0	0	0	0	0	69.9696	0	0	0.0384412	0	0	0	0.127124
M_NLG_S05_vRhyme_bin_137	10886	40.16	Low-quality	Low-quality	15.79	HMM-based (lower-bound)	taxid_assigned	Viruses	Uroviricota	Caudoviricetes	NA	NA	Xuquatrovirus	Xuquatrovirus_PTXU04	lyso	-	-	0	0	0	0	0.352026	121.334	0	0	0	0	0	0	0
M_NLG_S05_vRhyme_bin_138	11444	55.3	Low-quality	Low-quality	24.61	AAI-based (medium-confidence)	taxid_assigned	Viruses	Uroviricota	Caudoviricetes	no_support	no_support	no_support	no_support	lyso	-	-	0	0	0	0	0	119.053	0	0	0	0	0	0	0
M_NLG_S05_vRhyme_bin_139	6956	53.31	Low-quality	Low-quality	13.47	HMM-based (lower-bound)	taxid_assigned	Viruses	Uroviricota	Caudoviricetes	NA	NA	Baikalvirus	Baikalvirus_PaBG	lyso	-	-	0	2.35131	0	6.99876	0.22917	151.292	4.45663	2.05294	37.5525	1.81421	1.99155	3.66194	2.49585
M_NLG_S05_vRhyme_bin_14	17544	50.96	Low-quality	Low-quality	25.9	HMM-based (lower-bound)	taxid_assigned	Viruses	Uroviricota	Caudoviricetes	no_support	no_support	no_support	no_support	lyso	-	-	0	0	0	0	0	114.375	0	0.00375555	0.0235891	0	0.00774549	0	0.0774349
M_NLG_S05_vRhyme_bin_140	6041	60.93	Low-quality	Low-quality	4.51	HMM-based (lower-bound)	taxid_assigned	Viruses	Uroviricota	Caudoviricetes	no_support	no_support	no_support	no_support	Lysogeny	integrase	-	0	0	0	0.352718	0	33.3638	0.0425568	0.0136417	0.257056	0.0236551	0	0.131893	0.103134
M_NLG_S05_vRhyme_bin_141	7209	55.39	Low-quality	Low-quality	16.05	AAI-based (medium-confidence)	taxid_assigned	Viruses	Uroviricota	Caudoviricetes	no_support	no_support	no_support	no_support	Lysogeny	integrase	CheckV-based,VIBRANT-based	4.27559	2.37433	0	0.305413	1.00131	83.1854	1.04231	0.425237	3.47783	0.962684	0.688213	0.34642	0.588585
M_NLG_S05_vRhyme_bin_142	6608	53.86	Low-quality	Low-quality	7.43	HMM-based (lower-bound)	taxid_assigned	Viruses	Uroviricota	Caudoviricetes	no_support	no_support	no_support	no_support	Lysogeny	integrase	VIBRANT-based	0	1.17707	0	0	0	282.462	0.0452351	0	0.134483	0.0220009	0.0196255	0	0.00872019
M_NLG_S05_vRhyme_bin_143	11375	62.47	Low-quality	Low-quality	8.22	HMM-based (lower-bound)	taxid_assigned	Viruses	Uroviricota	Caudoviricetes	NA	NA	Cimpunavirus	Cimpunavirus_CMP1	Lysogeny	integrase	VIBRANT-based	0	0	0	0	0	66.3886	0.0142434	0	0.11292	0	0.0041197	0	0
M_NLG_S05_vRhyme_bin_144	19483	52.83	Low-quality	Low-quality	32.18	HMM-based (lower-bound)	taxid_assigned	Viruses	Uroviricota	Caudoviricetes	no_support	no_support	no_support	no_support	lyso	-	-	108.572	28.6173	27.6025	0.0591524	2.71506	377.33	0.309948	0.126971	1.93993	0.273728	0.11324	0.159257	0.323908
M_NLG_S05_vRhyme_bin_145	7358	40.94	Low-quality	Low-quality	12.26	HMM-based (lower-bound)	taxid_assigned	Viruses	Uroviricota	Caudoviricetes	no_support	no_support	no_support	no_support	lyso	-	-	0.259486	4.57899	0	0.675621	0.820387	224.183	0	0.00580673	0.341933	0	0.0089819	0	0
M_NLG_S05_vRhyme_bin_146	7850	35.15	Low-quality	Low-quality	13.53	HMM-based (lower-bound)	taxid_assigned	Viruses	Uroviricota	Caudoviricetes	no_support	no_support	no_support	no_support	lyso	-	-	0	1.53107	0	0	30.0006	244.22	0.0294198	0.00550117	0.0129576	0	0	0.0496416	0.0302474
M_NLG_S05_vRhyme_bin_15	7689	54.14	Low-quality	Low-quality	9.61	HMM-based (lower-bound)	taxid_assigned	Viruses	Uroviricota	Caudoviricetes	no_support	no_support	no_support	no_support	Lysogeny	recombinase	-	0	0	0	0	0	89.8411	0	0	0.0131847	0.0194127	0	0	0.00769434
M_NLG_S05_vRhyme_bin_16	5421	52.78	Low-quality	Low-quality	8.94	HMM-based (lower-bound)	taxid_assigned	Viruses	Uroviricota	Caudoviricetes	NA	NA	NA	Bacillus_phage_0305phi8-36	Lysogeny	-	CheckV-based	23.8454	21.0289	0	2.30589	23.5198	50.3093	0.231846	0.152353	2.06562	0.219081	0.107293	0.129338	0.377983
M_NLG_S05_vRhyme_bin_17	9750	52.04	Low-quality	Low-quality	7.65	HMM-based (lower-bound)	taxid_assigned	Viruses	no_support	no_support	no_support	no_support	no_support	no_support	Lysogeny	-	CheckV-based	0	21.8221	35.3574	0.373312	11.6612	47.2137	0.180166	0.086629	1.58988	0.106404	0.0725826	0.193105	0.260486
M_NLG_S05_vRhyme_bin_18	11241	51.53	Low-quality	Low-quality	15.5	HMM-based (lower-bound)	taxid_assigned	Viruses	Uroviricota	Caudoviricetes	NA	NA	Spbetavirus	Spbetavirus_SPbeta	Lysogeny	-	CheckV-based,VIBRANT-based	0.0322804	71.3716	1.29438	8.5449	7.99448	127.849	1.22655	0.189621	15.8067	0.657617	0.307274	0.467935	0.953235
M_NLG_S05_vRhyme_bin_19	11540	54.64	Low-quality	Low-quality	17.84	HMM-based (lower-bound)	taxid_assigned	Viruses	Uroviricota	Caudoviricetes	no_support	no_support	no_support	no_support	lyso	-	-	0.0632332	8.47818	0	0.228666	0.466473	100.114	0.0220716	0.0106127	0.591604	0.0429396	0.00364795	0.0182413	0.153174
M_NLG_S05_vRhyme_bin_2	29594	56.34	Low-quality	Low-quality	49.48	HMM-based (lower-bound)	taxid_assigned	Viruses	Uroviricota	Caudoviricetes	no_support	no_support	no_support	no_support	Lysogeny	invertase,recombinase	VIBRANT-based	0.137588	24.2199	0	0.961933	12.8324	60.5665	0.48597	0.109687	5.00401	0.271397	0.197115	0.138918	0.264516
M_NLG_S05_vRhyme_bin_20	12224	44.9	Low-quality	Low-quality	12.76	AAI-based (medium-confidence)	taxid_assigned	Viruses	Uroviricota	Caudoviricetes	no_support	no_support	no_support	no_support	lyso	-	-	0	1.04481	6.05402	0	0.12729	110.888	0	0.00168931	0.0716227	0	0.00348405	0	0.0278652
M_NLG_S05_vRhyme_bin_21	14564	61.52	Medium-quality	Medium-quality	53.33	AAI-based (medium-confidence)	taxid_assigned	Viruses	Uroviricota	Caudoviricetes	no_support	no_support	no_support	no_support	Lysogeny	integrase,parAB	-	0	0.966869	0	0	0.141354	45.225	0.0601943	0.0312658	0.824817	0.0997573	0.0322415	0.315994	0.209731
M_NLG_S05_vRhyme_bin_22	7226	54.95	Low-quality	Low-quality	5.18	AAI-based (high-confidence)	taxid_assigned	Viruses	Uroviricota	Caudoviricetes	no_support	no_support	no_support	no_support	lyso	-	-	36.8627	2.95538	0	0.390159	0.379007	40.53	0.20623	0.0427543	1.29139	0.122109	0.106331	0.0486312	0.120996
M_NLG_S05_vRhyme_bin_23	9597	61.06	Low-quality	Low-quality	13.11	HMM-based (lower-bound)	taxid_assigned	Viruses	Uroviricota	Caudoviricetes	no_support	no_support	no_support	no_support	lyso	-	-	0	0.57335	0	0	0.0436573	62.5516	0.00413137	0	0.14193	0.0482248	0.00477977	0	0.00637139
M_NLG_S05_vRhyme_bin_24	6912	59.77	Not-determined	Not-determined	NA	NA	taxid_assigned	Viruses	Uroviricota	Caudoviricetes	no_support	no_support	no_support	no_support	lyso	-	-	0.601136	0.283633	0	0	0.115184	55.0115	0.239802	0.180381	2.37641	0.116632	0.15133	1.97455	1.76506
M_NLG_S05_vRhyme_bin_25	6019	49.58	Low-quality	Low-quality	13.9	AAI-based (medium-confidence)	taxid_assigned	Viruses	Uroviricota	Caudoviricetes	no_support	no_support	no_support	no_support	lyso	-	-	0	0.211546	0	0	0	277.849	0.018292	0.0068408	0	0	0	0	0.0470164
M_NLG_S05_vRhyme_bin_26	7949	52.72	Low-quality	Low-quality	12.09	HMM-based (lower-bound)	taxid_assigned	Viruses	Uroviricota	Caudoviricetes	NA	NA	NA	Arthrobacter_phage_Faja	lyso	-	-	0	0	0	0	0	271.617	0	0	0	0	0	0	0
M_NLG_S05_vRhyme_bin_27	12790	56.83	Low-quality	Low-quality	20.42	HMM-based (lower-bound)	taxid_assigned	Viruses	Uroviricota	Caudoviricetes	no_support	no_support	no_support	no_support	lyso	-	-	0	0.100736	0	0	0	255.796	0.00580694	0	0.084401	0	0.00503874	0.00839861	0.0134332
M_NLG_S05_vRhyme_bin_28	8185	56.7	Low-quality	Low-quality	3.94	HMM-based (lower-bound)	taxid_assigned	Viruses	Uroviricota	Caudoviricetes	NA	NA	Colossusvirus	Colossusvirus_PW	Lysogeny	-	VIBRANT-based	0	4.18799	0	0	0.200089	284.365	0.236685	0.095596	2.06406	0.0920926	0.106794	1.47197	0.576723
M_NLG_S05_vRhyme_bin_29	9484	57.45	Low-quality	Low-quality	20.56	HMM-based (lower-bound)	taxid_assigned	Viruses	Uroviricota	Caudoviricetes	NA	NA	NA	Xylella_phage_Xfas53	lyso	-	-	0	3.25827	0.559398	0	20.6859	270.369	0.0166955	0.00936562	0.419141	0.0243604	0.0241447	0.0603669	0.0193108
M_NLG_S05_vRhyme_bin_3	7233	60.36	Low-quality	Low-quality	5.58	HMM-based (lower-bound)	taxid_assigned	Viruses	Uroviricota	Caudoviricetes	no_support	no_support	no_support	no_support	lyso	-	-	0.05264	0.273208	0	0.0761435	0.166426	57.1052	0.472475	0.132521	3.21856	0.173624	0.227762	0.960476	0.441238
M_NLG_S05_vRhyme_bin_30	17136	56.62	Low-quality	Low-quality	21.86	HMM-based (lower-bound)	taxid_assigned	Viruses	Uroviricota	Caudoviricetes	NA	NA	Jasminevirus	no_support	lyso	-	-	0	0	0	0	0.0223916	59.1812	0	0	0.0615961	0	0	0	0.00326785
M_NLG_S05_vRhyme_bin_31	9775	65.07	Low-quality	Low-quality	14.5	HMM-based (lower-bound)	taxid_assigned	Viruses	Uroviricota	Caudoviricetes	no_support	no_support	no_support	no_support	Lysogeny	integrase	VIBRANT-based	2.07938	18.2692	1.3624	0	0.816394	112.17	0.292762	0.0342146	0.644721	0.363886	0.117608	0.0117618	0.188124
M_NLG_S05_vRhyme_bin_32	14701	58.25	Low-quality	Low-quality	11.58	HMM-based (lower-bound)	taxid_assigned	Viruses	NA	NA	NA	Halspiviridae	Salterprovirus	Salterprovirus	Lysogeny	-	CheckV-based	2.86589	1.76724	0	0.205222	9.44949	168.261	0.118852	0.0349235	0.807643	0.0550532	0.0965813	0.0511597	0.0851005
M_NLG_S05_vRhyme_bin_33	8845	61.66	Low-quality	Low-quality	21.52	AAI-based (medium-confidence)	taxid_assigned	Viruses	Uroviricota	Caudoviricetes	no_support	no_support	no_support	no_support	lyso	-	-	0.933186	3.61329	0	8.87044	1.2176	129.094	0.740092	0.0894971	3.65394	0.232786	0.205089	0.089734	0.276799
M_NLG_S05_vRhyme_bin_34	6369	52.88	Low-quality	Low-quality	7.47	HMM-based (lower-bound)	no_taxid_assigned	-	-	-	-	-	-	-	lyso	-	-	0	0	0	0	0	66.2299	0	0	0	0	0	0	0.0898504
M_NLG_S05_vRhyme_bin_35	9742	63.62	Low-quality	Low-quality	22.78	HMM-based (lower-bound)	taxid_assigned	Viruses	Uroviricota	Caudoviricetes	NA	NA	NA	Streptomyces_phage_SF3	Lysogeny	recombinase	-	0	0	0	0	0	43.8983	0	0	0	0	0	0	0
M_NLG_S05_vRhyme_bin_36	7092	45.08	Low-quality	Low-quality	9.46	HMM-based (lower-bound)	taxid_assigned	Viruses	Uroviricota	Caudoviricetes	NA	Herelleviridae	no_support	no_support	Lysogeny	Cro	-	0	0	0	0	0.0563857	115.562	0	0	0	0	0	0	0.0246869
M_NLG_S05_vRhyme_bin_37	11381	52.07	Low-quality	Low-quality	28.69	HMM-based (lower-bound)	no_taxid_assigned	-	-	-	-	-	-	-	lyso	-	-	17.9969	84.3366	3.63171	32.6446	17.9893	470.023	4.69903	1.12486	28.9805	3.23747	1.4163	1.04894	1.70355
M_NLG_S05_vRhyme_bin_38	16276	49.46	Low-quality	Low-quality	22.18	HMM-based (lower-bound)	taxid_assigned	Viruses	Uroviricota	Caudoviricetes	no_support	no_support	no_support	no_support	lyso	-	-	20.423	18.0299	0	0.704137	7.46193	127.046	0.156674	0.144831	2.47836	0.274753	0.103396	0.0622347	0.55641
M_NLG_S05_vRhyme_bin_39	7556	53.53	Low-quality	Low-quality	3.21	AAI-based (medium-confidence)	taxid_assigned	Viruses	Nucleocytoviricota	Megaviricetes	Algavirales	Phycodnaviridae	Chlorovirus	no_support	lyso	-	-	71.5244	68.0613	0	154.932	3.95875	204.398	1.45799	0.411783	14.1007	1.01444	0.31335	0.530837	0.671431
M_NLG_S05_vRhyme_bin_4	11792	48.19	Low-quality	Low-quality	38.55	AAI-based (medium-confidence)	taxid_assigned	Viruses	Uroviricota	Caudoviricetes	no_support	no_support	no_support	no_support	lyso	-	-	61.3479	5.05401	0	0.449541	6.02634	41.3074	2.4175	0.674593	11.6878	0.729597	1.50783	0.152409	0.903388
M_NLG_S05_vRhyme_bin_40	7773	37.08	Low-quality	Low-quality	20.49	AAI-based (medium-confidence)	no_taxid_assigned	-	-	-	-	-	-	-	lyso	-	-	0	0	0	0	0	50.7516	0	0	0	0	0	0	0
M_NLG_S05_vRhyme_bin_41	11744	62.36	Low-quality	Low-quality	41.44	AAI-based (medium-confidence)	taxid_assigned	Viruses	Uroviricota	Caudoviricetes	no_support	no_support	no_support	no_support	Lysogeny	integrase	VIBRANT-based	0.0849	9.9389	0	3.56142	0.805256	49.9229	1.25311	0.163073	11.4784	0.680853	0.409792	0.175523	0.504899
M_NLG_S05_vRhyme_bin_42	7626	60.78	Low-quality	Low-quality	9.76	HMM-based (lower-bound)	taxid_assigned	Viruses	Uroviricota	Caudoviricetes	NA	NA	NA	Burkholderia_phage_BgManors32	lyso	-	-	0	0	0	0	0	73.3536	0	0	0	0.0293201	0	0	0.00774745
M_NLG_S05_vRhyme_bin_43	6397	61.84	Low-quality	Low-quality	17.51	AAI-based (medium-confidence)	taxid_assigned	Viruses	Uroviricota	Caudoviricetes	NA	NA	NA	Bacillus_phage_phBC6A52	Lysogeny	integrase	VIBRANT-based	0	0	0	0	0	61.4437	0	0	0	0	0.00671662	0	0
M_NLG_S05_vRhyme_bin_44	9303	49.42	Low-quality	Low-quality	6.24	HMM-based (lower-bound)	no_taxid_assigned	-	-	-	-	-	-	-	lyso	-	-	0	30.4783	0	1.04641	4.70877	148.782	0.326773	0.0595159	4.59808	0.140355	0.0392788	0.177997	0.291243
M_NLG_S05_vRhyme_bin_45	11629	50.73	Low-quality	Low-quality	35.55	AAI-based (medium-confidence)	taxid_assigned	Viruses	Uroviricota	Caudoviricetes	no_support	no_support	no_support	no_support	lyso	-	-	18.5227	249.635	22.6982	30.3383	38.0812	129.011	5.75124	1.52008	49.0743	4.5924	1.38168	0.489891	2.35875
M_NLG_S05_vRhyme_bin_46	13966	59.29	Low-quality	Low-quality	10.55	HMM-based (lower-bound)	taxid_assigned	Viruses	Uroviricota	Caudoviricetes	no_support	no_support	no_support	no_support	Lysogeny	transposase	CheckV-based	30.72	90.7459	1.66371	26.1433	47.7487	94.1573	14.7573	2.7562	77.7796	4.99427	6.18995	4.73981	5.0196
M_NLG_S05_vRhyme_bin_47	16389	64.85	Low-quality	Low-quality	15.95	HMM-based (lower-bound)	taxid_assigned	Viruses	Uroviricota	Caudoviricetes	NA	NA	Immutovirus	Immutovirus_immuto	Lysogeny	-	VIBRANT-based	445.511	627.634	1270.13	60.1327	294.659	829.506	4.03392	1.18931	9.93521	3.1383	2.12911	0.690401	2.15098
M_NLG_S05_vRhyme_bin_48	6040	47.78	Low-quality	Low-quality	3.62	HMM-based (lower-bound)	taxid_assigned	Viruses	Uroviricota	Caudoviricetes	no_support	no_support	no_support	no_support	lyso	-	-	0	0	0	0	0	71.8012	0	0	0	0	0	0.00879404	0.0468855
M_NLG_S05_vRhyme_bin_49	17830	62.68	Low-quality	Low-quality	16.95	HMM-based (lower-bound)	taxid_assigned	Viruses	Uroviricota	Caudoviricetes	no_support	no_support	no_support	no_support	Lysogeny	integrase	CheckV-based,VIBRANT-based	0.288216	1.28218	0	0.0297788	0.15187	44.2136	0.188886	0.020731	1.99662	0.0998563	0.0475066	0.0697813	0.0712415
M_NLG_S05_vRhyme_bin_5	28936	62.18	Medium-quality	Medium-quality	52.66	HMM-based (lower-bound)	taxid_assigned	Viruses	Uroviricota	Caudoviricetes	no_support	no_support	no_support	no_support	Lysogeny	-	VIBRANT-based	1.26489	4.82855	0	0.357976	0.420191	175.285	0.105579	0.0146142	0.467426	0.0373455	0.0333133	0.0971721	0.0496927
M_NLG_S05_vRhyme_bin_50	16539	54.13	Low-quality	Low-quality	47.53	AAI-based (medium-confidence)	taxid_assigned	Viruses	Uroviricota	Caudoviricetes	no_support	no_support	no_support	no_support	lyso	-	-	0	0	0	0	0	213.614	0	0	0	0	0	0	0.00361857
M_NLG_S05_vRhyme_bin_51	7709	52.98	Low-quality	Low-quality	4.63	HMM-based (lower-bound)	taxid_assigned	Viruses	Uroviricota	Caudoviricetes	no_support	no_support	no_support	no_support	lyso	-	-	0	0.086362	0	0	0.315647	101.721	0.0149351	0.0055854	0.0657801	0	0	0	0.00767763
M_NLG_S05_vRhyme_bin_52	11800	50.9	Low-quality	Low-quality	7.7	HMM-based (lower-bound)	taxid_assigned	Viruses	Uroviricota	Caudoviricetes	NA	Kyanoviridae	no_support	no_support	lyso	-	-	0	0	0	0	0	132.757	0	0	0.0182186	0	0	0	0.0797405
M_NLG_S05_vRhyme_bin_53	7489	52.29	Low-quality	Low-quality	17.8	AAI-based (medium-confidence)	taxid_assigned	Viruses	Uroviricota	Caudoviricetes	NA	NA	NA	Streptococcus_phage_315.1	Lysogeny	-	VIBRANT-based	0.767113	13.3598	5.4684	6.2139	0.215582	79.9695	0.153006	0.0629431	0.970417	0.218291	0.0236027	0.0995823	0.11405
M_NLG_S05_vRhyme_bin_54	11455	55.68	Not-determined	Not-determined	NA	NA	taxid_assigned	Viruses	Uroviricota	Caudoviricetes	no_support	no_support	no_support	no_support	lyso	-	-	197.207	156.146	80.3388	91.2223	61.0316	282.295	5.51228	1.40199	63.3889	4.28219	1.34667	3.08485	2.93721
M_NLG_S05_vRhyme_bin_55	20383	63.28	Low-quality	Low-quality	28.62	HMM-based (lower-bound)	taxid_assigned	Viruses	Uroviricota	Caudoviricetes	no_support	no_support	no_support	no_support	lyso	-	-	1.57035	6.26453	0	0.427576	3.87448	110.862	0.21741	0.0527114	4.44047	0.426549	0.103384	0.743466	0.436159
M_NLG_S05_vRhyme_bin_56	27409	60.88	Low-quality	Low-quality	14.34	HMM-based (lower-bound)	taxid_assigned	Viruses	Uroviricota	Caudoviricetes	no_support	no_support	no_support	no_support	Lysogeny	recombinase	CheckV-based	38.2801	30.6135	1003.44	3.02536	5.06087	120.762	25.642	27.7495	180.3	90.4812	18.2125	29.0174	25.1246
M_NLG_S05_vRhyme_bin_57	5897	59.78	Low-quality	Low-quality	9.2	HMM-based (lower-bound)	no_taxid_assigned	-	-	-	-	-	-	-	lyso	-	-	0	0	0	0	0	41.15	0	0	0.0818939	0	0	0	0
M_NLG_S05_vRhyme_bin_58	25705	58.02	Low-quality	Low-quality	44.77	HMM-based (lower-bound)	taxid_assigned	Viruses	Uroviricota	Caudoviricetes	no_support	no_support	no_support	no_support	Lysogeny	parAB	VIBRANT-based	0.0579978	4.03862	50.5818	64.4932	1.19187	142.096	0.169183	0.068949	1.78072	0.194109	0.103723	0.674468	0.405866
M_NLG_S05_vRhyme_bin_59	11672	58.16	Low-quality	Low-quality	18.24	HMM-based (lower-bound)	taxid_assigned	Viruses	Uroviricota	Caudoviricetes	no_support	no_support	no_support	no_support	Lysogeny	transposase	-	0	9.23793	0	0	0.33102	129.272	0.0139222	0.00585742	0.597859	0	0.0140938	0	0.0214708
M_NLG_S05_vRhyme_bin_6	45914	60.97	Medium-quality	Medium-quality	72.95	HMM-based (lower-bound)	taxid_assigned	Viruses	Uroviricota	Caudoviricetes	no_support	no_support	no_support	no_support	Lysogeny	parAB,transposase	VIBRANT-based	13.5867	5.3007	2.01405	0.0605457	1.58801	85.8034	0.100184	0.0604148	0.22945	0.0828346	0.115907	0.0440727	0.0798267
M_NLG_S05_vRhyme_bin_60	5998	53.85	Low-quality	Low-quality	16.39	AAI-based (medium-confidence)	taxid_assigned	Viruses	Uroviricota	Caudoviricetes	no_support	no_support	no_support	no_support	lyso	-	-	0	0	0	0	0	73.252	0	0	0	0	0	0	0
M_NLG_S05_vRhyme_bin_61	8454	54.35	Low-quality	Low-quality	10.34	HMM-based (lower-bound)	taxid_assigned	Viruses	Uroviricota	Caudoviricetes	NA	NA	Mardecavirus	no_support	lyso	-	-	21.4289	4.23461	0	0.20041	22.8751	116.901	0.612567	0.0826779	2.22736	0.206089	0.0879223	0.379697	0.362253
M_NLG_S05_vRhyme_bin_62	5527	53.84	Not-determined	Not-determined	NA	NA	taxid_assigned	Viruses	Uroviricota	Caudoviricetes	no_support	no_support	no_support	no_support	lyso	-	-	10.8597	48.3274	1.3116	3.50129	6.48068	87.4326	3.24254	0.585581	25.4308	1.0535	0.947298	0.599188	1.77588
M_NLG_S05_vRhyme_bin_63	14359	50.27	Low-quality	Low-quality	14.54	AAI-based (high-confidence)	taxid_assigned	Viruses	Uroviricota	Caudoviricetes	no_support	no_support	no_support	no_support	lyso	-	-	0	6.13925	0	0	6.94924	315.95	0.0290514	0.0133338	0.118648	0	0.00916662	0.045837	0.061095
M_NLG_S05_vRhyme_bin_64	7123	60.31	Low-quality	Low-quality	10.37	AAI-based (high-confidence)	taxid_assigned	Viruses	Uroviricota	Caudoviricetes	no_support	no_support	no_support	no_support	Lysogeny	-	CheckV-based	0.159935	1.38346	0	1.23384	0.730378	91.7002	0.212668	0.116317	1.15211	0.0724042	0.123022	1.1073	3.18136
M_NLG_S05_vRhyme_bin_65	5079	58.32	Not-determined	Not-determined	NA	NA	taxid_assigned	Viruses	Uroviricota	Caudoviricetes	no_support	no_support	no_support	no_support	Lysogeny	integrase	VIBRANT-based	0	1.93417	0	0	0.957296	30.7304	0.250866	0.172001	1.19699	0.0406711	0.100777	0.272122	0.0913479
M_NLG_S05_vRhyme_bin_66	5231	53.49	Low-quality	Low-quality	1.01	AAI-based (medium-confidence)	taxid_assigned	Viruses	Nucleocytoviricota	Megaviricetes	Algavirales	Phycodnaviridae	Chlorovirus	no_support	lyso	-	-	0.478077	47.9713	5.47713	10.2742	15.1868	45.2216	1.70279	0.171937	11.7356	0.530035	0.303385	0.103435	0.462181
M_NLG_S05_vRhyme_bin_67	19001	49.59	Medium-quality	Medium-quality	57.48	AAI-based (medium-confidence)	taxid_assigned	Viruses	Uroviricota	Caudoviricetes	no_support	no_support	no_support	no_support	lyso	-	-	0.0417895	0.469933	0	0	0.0660605	192.671	0.0250057	0	0.110135	0	0.0096434	0.00904146	0.0482046
M_NLG_S05_vRhyme_bin_68	4892	47.06	Low-quality	Low-quality	10.18	HMM-based (lower-bound)	no_taxid_assigned	-	-	-	-	-	-	-	lyso	-	-	0	0	0	0	0.682132	58.5145	0.0143447	0	0	0	0	0	0.0110612
M_NLG_S05_vRhyme_bin_69	5707	52.22	Low-quality	Low-quality	15.25	AAI-based (medium-confidence)	taxid_assigned	Viruses	Uroviricota	Caudoviricetes	NA	NA	NA	Planktothrix_phage_PaV-LD	lyso	-	-	0	3.64162	0	0.092266	0.0672215	191.693	0.0127226	0.00356847	0.722855	0.0866299	0.0110395	0	0.00981036
M_NLG_S05_vRhyme_bin_7	10699	57.44	Low-quality	Low-quality	10.13	AAI-based (medium-confidence)	taxid_assigned	Viruses	Uroviricota	Caudoviricetes	NA	NA	Immutovirus	Immutovirus_immuto	lyso	-	-	2.78528	12.6562	0	8.25195	5.0572	97.4875	0.86009	0.167085	8.20722	0.690147	0.247801	0.452566	0.477411
M_NLG_S05_vRhyme_bin_70	8738	62.51	Low-quality	Low-quality	23.47	AAI-based (medium-confidence)	taxid_assigned	Viruses	Uroviricota	Caudoviricetes	no_support	no_support	no_support	no_support	lyso	-	-	11.0908	71.312	2.10056	142.891	25.553	163.356	12.5339	2.07241	87.0135	5.50587	4.27935	4.00252	6.65735
M_NLG_S05_vRhyme_bin_71	8933	62.32	Low-quality	Low-quality	7.28	HMM-based (lower-bound)	taxid_assigned	Viruses	Uroviricota	Caudoviricetes	NA	NA	Asteriusvirus	no_support	Lysogeny	-	CheckV-based	0	0.07623	0	0.127473	0	151.583	0.0219715	0.0221856	0.383215	0.042745	0.010168	0.918371	0.372729
M_NLG_S05_vRhyme_bin_72	16762	56.35	Low-quality	Low-quality	13.81	HMM-based (lower-bound)	taxid_assigned	Viruses	Uroviricota	Caudoviricetes	no_support	no_support	no_support	no_support	Lysogeny	integrase,invertase,recombinase	-	4.95482	1.89148	5.44113	3.63404	0.710935	101.85	0.0556775	0.0221236	1.06673	0.157965	0.018788	0.189573	0.155632
M_NLG_S05_vRhyme_bin_73	20679	60.49	Low-quality	Low-quality	34.93	HMM-based (lower-bound)	taxid_assigned	Viruses	Uroviricota	Caudoviricetes	no_support	no_support	no_support	no_support	Lysogeny	parAB,recombinase,transposase	-	4.91126	14.8455	41.6071	2.48248	3.36715	80.3399	1.00872	0.302336	4.41233	1.25043	0.450804	0.418715	0.725874
M_NLG_S05_vRhyme_bin_74	16366	62.04	Low-quality	Low-quality	23.39	AAI-based (medium-confidence)	taxid_assigned	Viruses	Uroviricota	Caudoviricetes	no_support	no_support	no_support	no_support	lyso	-	-	1.30558	5.70834	11.1048	0.412038	0.225147	195.107	0.0520814	0.0278879	0.106352	0.165801	0.0232805	0.00684778	0.14421
M_NLG_S05_vRhyme_bin_75	8415	58.68	Low-quality	Low-quality	1.61	AAI-based (medium-confidence)	taxid_assigned	Viruses	Uroviricota	Caudoviricetes	no_support	no_support	no_support	no_support	Lysogeny	-	CheckV-based	23.3578	6.06148	0	0.17476	4.75341	43.3929	0.847434	0.18024	7.84342	0.867304	0.311323	0.644773	0.572935
M_NLG_S05_vRhyme_bin_76	8693	49.53	Low-quality	Low-quality	15.5	AAI-based (medium-confidence)	taxid_assigned	Viruses	Uroviricota	Caudoviricetes	no_support	no_support	no_support	no_support	lyso	-	-	0	1.40445	1.20562	0	1.61599	253.885	0.0314844	0.0201848	0.29715	0.0787526	0.00520368	0	0.0346823
M_NLG_S05_vRhyme_bin_77	8212	57.04	Low-quality	Low-quality	20.01	HMM-based (lower-bound)	no_taxid_assigned	-	-	-	-	-	-	-	lyso	-	-	0	0	0	0	0	32.4577	0.00817799	0	0.0972516	0	0	0.0118279	0.0914375
M_NLG_S05_vRhyme_bin_78	11511	61.41	Low-quality	Low-quality	2.66	HMM-based (lower-bound)	taxid_assigned	Viruses	Uroviricota	Caudoviricetes	no_support	no_support	no_support	no_support	Lysogeny	integrase	CheckV-based	7.28635	4.11054	0	0.366597	1.93639	41.3333	0.619239	0.180776	5.95291	0.528598	0.208348	0.118805	0.180278
M_NLG_S05_vRhyme_bin_79	13698	61.05	Low-quality	Low-quality	19.26	HMM-based (lower-bound)	taxid_assigned	Viruses	Uroviricota	Caudoviricetes	no_support	no_support	no_support	no_support	lyso	-	-	0	0	0	0	0	74.4216	0	0	0.0079717	0.0293432	0	0	0
M_NLG_S05_vRhyme_bin_8	7257	54.72	Low-quality	Low-quality	4.89	HMM-based (lower-bound)	taxid_assigned	Viruses	Uroviricota	Caudoviricetes	no_support	no_support	no_support	no_support	lyso	-	-	0	0	0	0	0.0553232	113.641	0.0261767	0.0763581	0.830105	0.112037	0.042399	1.73396	1.46945
M_NLG_S05_vRhyme_bin_80	14283	60.53	Low-quality	Low-quality	27.96	HMM-based (lower-bound)	taxid_assigned	Viruses	Uroviricota	Caudoviricetes	no_support	no_support	no_support	no_support	Lysogeny	integrase	-	241.968	157.745	180.604	7.77193	60.0712	393.441	3.16727	0.494033	24.1495	3.97371	0.853175	0.54479	2.07409
M_NLG_S05_vRhyme_bin_81	4880	62.97	Low-quality	Low-quality	12.26	HMM-based (lower-bound)	taxid_assigned	Viruses	Uroviricota	Caudoviricetes	no_support	no_support	no_support	no_support	lyso	-	-	0	0	0	0	0	53.6951	0	0	0	0	0	0	0
M_NLG_S05_vRhyme_bin_82	11847	49.43	Low-quality	Low-quality	19.33	AAI-based (medium-confidence)	taxid_assigned	Viruses	Uroviricota	Caudoviricetes	no_support	no_support	no_support	no_support	Lysogeny	transposase	CheckV-based	0	0	0	0	0	320.036	0	0	0	0	0	0.0347756	0.0741624
M_NLG_S05_vRhyme_bin_83	13789	53.95	Low-quality	Low-quality	43.5	AAI-based (medium-confidence)	taxid_assigned	Viruses	Uroviricota	Caudoviricetes	no_support	no_support	no_support	no_support	Lysogeny	integrasere,combinase	VIBRANT-based	0.082144	25.7223	0	0.277249	0.201993	144.773	0.210264	0.0428914	1.43604	0.138125	0.0505484	0.0928117	0.229515
M_NLG_S05_vRhyme_bin_84	10988	61.62	Low-quality	Low-quality	12.96	HMM-based (lower-bound)	taxid_assigned	Viruses	Uroviricota	Caudoviricetes	no_support	no_support	no_support	no_support	Lysogeny	transposase	CheckV-based	48.886	99.0313	2.21412	27.2097	33.8676	183.842	9.65522	1.29949	82.4735	4.32817	2.83512	4.85834	2.81386
M_NLG_S05_vRhyme_bin_85	12286	62.14	Low-quality	Low-quality	13.67	HMM-based (lower-bound)	taxid_assigned	Viruses	Uroviricota	Caudoviricetes	NA	Schitoviridae	no_support	no_support	lyso	-	-	41.849	35.0175	30.7534	3.71406	7.20408	195.455	1.96539	0.283558	15.2299	2.43909	0.459772	0.197199	0.894945
M_NLG_S05_vRhyme_bin_86	15928	57.36	Low-quality	Low-quality	24.64	HMM-based (lower-bound)	taxid_assigned	Viruses	Uroviricota	Caudoviricetes	no_support	no_support	no_support	no_support	lyso	-	-	0.777186	0	0	0	0	71.2086	0	0.00815236	0	0	0.0126102	0	0.143812
M_NLG_S05_vRhyme_bin_87	9326	34.95	Low-quality	Low-quality	6.62	AAI-based (medium-confidence)	taxid_assigned	Viruses	Uroviricota	Caudoviricetes	no_support	no_support	no_support	no_support	lyso	-	-	0	0	0	0	0	69.6162	0	0	0	0	0	0	0.00653088
M_NLG_S05_vRhyme_bin_88	12120	54.26	Low-quality	Low-quality	19.25	HMM-based (lower-bound)	taxid_assigned	Viruses	Uroviricota	Caudoviricetes	NA	NA	Xaviavirus	Xaviavirus_xavia	Lysogeny	integrase	-	3.1924	12.7817	0	2.90261	2.30698	69.9769	1.47665	0.307867	8.78205	1.0736	0.56479	0.0877077	0.502685
M_NLG_S05_vRhyme_bin_89	8523	57.53	Low-quality	Low-quality	14.2	HMM-based (lower-bound)	taxid_assigned	Viruses	Uroviricota	Caudoviricetes	NA	NA	NA	Actinoplanes_phage_phiAsp2	lyso	-	-	1.88047	8.96635	18.391	0.199031	0.966708	75.4177	0.237851	0.0718451	2.46587	0.418239	0.227553	0.215003	0.236312
M_NLG_S05_vRhyme_bin_9	6660	51.68	Low-quality	Low-quality	5.44	HMM-based (lower-bound)	taxid_assigned	Viruses	Uroviricota	Caudoviricetes	no_support	no_support	no_support	no_support	Lysogeny	-	CheckV-based	1.8591	16.2765	53.8391	0	0.178112	79.1468	0.168551	0.0598826	1.03931	0.0546518	0.0650014	0	0.0779815
M_NLG_S05_vRhyme_bin_90	8508	57.53	Low-quality	Low-quality	14.97	HMM-based (lower-bound)	taxid_assigned	Viruses	Nucleocytoviricota	no_support	no_support	no_support	no_support	no_support	lyso	-	-	0	2.14561	0	1.72752	6.05098	77.2142	2.39582	0.932817	19.1996	1.04271	1.26667	1.42446	2.38786
M_NLG_S05_vRhyme_bin_91	4253	46.41	Low-quality	Low-quality	6.96	HMM-based (lower-bound)	taxid_assigned	Viruses	Uroviricota	Caudoviricetes	no_support	no_support	no_support	no_support	lyso	-	-	0	0	0	0	0	28.5046	0	0.00894072	0.0210592	0	0	0	0
M_NLG_S05_vRhyme_bin_92	6581	60.71	Low-quality	Low-quality	11.91	HMM-based (lower-bound)	taxid_assigned	Viruses	Uroviricota	Caudoviricetes	no_support	no_support	no_support	no_support	Lysogeny	integrase	VIBRANT-based	1.25152	23.5217	0	26.2496	1.43883	41.2807	2.30903	0.299157	19.82	1.15891	0.626832	0.373341	0.476838
M_NLG_S05_vRhyme_bin_93	27446	54.19	Low-quality	Low-quality	20.6	AAI-based (medium-confidence)	taxid_assigned	Viruses	Uroviricota	Caudoviricetes	no_support	no_support	no_support	no_support	lyso	-	-	0.0137447	0.737145	0	1.31219	0.49249	184.871	0.175455	0.206845	1.60109	0.213339	0.0634349	0.0555103	0.295953
M_NLG_S05_vRhyme_bin_94	5113	40.52	Low-quality	Low-quality	10.21	HMM-based (lower-bound)	taxid_assigned	Viruses	Uroviricota	Caudoviricetes	NA	NA	Uetakevirus	no_support	lyso	-	-	0	0	0	0	0	37.5361	0	0	0	0	0	0	0
M_NLG_S05_vRhyme_bin_95	8543	51	Low-quality	Low-quality	14.56	HMM-based (lower-bound)	taxid_assigned	Viruses	Uroviricota	Caudoviricetes	no_support	no_support	no_support	no_support	Lysogeny	recombinase	-	0	0.395951	0	0	0	272.216	0.0593443	0	0.180953	0.00888098	0.0871431	0.0792278	0.0316802
M_NLG_S05_vRhyme_bin_96	7541	58.96	Low-quality	Low-quality	8.35	HMM-based (lower-bound)	no_taxid_assigned	-	-	-	-	-	-	-	lyso	-	-	0	0	0	0	0	46.3392	0	0	0	0	0	0	0
M_NLG_S05_vRhyme_bin_97	10823	57.45	Low-quality	Low-quality	12.59	HMM-based (lower-bound)	taxid_assigned	Viruses	Uroviricota	Caudoviricetes	no_support	no_support	no_support	no_support	lyso	-	-	0	0.580846	0.498615	0	0.0786279	562.738	0	0.0125219	0.019663	0	0.0193691	0.0242134	0
M_NLG_S05_vRhyme_bin_98	7592	37.1	Low-quality	Low-quality	18.44	AAI-based (medium-confidence)	taxid_assigned	Viruses	Uroviricota	Caudoviricetes	no_support	no_support	no_support	no_support	lyso	-	-	0	2.53673	0	0	0	54.7268	0	0	0.0133253	0	0	0	0
M_NLG_S05_vRhyme_bin_99	5250	52.78	Low-quality	Low-quality	10.26	HMM-based (lower-bound)	taxid_assigned	Viruses	Uroviricota	Caudoviricetes	no_support	no_support	no_support	no_support	lyso	-	-	0	0	0	0	0.0717727	36.9407	0	0	0	0	0	0	0
MP4_S01_NODE_5_length_146381_cov_43.889548_cutoff_5_type_linears	146381	67.03	Medium-quality	Medium-quality	68.04	HMM-based (lower-bound)	taxid_assigned	Viruses	Uroviricota	Caudoviricetes	no_support	no_support	no_support	no_support	lyso	-	-	6.81482	62.731	96.0402	38.8081	10.9317	30.0402	63.2146	66.6476	107.097	109.808	58.1452	84.5622	64.5005
MP4_S01_wtp_k141_102568	414497	69.14	High-quality	High-quality	100	HMM-based (lower-bound)	taxid_assigned	Viruses	Uroviricota	Caudoviricetes	no_support	no_support	no_support	no_support	Lysogeny	Cro	-	1.20999	0.385665	0.0370596	0.0834216	0.106361	0.354982	72.5892	73.8194	38.6248	97.2715	87.3577	95.5318	76.776
MP4_S01_wtp_k141_1032983	5324	42.79	Medium-quality	Medium-quality	83.89	AAI-based (medium-confidence)	taxid_assigned	Viruses	Artverviricota	Revtraviricetes	Ortervirales	Metaviridae	Metavirus	Cladosporium_fulvum_T-1_virus	lyso	-	-	0	0	0	0	0	0	1.79973	3.32344	20.8902	14.0723	2.83935	1.39489	1.92561
MP4_S01_wtp_k141_1066417	1710161	54.01	High-quality	High-quality	99.42	HMM-based (lower-bound)	taxid_assigned	Viruses	Nucleocytoviricota	Megaviricetes	no_support	no_support	no_support	no_support	Lysogeny	transposase	-	0.326333	0.902659	2.40544	1.86483	3.87564	1.71156	11.8408	11.9285	0.203817	0.862053	8.39041	3.07388	11.9913
MP4_S01_wtp_k141_1074752	971192	54.23	Medium-quality	Medium-quality	86.03	HMM-based (lower-bound)	taxid_assigned	Viruses	Nucleocytoviricota	Megaviricetes	no_support	no_support	no_support	no_support	Lysogeny	transposase	-	0.00236671	1.0228	0	0.571713	0.410043	0.777177	11.502	11.6323	0.167536	0.859689	8.26967	3.13756	11.606
MP4_S01_wtp_k141_1080076	116305	63.08	Medium-quality	Medium-quality	72.86	HMM-based (lower-bound)	taxid_assigned	Viruses	Uroviricota	Caudoviricetes	no_support	no_support	no_support	no_support	lyso	-	-	0.276681	1.15564	0.132076	0.445957	0.0583167	0.309035	23.1226	24.7136	6.02722	17.1382	27.2881	27.6533	23.8676
MP4_S01_wtp_k141_1154753	1036320	54.42	Complete	Complete	100	ITR (medium-confidence)	taxid_assigned	Viruses	Nucleocytoviricota	Megaviricetes	Algavirales	Phycodnaviridae	no_support	no_support	Lysogeny	transposase	-	0	0.141975	0.00592909	0.230996	0.105184	0.256868	12.0936	12.0415	0.162151	0.846715	8.5768	3.11816	12.2222
MP4_S01_wtp_k141_11583	265274	69.66	High-quality	High-quality	100	HMM-based (lower-bound)	taxid_assigned	Viruses	Uroviricota	Caudoviricetes	no_support	no_support	no_support	no_support	lyso	-	-	0.275538	0.347775	0	0.0150402	0.226459	0.283685	3.51196	3.42646	2.41738	3.01493	4.24371	4.3245	3.6821
MP4_S01_wtp_k141_1181015	3072643	53.69	High-quality	High-quality	100	HMM-based (lower-bound)	taxid_assigned	Viruses	Nucleocytoviricota	Megaviricetes	no_support	no_support	no_support	no_support	Lysogeny	recombinase	-	9.25173	21.9808	72.2169	112.354	100.672	61.212	10.5281	10.6822	1.5716	1.55699	7.4413	2.96311	10.6291
MP4_S01_wtp_k141_1197884	45020	41.76	Complete	Complete	100	DTR (high-confidence)	taxid_assigned	Viruses	Uroviricota	Caudoviricetes	no_support	no_support	no_support	no_support	Lysogeny	transposase	-	0.0408445	0.194322	0.272964	0.103392	3.05616	7.4597	0.0967426	6.10445	0.09688	0.00990579	0.283938	0.0250382	0.00942291
MP4_S01_wtp_k141_120553	331716	62.15	High-quality	High-quality	100	HMM-based (lower-bound)	taxid_assigned	Viruses	no_support	no_support	no_support	no_support	no_support	no_support	Lysogeny	parAB	-	0.0485044	0.0239756	0	0.00200461	0.0496564	0.00677204	23.5949	25.6052	6.18121	17.4648	27.6727	28.9023	24.3274
MP4_S01_wtp_k141_140417	1204968	53.79	High-quality	High-quality	97.13	HMM-based (lower-bound)	taxid_assigned	Viruses	Nucleocytoviricota	no_support	no_support	no_support	no_support	no_support	Lysogeny	-	VIBRANT-based	8.71098	27.4425	0.191222	65.7341	50.5056	19.6327	12.0845	12.2828	0.660281	1.11689	8.56687	3.23199	12.2076
MP4_S01_wtp_k141_182660	539080	68.93	Complete	Complete	100	ITR (high-confidence)	taxid_assigned	Viruses	no_support	no_support	no_support	no_support	no_support	no_support	lyso	-	-	1.26805	0.789288	0.011398	0.0912798	0.283087	5.57556	48.8668	49.7126	25.7311	65.5076	58.3658	64.5254	51.5173
MP4_S01_wtp_k141_211270	251929	70.05	High-quality	High-quality	100	HMM-based (lower-bound)	taxid_assigned	Viruses	Uroviricota	Caudoviricetes	no_support	no_support	no_support	no_support	lyso	-	-	0.341227	0.498786	0.0243895	0.0184764	0.0576907	0.396796	4.14639	3.85654	3.06721	3.44901	4.84874	4.87849	4.20915
MP4_S01_wtp_k141_233148	464891	62.74	High-quality	High-quality	100	HMM-based (lower-bound)	taxid_assigned	Viruses	Uroviricota	Caudoviricetes	no_support	no_support	no_support	no_support	Lysogeny	parAB	-	0.140416	0.106066	0.0132169	0.055784	0.0198	0.0604011	17.3584	18.6421	4.76728	13.0552	20.5544	20.8851	18.0003
MP4_S01_wtp_k141_25779	5036	39.83	Medium-quality	Medium-quality	76.68	AAI-based (high-confidence)	taxid_assigned	Viruses	Artverviricota	Revtraviricetes	Ortervirales	Metaviridae	Metavirus	Cladosporium_fulvum_T-1_virus	lyso	-	-	0	0	0	0	0	0	3.12254	5.6124	36.9524	23.5908	4.76064	2.94274	4.06445
MP4_S01_wtp_k141_282332	119645	66.48	High-quality	High-quality	100	HMM-based (lower-bound)	taxid_assigned	Viruses	Uroviricota	Caudoviricetes	no_support	no_support	no_support	no_support	Lysogeny	integrase,parAB	-	0.357329	0.392186	0	0.0944824	0.0971806	0.337959	2.01515	2.05817	1.32652	1.11224	2.50831	2.42406	2.0615
MP4_S01_wtp_k141_299981	49359	68	Medium-quality	Medium-quality	76.95	HMM-based (lower-bound)	taxid_assigned	Viruses	Uroviricota	Caudoviricetes	NA	Peduoviridae	no_support	no_support	lyso	-	-	1.11762	1.38569	0	0.121247	0.824472	0.432358	2.9871	2.79694	3.46582	1.71846	3.3463	3.33557	2.75886
MP4_S01_wtp_k141_309460	28424	65.2	Medium-quality	Medium-quality	52.99	HMM-based (lower-bound)	taxid_assigned	Viruses	Uroviricota	Caudoviricetes	no_support	no_support	no_support	no_support	lyso	-	-	52.3848	51.9591	11.6732	78.4413	24.8676	69.5478	40.6086	8.26805	193.913	13.8413	17.6064	3.26706	9.49459
MP4_S01_wtp_k141_309814	5167	63.25	Medium-quality	Medium-quality	56.37	AAI-based (medium-confidence)	no_taxid_assigned	-	-	-	-	-	-	-	lyso	-	-	49.9119	108.668	29.1346	41.9542	25.0343	60.6487	59.2792	10.4773	297.644	18.7981	24.7908	3.1697	12.1442
MP4_S01_wtp_k141_339400	41366	54.45	Medium-quality	Medium-quality	75.15	AAI-based (medium-confidence)	taxid_assigned	Viruses	Uroviricota	Caudoviricetes	no_support	no_support	no_support	no_support	lyso	-	-	0.100018	6.51765	2605.66	9.61289	0.936935	0.40729	0.0875554	4.15556	0.585765	0.105652	0.00128224	0	0.0128191
MP4_S01_wtp_k141_386995	15949	39.19	Medium-quality	Medium-quality	76.42	AAI-based (medium-confidence)	taxid_assigned	Viruses	Preplasmiviricota	Tectiliviricetes	Kalamavirales	Tectiviridae	Betatectivirus	Betatectivirus_AP50	lyso	-	-	0	0	0	0	0	0	43.5634	72.5905	491.163	305.826	49.9566	43.3704	46.4144
MP4_S01_wtp_k141_388681	5039	42.79	Medium-quality	Medium-quality	77.33	AAI-based (high-confidence)	taxid_assigned	Viruses	Artverviricota	Revtraviricetes	Ortervirales	Metaviridae	Metavirus	Cladosporium_fulvum_T-1_virus	lyso	-	-	0	0	0	0	0	0	1.91062	3.61859	22.2881	13.6292	3.15257	1.31588	2.79221
MP4_S01_wtp_k141_424865	199690	68.95	High-quality	High-quality	100	HMM-based (lower-bound)	taxid_assigned	Viruses	Uroviricota	Caudoviricetes	no_support	no_support	no_support	no_support	Lysogeny	parAB	-	0.460419	0.111516	0	0.0266397	0.145565	0.134993	111.232	113.045	55.5722	152.419	132.807	144.29	116.457
MP4_S01_wtp_k141_450744	53001	45.84	High-quality	High-quality	100	HMM-based (lower-bound)	taxid_assigned	Viruses	Lenarviricota	Howeltoviricetes	Cryppavirales	Mitoviridae	no_support	no_support	lyso	-	-	0.0260206	0.105039	0	0.0376386	0.0274221	0.021192	60.3025	92.2739	643.077	385.139	82.569	61.3985	66.8487
MP4_S01_wtp_k141_457836	1195878	53.78	High-quality	High-quality	97.16	HMM-based (lower-bound)	taxid_assigned	Viruses	Nucleocytoviricota	Megaviricetes	no_support	no_support	no_support	no_support	Lysogeny	transposase	-	0.0495886	0.185546	0.321126	0.0116769	0.170147	0.0723202	11.762	11.7711	0.246283	0.868738	8.17203	3.09391	11.7245
MP4_S01_wtp_k141_464758	3472510	53.82	High-quality	High-quality	100	HMM-based (lower-bound)	taxid_assigned	Viruses	Nucleocytoviricota	no_support	no_support	no_support	no_support	no_support	lyso	-	-	0.00966404	0.210249	0.0132709	0.0417455	0.775282	0.0795696	11.8129	11.9168	0.215058	0.883258	8.36879	3.13911	11.8653
MP4_S01_wtp_k141_591798	1395818	62.37	Complete	Complete	100	ITR (high-confidence)	taxid_assigned	Viruses	Uroviricota	Caudoviricetes	no_support	no_support	no_support	no_support	Lysogeny	Cro	-	0.0510484	0.115665	0.00220101	0.201515	0.0229075	0.0659843	11.8608	12.7531	3.25023	9.11241	13.9559	14.1791	12.2221
MP4_S01_wtp_k141_602085	5035	39.84	Medium-quality	Medium-quality	78.29	AAI-based (high-confidence)	taxid_assigned	Viruses	Artverviricota	Revtraviricetes	Ortervirales	Metaviridae	Metavirus	Cladosporium_fulvum_T-1_virus	lyso	-	-	0	0	0	0	0	0	1.19281	2.28831	12.8252	8.96345	1.5275	0.921846	1.31296
MP4_S01_wtp_k141_622038	305009	51.31	High-quality	High-quality	100	HMM-based (lower-bound)	taxid_assigned	Viruses	Nucleocytoviricota	Megaviricetes	Algavirales	Phycodnaviridae	Prymnesiovirus	Phaeocystis_globosa_virus	lyso	-	-	0	0.112122	0	0.174411	0.0158836	0.11784	11.4435	12.0708	0.330085	0.928151	7.67274	2.80818	11.5146
MP4_S01_wtp_k141_662712	433335	69.43	High-quality	High-quality	100	HMM-based (lower-bound)	taxid_assigned	Viruses	Uroviricota	Caudoviricetes	no_support	no_support	no_support	no_support	Lysogeny	integrase,invertase,recombinase	-	1.57749	0.783681	0.170153	0.372888	0.266082	0.596156	4.20048	4.06956	3.15204	3.70858	5.03838	5.1183	4.38103
MP4_S01_wtp_k141_685087	635138	62.53	High-quality	High-quality	100	HMM-based (lower-bound)	taxid_assigned	Viruses	Uroviricota	Caudoviricetes	no_support	no_support	no_support	no_support	lyso	-	-	0.287344	0.135236	0.0145112	0.00314087	0.0442408	0.0548213	14.8899	16.1141	4.05329	11.1357	17.512	18.3576	15.3685
MP4_S01_wtp_k141_705200	318685	63.02	High-quality	High-quality	100	HMM-based (lower-bound)	taxid_assigned	Viruses	Uroviricota	Caudoviricetes	no_support	no_support	no_support	no_support	lyso	-	-	1.00975	0.698766	0.106043	0.31716	0.206747	0.740139	23.1629	24.6237	6.49593	17.2081	27.021	29.9412	23.78
MP4_S01_wtp_k141_849499	1272098	54.11	Medium-quality	Medium-quality	85.13	HMM-based (lower-bound)	taxid_assigned	Viruses	Nucleocytoviricota	no_support	no_support	no_support	no_support	no_support	Lysogeny	-	VIBRANT-based	0.0213212	0.294466	0.00483016	0.713001	0.21327	0.771697	10.6501	10.7808	0.168764	0.751901	7.53931	2.80848	10.8775
MP4_S01_wtp_k141_898514	216240	68.64	High-quality	High-quality	100	HMM-based (lower-bound)	taxid_assigned	Viruses	Uroviricota	Caudoviricetes	no_support	no_support	no_support	no_support	Lysogeny	Cro,recombinase	VIBRANT-based	0.750444	0.507549	0.0284149	0.0922532	0.129944	0.218157	3.93667	3.74531	2.78401	3.39913	4.7202	4.77617	4.08806
MP4_S01_wtp_k141_912953	6590	51.43	High-quality	High-quality	100	AAI-based (medium-confidence)	taxid_assigned	Viruses	Artverviricota	Revtraviricetes	Ortervirales	Metaviridae	Metavirus	Cladosporium_fulvum_T-1_virus	lyso	-	-	0	0	0	0	0	0	97.8345	104.023	1.10307	6.57772	64.5025	23.7256	97.0641
MP4_S01_wtp_k141_944460	24232	65.23	Medium-quality	Medium-quality	60.58	HMM-based (lower-bound)	taxid_assigned	Viruses	Uroviricota	Caudoviricetes	NA	Peduoviridae	Tigrvirus	no_support	lyso	-	-	0	0	0	0	0	0	2.38575	2.44317	1.03995	1.42077	2.89699	2.93746	2.4057
MP4_S01_wtp_k141_965190	3165018	53.98	High-quality	High-quality	100	HMM-based (lower-bound)	taxid_assigned	Viruses	Nucleocytoviricota	Megaviricetes	no_support	no_support	no_support	no_support	lyso	-	-	0.276257	2.90631	0.135895	1.01288	5.50497	1.28182	11.7481	11.901	0.253445	0.851952	8.30649	3.11571	11.8307
MP4_S01_wtp_k141_977247_1	3676	43.14	Medium-quality	Medium-quality	60.38	AAI-based (high-confidence)	no_taxid_assigned	-	-	-	-	-	-	-	lyso	-	-	0	0	0	0	0	0	0.985261	2.14783	12.2604	8.12819	1.87577	0.730532	1.88491
MP4_S05_NODE_1_length_53288_cov_4.266379_cutoff_0_type_circular	53288	36.68	Complete	Complete	100	DTR (high-confidence)	taxid_assigned	Viruses	Uroviricota	Caudoviricetes	no_support	no_support	no_support	no_support	lyso	-	-	0	1.97006	0	0	0.0727317	0.0421557	0.00172068	0	22.6538	0.00167377	0	0.00124431	0
MP4_S05_NODE_5_length_39782_cov_6.236641_cutoff_0_type_circular	39782	46.03	Complete	Complete	100	DTR (high-confidence)	taxid_assigned	Viruses	Uroviricota	Caudoviricetes	no_support	no_support	no_support	no_support	Lysogeny	recombinase	-	0	17.1328	0	0.0167151	0	0	0	0	16.3084	0	0	0	0
MP4_S05_wtp_k141_1253170	43735	63.99	Medium-quality	Medium-quality	65.43	HMM-based (lower-bound)	taxid_assigned	Viruses	Nucleocytoviricota	Megaviricetes	Algavirales	Phycodnaviridae	Chlorovirus	Only_Syngen_Nebraska_virus_5	lyso	-	-	1.1352	8.61955	1.75615	6.325	4.22045	21.2903	2.36803	0.194054	45.442	1.44387	0.4554	0.669362	0.555312
MP4_S05_wtp_k141_1282654	24090	46.75	High-quality	High-quality	100	HMM-based (lower-bound)	taxid_assigned	Viruses	Uroviricota	Caudoviricetes	NA	Duneviridae	Unahavirus	Unahavirus_uv6H	lyso	-	-	0	0	0	0	0	0	36.277	54.1487	379.736	229.284	47.7238	37.7254	40.2868
MP4_S05_wtp_k141_1472100	22755	40.39	Medium-quality	Medium-quality	54.55	AAI-based (medium-confidence)	taxid_assigned	Viruses	Uroviricota	Caudoviricetes	no_support	no_support	no_support	no_support	lyso	-	-	0	30.0927	0	0.0292226	0.0212905	0.0493604	0	0	6.04305	0	0	0	0
MP4_S05_wtp_k141_1557111	5116	44.51	High-quality	High-quality	95.13	AAI-based (high-confidence)	taxid_assigned	Viruses	Artverviricota	Revtraviricetes	Ortervirales	Metaviridae	Metavirus	Cladosporium_fulvum_T-1_virus	lyso	-	-	0	0	0	0	0	0	2.35681	5.33864	32.3251	19.2121	4.9091	2.05427	3.82124
MP4_S05_wtp_k141_1647883	190366	69.39	High-quality	High-quality	100	HMM-based (lower-bound)	taxid_assigned	Viruses	Uroviricota	Caudoviricetes	no_support	no_support	no_support	no_support	lyso	-	-	0.188358	0.296623	0.0161385	0.164174	0.0941619	0.200607	45.9848	46.3466	24.5196	61.9693	55.018	59.7018	48.4268
MP4_S05_wtp_k141_1796590	263026	44.2	High-quality	High-quality	100	HMM-based (lower-bound)	taxid_assigned	Viruses	Uroviricota	Caudoviricetes	no_support	no_support	no_support	no_support	Lysogeny	integrase	VIBRANT-based	0.064667	0.296321	0	0.166856	0.0957784	0.0854058	0.0420066	0.0313865	93.2355	0.128857	0.0325677	0.0385702	0.0322569
MP4_S05_wtp_k141_1946704	7601	64.69	Medium-quality	Medium-quality	51.82	AAI-based (medium-confidence)	no_taxid_assigned	-	-	-	-	-	-	-	lyso	-	-	0	2.9297	0	0	0.191211	2.21654	3.78178	0.429705	23.6697	0.80966	1.93295	0.187554	0.581365
MP4_S05_wtp_k141_1949575	25210	53.34	Medium-quality	Medium-quality	68.85	AAI-based (medium-confidence)	taxid_assigned	Viruses	Uroviricota	Caudoviricetes	NA	Peduoviridae	no_support	no_support	lyso	-	-	16.8674	184.236	2.55916	218.48	17.8336	223.748	3.21339	0.709004	41.4259	2.92235	0.56176	1.6202	1.37845
MP4_S05_wtp_k141_2041780	6239	39.12	Medium-quality	Medium-quality	58.17	HMM-based (lower-bound)	taxid_assigned	Viruses	Artverviricota	Revtraviricetes	Ortervirales	Caulimoviridae	no_support	no_support	lyso	-	-	0	0	0	0	0	0	1.84441	6.3687	36.2161	26.2186	4.24652	1.77485	2.75946
MP4_S05_wtp_k141_2178780	6158	55.78	Medium-quality	Medium-quality	67.18	AAI-based (medium-confidence)	taxid_assigned	Viruses	Uroviricota	Caudoviricetes	no_support	no_support	no_support	no_support	lyso	-	-	0.223955	10.7195	0	0.215967	0.236018	0.364793	0.431805	0.0208818	7.6336	0.130355	0.133507	0.0646058	0.264075
MP4_S05_wtp_k141_2313180	94521	63.53	High-quality	High-quality	96.51	HMM-based (lower-bound)	taxid_assigned	Viruses	Uroviricota	Caudoviricetes	no_support	no_support	no_support	no_support	Lysogeny	integrase,parAB,transposase	VIBRANT-based	0.603077	0.00841408	0	0.00703506	0.00512548	0.0475322	40.5046	43.7958	10.8681	32.2453	47.475	47.5123	41.4801
MP4_S05_wtp_k141_2433338	5719	43.22	High-quality	High-quality	91.28	AAI-based (medium-confidence)	taxid_assigned	Viruses	Artverviricota	Revtraviricetes	Ortervirales	Metaviridae	Metavirus	Cladosporium_fulvum_T-1_virus	lyso	-	-	0	0	0	0	0	0	1.38684	2.54976	17.689	10.5271	2.5134	1.04927	1.74316
MP4_S05_wtp_k141_2555819	216675	68.68	High-quality	High-quality	100	HMM-based (lower-bound)	taxid_assigned	Viruses	Uroviricota	Caudoviricetes	no_support	no_support	no_support	no_support	lyso	-	-	0.218528	0.444132	1.57386	0.0153447	0.24595	0.165881	88.9733	90.4586	48.2122	122.791	106.176	115.321	93.9693
MP4_S05_wtp_k141_291453	5924	40.56	High-quality	High-quality	100	AAI-based (high-confidence)	taxid_assigned	Viruses	Artverviricota	Revtraviricetes	Ortervirales	Retroviridae	Betaretrovirus	no_support	lyso	-	-	0.388002	1.47677	5.70465	1.79598	0.654241	1.89601	1359.84	1251.52	7557.37	3314.85	485.518	1673.22	1042.12
MP4_S05_wtp_k141_2922159	6447	61.42	Complete	Complete	100	DTR (high-confidence)	taxid_assigned	Viruses	Hofneiviricota	Faserviricetes	Tubulavirales	Inoviridae	NA	Stenotrophomonas_phage_phiSHP2	lyso	-	-	0	0	0	0	0.0751459	0	92.0827	106.945	357.918	183.959	112.154	115.762	95.1648
MP4_S05_wtp_k141_3133091	5856	58.4	Medium-quality	Medium-quality	63.88	AAI-based (medium-confidence)	taxid_assigned	Viruses	Nucleocytoviricota	no_support	no_support	no_support	no_support	no_support	lyso	-	-	0.392508	15.754	0	0	1.48914	0.959014	3.31944	1.40975	23.5646	1.12708	0.78348	0.169844	0.404467
MP4_S05_wtp_k141_3183610	331612	69.34	High-quality	High-quality	100	HMM-based (lower-bound)	taxid_assigned	Viruses	Uroviricota	Caudoviricetes	no_support	no_support	no_support	no_support	Lysogeny	integrase	-	0.451925	0.230238	0.259406	0.0260681	0.0978831	0.128709	43.5264	43.6314	23.2873	58.5887	52.0477	56.4033	45.7758
MP4_S05_wtp_k141_3496841	40500	57.76	Medium-quality	Medium-quality	67.99	HMM-based (lower-bound)	taxid_assigned	Viruses	Uroviricota	Caudoviricetes	no_support	no_support	no_support	no_support	Lysogeny	integrase	-	0.340522	22.1901	0.303429	0.295538	2.78717	0.637865	3.78539	0.409583	21.7479	0.618836	1.26316	0.0998699	0.611889
MP4_S05_wtp_k141_3609637	80991	68.86	Medium-quality	Medium-quality	52.28	HMM-based (lower-bound)	taxid_assigned	Viruses	Uroviricota	Caudoviricetes	no_support	no_support	no_support	no_support	lyso	-	-	0.19866	0.0196394	0	0.00821031	0	0.0138682	112.821	113.86	55.5829	154.248	133.964	144.91	117.796
MP4_S05_wtp_k141_3825715	6942	41.77	High-quality	High-quality	100	AAI-based (high-confidence)	taxid_assigned	Viruses	Artverviricota	Revtraviricetes	Ortervirales	Retroviridae	Betaretrovirus	no_support	lyso	-	-	1.2582	4.00976	20.8001	11.0156	9.77027	3.72134	1100.56	1057.71	6305.29	2785.01	331.007	1381.63	808.021
MP4_S05_wtp_k141_3886960	5067	40.04	Medium-quality	Medium-quality	75.93	AAI-based (high-confidence)	taxid_assigned	Viruses	Artverviricota	Revtraviricetes	Ortervirales	Metaviridae	Metavirus	Cladosporium_fulvum_T-1_virus	lyso	-	-	0	0	0	0	0	0	3.18487	6.03995	38.3761	24.5906	4.95134	3.06868	3.82331
MP4_S05_wtp_k141_3959840	29998	63.13	Medium-quality	Medium-quality	54.26	HMM-based (lower-bound)	taxid_assigned	Viruses	Uroviricota	Caudoviricetes	no_support	no_support	no_support	no_support	Lysogeny	integrasere,combinase	VIBRANT-based	4.47476	174.37	2.25311	4.52204	2.53554	2.35887	1.16762	0.111452	31.599	0.853324	0.244889	0.228775	0.286367
MP4_S05_wtp_k141_4156304	5183	47.25	Medium-quality	Medium-quality	83.9	AAI-based (medium-confidence)	taxid_assigned	Viruses	Artverviricota	Revtraviricetes	Ortervirales	Metaviridae	Errantivirus	Trichoplusia_ni_TED_virus	lyso	-	-	0	0	0	0	0	0	1.80446	3.09132	19.2846	11.2027	2.75797	1.36887	2.30539
MP4_S05_wtp_k141_4386780	236288	68.33	High-quality	High-quality	100	HMM-based (lower-bound)	taxid_assigned	Viruses	Uroviricota	Caudoviricetes	no_support	no_support	no_support	no_support	lyso	-	-	0.824904	1.73341	0.481074	0.309562	0.243988	0.789082	50.7042	52.3988	27.4848	70.0034	60.9921	65.4895	53.2842
MP4_S05_wtp_k141_4437011	5473	43.34	Medium-quality	Medium-quality	81.35	AAI-based (high-confidence)	taxid_assigned	Viruses	Artverviricota	Revtraviricetes	Ortervirales	Metaviridae	Metavirus	Cladosporium_fulvum_T-1_virus	lyso	-	-	0	0	0	0	0	0	1.75073	3.25175	19.5688	12.304	2.83474	0.987397	1.95716
MP4_S05_wtp_k141_4482082	149998	68.81	High-quality	High-quality	96.82	HMM-based (lower-bound)	taxid_assigned	Viruses	Uroviricota	Caudoviricetes	no_support	no_support	no_support	no_support	lyso	-	-	0.101137	0.413565	0	0.0221657	0.148571	0.284547	110.502	112.48	55.7905	151.891	132.125	142.244	115.844
MP4_S05_wtp_k141_4608573	54764	65.06	High-quality	High-quality	100	HMM-based (lower-bound)	taxid_assigned	Viruses	Uroviricota	Caudoviricetes	NA	Peduoviridae	no_support	no_support	Lysogeny	integrase	VIBRANT-based	0.318983	0.82778	0.0560992	0.0849961	0.230007	0.205098	19.257	20.8819	14.9949	30.192	22.5321	26.0892	20.2082
MP4_S05_wtp_k141_482415	68824	64.18	High-quality	High-quality	97.47	HMM-based (lower-bound)	taxid_assigned	Viruses	Uroviricota	Caudoviricetes	no_support	no_support	no_support	no_support	Lysogeny	invertase,recombinase	VIBRANT-based	2.91223	9.63743	1.74091	13.2656	2.47076	4.6022	1.5361	0.14424	34.0609	1.00176	0.358365	0.529404	0.47667
MP4_S05_wtp_k141_4903917	6705	52.5	Medium-quality	Medium-quality	73.14	AAI-based (medium-confidence)	no_taxid_assigned	-	-	-	-	-	-	-	lyso	-	-	0	19.0969	0	0.793392	0.216763	99.0021	0.875207	0.230139	8.23955	0.957763	0.304561	1.17187	1.24429
MP4_S05_wtp_k141_4919144	5108	50.51	Medium-quality	Medium-quality	78.52	AAI-based (high-confidence)	taxid_assigned	Viruses	Artverviricota	Revtraviricetes	Ortervirales	Metaviridae	Metavirus	Cladosporium_fulvum_T-1_virus	lyso	-	-	0	0	0	0	0	0	1.37322	2.37141	11.9067	7.15908	2.45061	0.928143	1.87555
MP4_S05_wtp_k141_4930146	5334	52.91	Medium-quality	Medium-quality	80.49	AAI-based (high-confidence)	no_taxid_assigned	-	-	-	-	-	-	-	lyso	-	-	0	0	0	0	0	0	0.713386	1.43199	8.9037	6.60493	1.69047	0.708568	1.51772
MP4_S05_wtp_k141_4964373	5595	41.43	Medium-quality	Medium-quality	83.95	AAI-based (high-confidence)	no_taxid_assigned	-	-	-	-	-	-	-	lyso	-	-	0	0	0	0	0	0	1.18814	2.49136	16.2838	12.3864	2.29418	0.853281	1.73125
MP4_S05_wtp_k141_5035081	45358	57.84	Medium-quality	Medium-quality	51.28	AAI-based (medium-confidence)	taxid_assigned	Viruses	Uroviricota	Caudoviricetes	no_support	no_support	no_support	no_support	lyso	-	-	3.3851	14.4831	2.09971	0.219904	2.40321	2.79821	2.87357	1.24343	21.7077	0.776726	0.646672	0.0679765	0.273566
MP4_S05_wtp_k141_5116331	37785	44.79	Medium-quality	Medium-quality	59	HMM-based (lower-bound)	taxid_assigned	Viruses	Nucleocytoviricota	Megaviricetes	Imitervirales	Mimiviridae	no_support	no_support	Lysogeny	integrase	-	0	0.0420965	0	0	0	0	0.00728	0.00544512	104.173	0.018884	0.00491316	0.0035097	0.0018712
MP4_S05_wtp_k141_5157099	5405	44.83	Medium-quality	Medium-quality	80.92	AAI-based (high-confidence)	taxid_assigned	Viruses	Artverviricota	Revtraviricetes	Ortervirales	Metaviridae	Metavirus	Cladosporium_fulvum_T-1_virus	lyso	-	-	0	0	0	0	0	0	1.54374	2.51232	17.3269	11.2047	2.55147	1.25131	1.34735
MP4_S05_wtp_k141_5275342	202014	44.14	High-quality	High-quality	93.16	HMM-based (lower-bound)	taxid_assigned	Viruses	Uroviricota	Caudoviricetes	no_support	no_support	no_support	no_support	Lysogeny	transposase	VIBRANT-based	0	0.0157476	0	0	0	0	0.0052197	0.00560155	102.246	0.0273738	0.00301946	0.00311818	0.00454989
MP4_S05_wtp_k141_5348349	43689	60.57	Medium-quality	Medium-quality	56.17	AAI-based (medium-confidence)	taxid_assigned	Viruses	Uroviricota	Caudoviricetes	no_support	no_support	no_support	no_support	lyso	-	-	1.47311	4940.91	5.41465	8.3103	9.82482	22.0325	2.74829	1.11433	19.958	2.5621	1.37857	1.54654	3.7699
MP4_S05_wtp_k141_5359512	7343	42.61	Medium-quality	Medium-quality	80.1	AAI-based (medium-confidence)	taxid_assigned	Viruses	Uroviricota	Caudoviricetes	NA	NA	Sarumanvirus	no_support	lyso	-	-	0	122.28	15.8987	0	95.7319	39.1582	0.973981	0.140095	10.7575	0.194344	0.158914	0.0270899	0.438104
MP4_S05_wtp_k141_5601459	282239	46.76	High-quality	High-quality	97.37	HMM-based (lower-bound)	taxid_assigned	Viruses	Uroviricota	Caudoviricetes	no_support	no_support	no_support	no_support	lyso	-	-	0.0260605	0.00845355	0.0217703	0	0.00171651	0.00795919	0.00974616	0.00628737	59.6886	0.021489	0.00413446	0.00634317	0.0112729
MP4_S05_wtp_k141_5939698	5194	40.53	High-quality	High-quality	97.68	AAI-based (high-confidence)	taxid_assigned	Viruses	Artverviricota	Revtraviricetes	Ortervirales	Metaviridae	Errantivirus	Trichoplusia_ni_TED_virus	lyso	-	-	0	0	0	0	0	0	1.79182	3.0006	24.3521	13.7376	3.42613	1.4681	2.51831
MP4_S05_wtp_k141_5992494	179218	68.98	High-quality	High-quality	100	HMM-based (lower-bound)	taxid_assigned	Viruses	Uroviricota	Caudoviricetes	no_support	no_support	no_support	no_support	lyso	-	-	0.253941	0.829842	0.822832	0.10389	0.435218	0.520178	89.0864	89.7953	47.588	120.332	106.495	115.63	94.0184
MP4_S05_wtp_k141_6076831	5668	42.03	Medium-quality	Medium-quality	88.84	AAI-based (medium-confidence)	taxid_assigned	Viruses	Artverviricota	Revtraviricetes	Ortervirales	Metaviridae	Metavirus	Cladosporium_fulvum_T-1_virus	lyso	-	-	0	0	0	0	0	0	0.88165	2.16888	13.0388	7.63196	1.64233	0.690211	1.52808
MP4_S05_wtp_k141_6140901	5533	39	Medium-quality	Medium-quality	86.08	AAI-based (high-confidence)	taxid_assigned	Viruses	Artverviricota	Revtraviricetes	Ortervirales	Metaviridae	Metavirus	Cladosporium_fulvum_T-1_virus	lyso	-	-	0	0	0	0	0	0	4.09323	6.03325	43.0706	23.519	5.51213	3.73898	4.22328
MP4_S05_wtp_k141_6183555	47762	64.57	Complete	Complete	100	DTR (high-confidence)	taxid_assigned	Viruses	Uroviricota	Caudoviricetes	no_support	no_support	no_support	no_support	Lysogeny	recombinase	-	0	0.0832574	0	0	0	0	0.00863892	0	11.2169	0.0112045	0	0.00138828	0
MP4_S05_wtp_k141_6184034	42100	49.26	Complete	Complete	100	DTR (high-confidence)	taxid_assigned	Viruses	Uroviricota	Caudoviricetes	no_support	no_support	no_support	no_support	lyso	-	-	0.0218387	0.850091	1.89733	0.347486	0.13809	0.160076	0.205816	0.0287113	14.7169	0.131351	0.0667739	0.103949	0.11336
NA_S06_NODE_1_length_39708_cov_52.827897_cutoff_26_type_circular	39708	63.66	Medium-quality	Medium-quality	51.96	HMM-based (lower-bound)	taxid_assigned	Viruses	Uroviricota	Caudoviricetes	no_support	no_support	no_support	no_support	Lysogeny	integrase	VIBRANT-based	0	0	0	0	0	0	50.2551	56.5611	29.1779	112.087	59.2512	66.3137	52.0223
NA_S06_NODE_1_length_43698_cov_111.134287_cutoff_54_type_circular	43698	66.29	Complete	Complete	100	DTR (medium-confidence)	taxid_assigned	Viruses	Uroviricota	Caudoviricetes	no_support	no_support	no_support	no_support	Lysogeny	Cro,integrase,recombinase	VIBRANT-based	0	0	0	0	0	1.07955	269.294	285.536	101.036	453.406	319.529	358.129	282.009
NA_S06_wtp_k141_107412	136001	65	High-quality	High-quality	100	HMM-based (lower-bound)	taxid_assigned	Viruses	Uroviricota	Caudoviricetes	no_support	no_support	no_support	no_support	Lysogeny	invertase,recombinase	VIBRANT-based	0.00676032	0.0877171	0	1.04633	0.0142489	0.148657	43.8235	48.9005	41.8254	65.7541	52.7492	59.0862	46.3742
NA_S06_wtp_k141_1083098	5607	43.68	Medium-quality	Medium-quality	51.69	AAI-based (medium-confidence)	taxid_assigned	Viruses	no_support	no_support	no_support	no_support	no_support	no_support	lyso	-	-	0	0	0	12.0967	0	0	0	0	0.0432152	5.50389	0	0	0
NA_S06_wtp_k141_1335020	204030	62.27	High-quality	High-quality	100	HMM-based (lower-bound)	taxid_assigned	Viruses	Uroviricota	Caudoviricetes	no_support	no_support	no_support	no_support	Lysogeny	parAB	-	0.0788594	0.0350819	0	0	0.0142469	0.0495455	8.01217	8.61489	2.108	5.98371	9.21948	9.4303	8.18703
NA_S06_wtp_k141_138062	5066	39.95	Medium-quality	Medium-quality	77.14	AAI-based (high-confidence)	taxid_assigned	Viruses	Artverviricota	Revtraviricetes	Ortervirales	Metaviridae	Metavirus	Cladosporium_fulvum_T-1_virus	lyso	-	-	0	0	0	0	0	0	3.42984	5.7467	40.3448	24.6483	5.02561	2.94494	4.10319
NA_S06_wtp_k141_1433287	146205	63.58	High-quality	High-quality	100	HMM-based (lower-bound)	taxid_assigned	Viruses	Uroviricota	Caudoviricetes	no_support	no_support	no_support	no_support	lyso	-	-	0.150924	0.228466	0.0210131	0.063674	0.0397633	0.122917	11.2071	11.6362	2.95251	8.47048	13.0781	13.1913	11.3039
NA_S06_wtp_k141_15435	28848	45.35	High-quality	High-quality	100	HMM-based (lower-bound)	taxid_assigned	Viruses	Lenarviricota	Howeltoviricetes	Cryppavirales	Mitoviridae	Duamitovirus	Duamitovirus_chqu1	lyso	-	-	0	0	0	0	0	0	64.7925	96.0832	664.607	396.131	81.5327	67.3172	68.9987
NA_S06_wtp_k141_336606	7642	47.34	Medium-quality	Medium-quality	71.29	AAI-based (medium-confidence)	no_taxid_assigned	-	-	-	-	-	-	-	lyso	-	-	0	0.104071	0	25.6691	0	0	0	0	0	5.64888	0	0	0
NA_S06_wtp_k141_400511	148178	66.5	High-quality	High-quality	100	HMM-based (lower-bound)	taxid_assigned	Viruses	Uroviricota	Caudoviricetes	no_support	no_support	no_support	no_support	Lysogeny	integrase	-	0.418822	0.58503	0.0207333	0.143603	0.196169	0.523023	45.1797	48.7794	40.6024	66.8086	54.0294	61.1574	46.9586
NA_S06_wtp_k141_427216	239773	68.9	High-quality	High-quality	100	HMM-based (lower-bound)	taxid_assigned	Viruses	Uroviricota	Caudoviricetes	no_support	no_support	no_support	no_support	lyso	-	-	0.437133	0.971857	0.333138	0.23573	0.394001	0.552761	95.9822	97.3551	50.2906	130.601	115.078	125.636	100.812
NA_S06_wtp_k141_493503	5195	52.78	Medium-quality	Medium-quality	78.96	AAI-based (high-confidence)	taxid_assigned	Viruses	Artverviricota	Revtraviricetes	Ortervirales	Metaviridae	Metavirus	Cladosporium_fulvum_T-1_virus	lyso	-	-	0	0	0	0	0	0	0.758949	1.10892	6.64655	5.494	1.56214	0.5616	0.925471
NA_S06_wtp_k141_510814	82580	63.26	High-quality	High-quality	100	HMM-based (lower-bound)	taxid_assigned	Viruses	Uroviricota	Caudoviricetes	no_support	no_support	no_support	no_support	lyso	-	-	0.122469	0.443015	0	0.024157	0.146666	0.272026	23.2238	24.7295	6.4274	17.6504	27.9628	27.5241	24.0424
NA_S06_wtp_k141_54691	5534	41.92	Medium-quality	Medium-quality	84.73	AAI-based (high-confidence)	taxid_assigned	Viruses	Artverviricota	Revtraviricetes	Ortervirales	Metaviridae	Metavirus	Cladosporium_fulvum_T-1_virus	lyso	-	-	0	0	0	0	0	0	2.60958	5.2793	30.4964	20.2752	4.17888	2.06685	3.5901
NLG_S01_NODE_1_length_955930_cov_6.263669_cutoff_5_type_linears	955930	54.11	Medium-quality	Medium-quality	76.42	HMM-based (lower-bound)	taxid_assigned	Viruses	no_support	no_support	no_support	no_support	no_support	no_support	lyso	-	-	0.0100989	0.281207	3.79877	0.263639	0.626405	0.337219	5.91991	5.9891	0.242832	0.453735	4.18795	1.58327	6.00652
NLG_S01_NODE_15_length_475144_cov_6.117968_cutoff_5_type_linears	475144	53.37	High-quality	High-quality	100	HMM-based (lower-bound)	taxid_assigned	Viruses	Nucleocytoviricota	Megaviricetes	no_support	no_support	no_support	no_support	lyso	-	-	0.000967507	0.0418456	0.0129317	0.0251909	0.23961	0.0189113	10.9585	11.1652	0.184608	0.801543	7.73998	2.9728	11.0219
NLG_S01_NODE_2_length_6574_cov_142.625562_cutoff_10_type_circular	6574	51.64	Complete	Complete	100	DTR (high-confidence)	taxid_assigned	Viruses	Artverviricota	Revtraviricetes	Ortervirales	Metaviridae	Metavirus	Cladosporium_fulvum_T-1_virus	lyso	-	-	0	0	0	0	0	0	96.6639	101.374	1.16104	6.36308	62.4286	23.3497	96.4722
NLG_S01_NODE_49_length_173986_cov_42.351492_cutoff_5_type_linears	173986	65.64	Medium-quality	Medium-quality	78.41	HMM-based (lower-bound)	taxid_assigned	Viruses	Uroviricota	Caudoviricetes	no_support	no_support	no_support	no_support	lyso	-	-	6.23823	61.6093	96.553	38.7352	10.7399	29.5476	56.51	50.6472	82.3697	93.1785	73.8977	76.8944	57.155
NLG_S01_NODE_5_length_748026_cov_5.989836_cutoff_5_type_linears	748026	53.8	Medium-quality	Medium-quality	70.16	HMM-based (lower-bound)	taxid_assigned	Viruses	Nucleocytoviricota	no_support	no_support	no_support	no_support	no_support	lyso	-	-	1.47986	2.69311	0.952847	12.9352	12.1449	10.3186	5.65263	5.75203	0.449776	0.564106	4.02655	1.52257	5.74491
NLG_S01_NODE_9_length_5513_cov_12.397326_cutoff_0_type_circular	5513	48.54	Complete	Complete	100	DTR (high-confidence)	taxid_assigned	Viruses	Phixviricota	Malgrandaviricetes	Petitvirales	Microviridae	no_support	no_support	lyso	-	-	0	0	0	0	0	0	0	0	0	0	19.2614	0.0120274	0
NLG_S01_wtp_k141_100374	260910	69.12	High-quality	High-quality	100	HMM-based (lower-bound)	taxid_assigned	Viruses	Uroviricota	Caudoviricetes	no_support	no_support	no_support	no_support	Lysogeny	Cro,integrase	VIBRANT-based	1.98922	1.18575	0.0471	1.03984	0.601613	1.4034	4.03688	3.91581	3.11533	3.46634	4.82068	4.7661	4.09868
NLG_S01_wtp_k141_132267	5011	34.58	Medium-quality	Medium-quality	71	AAI-based (medium-confidence)	taxid_assigned	Viruses	Artverviricota	Revtraviricetes	Ortervirales	Metaviridae	Errantivirus	Trichoplusia_ni_TED_virus	lyso	-	-	0	0	0	0	0	0	144.472	210.368	1287.92	838.626	87.8603	165.721	145.019
NLG_S01_wtp_k141_19865	74073	69.78	High-quality	High-quality	100	HMM-based (lower-bound)	taxid_assigned	Viruses	Uroviricota	Caudoviricetes	no_support	no_support	no_support	no_support	lyso	-	-	0.844031	0.493893	0	0.296245	0.797926	0.697515	2.49861	2.34671	1.42788	2.06865	3.0533	3.08919	2.79814
NLG_S01_wtp_k141_215559	148721	66.95	High-quality	High-quality	100	HMM-based (lower-bound)	taxid_assigned	Viruses	Uroviricota	Caudoviricetes	no_support	no_support	no_support	no_support	Lysogeny	parAB	-	0.222556	1.61499	0.103288	0.138607	0.270376	1.23104	2.35578	2.39211	1.73192	1.56648	2.75261	2.92989	2.3131
NLG_S01_wtp_k141_225217	57609	66.33	Medium-quality	Medium-quality	89.81	HMM-based (lower-bound)	taxid_assigned	Viruses	Uroviricota	Caudoviricetes	no_support	no_support	no_support	no_support	Lysogeny	integrase,parAB	-	0.111716	0.124247	0	0.0577133	0.00840955	0.350944	2.84343	2.96693	1.88853	1.95231	3.41031	3.44835	2.82032
NLG_S01_wtp_k141_22748	6660	39.56	High-quality	High-quality	100	AAI-based (high-confidence)	taxid_assigned	Viruses	Artverviricota	Revtraviricetes	Ortervirales	Metaviridae	Metavirus	Cladosporium_fulvum_T-1_virus	lyso	-	-	0	0	0	0	0	0	57.6445	90.1211	673.768	444.874	51.4483	71.2054	58.0595
NLG_S01_wtp_k141_304551	36915	62.07	Medium-quality	Medium-quality	76.86	AAI-based (high-confidence)	taxid_assigned	Viruses	Uroviricota	Caudoviricetes	no_support	no_support	no_support	no_support	Lysogeny	invertase,recombinase	VIBRANT-based	0	0.0215443	0	0	0	0	0.625932	0.7768	0.344607	0.304433	0.825467	0.827154	0.65599
NLG_S01_wtp_k141_327558	31774	46	Medium-quality	Medium-quality	70.33	AAI-based (high-confidence)	taxid_assigned	Viruses	Uroviricota	Caudoviricetes	NA	Autographiviridae	Gajwadongvirus	no_support	lyso	-	-	0	0	0	0	0	0	0.0158716	0.0259009	0.11439	0.109476	9.01853	0.0104342	0.0545172
NLG_S01_wtp_k141_345057	179753	66.55	High-quality	High-quality	100	HMM-based (lower-bound)	taxid_assigned	Viruses	Uroviricota	Caudoviricetes	no_support	no_support	no_support	no_support	Lysogeny	-	VIBRANT-based	1.6521	0.752156	0.0854566	0.384728	0.371934	0.374913	3.16975	3.24449	2.42236	1.95301	3.68744	3.80203	3.22024
NLG_S01_wtp_k141_366123	88856	63.21	High-quality	High-quality	100	HMM-based (lower-bound)	taxid_assigned	Viruses	Uroviricota	Caudoviricetes	no_support	no_support	no_support	no_support	Lysogeny	recombinase	-	0.0155208	0.295367	0	0.0299343	0.0327135	0.0884845	22.5225	23.7003	5.92025	16.8143	26.4603	30.6648	23.3142
NLG_S01_wtp_k141_451518	5712	44.92	High-quality	High-quality	97.04	AAI-based (medium-confidence)	taxid_assigned	Viruses	Artverviricota	Revtraviricetes	Ortervirales	Metaviridae	Errantivirus	Trichoplusia_ni_TED_virus	lyso	-	-	0	0	0	0	0	0	2.92957	5.94323	40.4482	23.8906	5.91512	2.43195	4.32612
NLG_S01_wtp_k141_458597	81988	68.11	High-quality	High-quality	100	HMM-based (lower-bound)	taxid_assigned	Viruses	Uroviricota	Caudoviricetes	no_support	no_support	no_support	no_support	lyso	-	-	0.639196	0.65962	1.94852	0.300087	0.194996	0.972666	3.21359	3.26164	2.61553	1.87112	3.90653	3.8678	3.37571
NLG_S01_wtp_k141_527804	5526	51.66	Medium-quality	Medium-quality	88.69	AAI-based (medium-confidence)	taxid_assigned	Viruses	Artverviricota	Revtraviricetes	Ortervirales	Metaviridae	Metavirus	Cladosporium_fulvum_T-1_virus	lyso	-	-	0	0	0	0	0	0	21.4793	30.2556	196.464	132.561	9.69925	25.9721	21.1496
NLG_S01_wtp_k141_555253	349309	63.02	High-quality	High-quality	100	HMM-based (lower-bound)	taxid_assigned	Viruses	Uroviricota	Caudoviricetes	no_support	no_support	no_support	no_support	Lysogeny	integrase	-	0.0776465	0.60563	0.00879512	0.00190365	0.0485424	0.0546632	20.9522	22.3162	5.59902	16.1384	24.6811	25.5697	21.6488
NLG_S01_wtp_k141_659936	359432	69.74	High-quality	High-quality	100	HMM-based (lower-bound)	taxid_assigned	Viruses	Uroviricota	Caudoviricetes	no_support	no_support	no_support	no_support	lyso	-	-	0.983533	0.601849	0.0427371	0.136902	0.194092	0.321867	4.10471	3.91374	3.41654	3.63162	4.86499	4.9653	4.14041
NLG_S01_wtp_k141_827625	49588	56.47	Medium-quality	Medium-quality	76.54	HMM-based (lower-bound)	taxid_assigned	Viruses	Uroviricota	Caudoviricetes	no_support	no_support	no_support	no_support	Lysogeny	recombinase	-	0	0	0	0	0.0586189	0	0.0027736	0	0	0.00719462	8.97532	0.00401148	0.00427744
NLG_S01_wtp_k141_877051	32123	63.82	Medium-quality	Medium-quality	50.08	HMM-based (lower-bound)	taxid_assigned	Viruses	Uroviricota	Caudoviricetes	no_support	no_support	no_support	no_support	Lysogeny	integrase	-	0.0286216	0	0	0.0207005	0	0	3.25971	3.44983	1.68966	1.87974	3.72921	3.99209	3.14525
NLG_S01_wtp_k141_93366	79224	68.77	Medium-quality	Medium-quality	64.16	HMM-based (lower-bound)	taxid_assigned	Viruses	Nucleocytoviricota	Megaviricetes	no_support	no_support	no_support	no_support	Lysogeny	parAB	-	0.145065	0.361394	0	0.931671	0.281296	0.354437	3.24295	3.25857	2.18837	1.66621	3.85001	3.87051	3.24405
NLG_S01_wtp_k141_967423	103676	67.32	Complete	Complete	100	ITR (high-confidence)	taxid_assigned	Viruses	Uroviricota	Caudoviricetes	no_support	no_support	no_support	no_support	Lysogeny	integrase	VIBRANT-based	0	0	0	0	0	0	66.6174	69.506	29.7544	99.9264	79.346	84.7791	68.8654
NLG_S01_wtp_k141_976628	5096	45.62	Complete	Complete	100	DTR (high-confidence)	no_taxid_assigned	-	-	-	-	-	-	-	lyso	-	-	0	0	0	0	0	0	0	0	0	0	6.67177	0	0.0277485
NLG_S01_wtp_k141_976642	81446	59.77	Medium-quality	Medium-quality	77.24	HMM-based (lower-bound)	taxid_assigned	Viruses	Uroviricota	Caudoviricetes	no_support	no_support	no_support	no_support	Lysogeny	parAB	-	0.0112886	0.0781188	3.13083	0	300.966	0.330977	0	0.000947302	0.022313	0	6.21611	0.00325649	0.0060767
NLG_S01_wtp_k141_976700	77706	55.47	Medium-quality	Medium-quality	70.87	HMM-based (lower-bound)	taxid_assigned	Viruses	Uroviricota	Caudoviricetes	no_support	no_support	no_support	no_support	Lysogeny	-	VIBRANT-based	0	0	0	0	1.63346	0	0	0.00198579	0.00467739	0	3.22966	0	0
NLG_S01_wtp_k141_9797	45569	68.53	Medium-quality	Medium-quality	83.43	AAI-based (medium-confidence)	taxid_assigned	Viruses	Uroviricota	Caudoviricetes	no_support	no_support	no_support	no_support	lyso	-	-	0.0100881	0	0	0	0	0.0492965	70.066	73.5724	48.8082	118.414	83.9016	93.8752	73.6031
NLG_S03_wtp_k141_104369	7532	49.92	High-quality	High-quality	100	AAI-based (medium-confidence)	taxid_assigned	Viruses	Artverviricota	Revtraviricetes	Ortervirales	Metaviridae	Metavirus	Cladosporium_fulvum_T-1_virus	lyso	-	-	0	0	0	0	0	0	84.7344	89.9105	0.949028	6.00374	55.2523	20.1817	83.296
NLG_S03_wtp_k141_163135	328003	65.85	High-quality	High-quality	100	HMM-based (lower-bound)	taxid_assigned	Viruses	Uroviricota	Caudoviricetes	no_support	no_support	no_support	no_support	Lysogeny	-	VIBRANT-based	0.273298	0.354006	0.0187329	0.281795	0.434243	0.287645	52.2377	57.0934	43.2851	77.7266	62.0541	69.3711	54.0141
NLG_S03_wtp_k141_205667	160302	67.95	High-quality	High-quality	91.7	HMM-based (lower-bound)	taxid_assigned	Viruses	Uroviricota	Caudoviricetes	no_support	no_support	no_support	no_support	lyso	-	-	2.1336	2.53523	0.191652	0.912599	7.01756	1.4574	3.5781	3.80134	8.69455	4.48735	3.14454	7.64631	3.61451
NLG_S03_wtp_k141_206970	119461	51.67	Medium-quality	Medium-quality	60.35	HMM-based (lower-bound)	taxid_assigned	Viruses	Uroviricota	Caudoviricetes	no_support	no_support	no_support	no_support	lyso	-	-	0.165471	1.7376	0.38576	0.111327	0.0446097	0.0376088	0.0422149	0.0497305	1.7819	0.497994	0.0450664	22.6708	0.110972
NLG_S03_wtp_k141_222866	276776	68.78	High-quality	High-quality	100	HMM-based (lower-bound)	taxid_assigned	Viruses	Uroviricota	Caudoviricetes	no_support	no_support	no_support	no_support	Lysogeny	integrase	-	0.172737	0.229878	0	0.0240253	0.108524	0.397698	87.3094	88.8845	47.0252	118.439	104.758	112.878	91.9024
NLG_S03_wtp_k141_26686	58243	56.53	Medium-quality	Medium-quality	76.21	HMM-based (lower-bound)	taxid_assigned	Viruses	Uroviricota	Caudoviricetes	no_support	no_support	no_support	no_support	Lysogeny	integrase,parAB	VIBRANT-based	0.0157858	0	0	0	0	0	3.91448	4.70177	1.85133	1.63857	4.34033	4.4303	4.01388
NLG_S03_wtp_k141_287795	326904	51.13	High-quality	High-quality	98.71	HMM-based (lower-bound)	taxid_assigned	Viruses	Uroviricota	Caudoviricetes	no_support	no_support	no_support	no_support	lyso	-	-	0.530152	3.05079	1.18414	0.579724	0.444594	32.1837	0.151322	0.101958	2.20884	0.57596	0.110819	20.3156	0.16286
NLG_S03_wtp_k141_322138	127502	49.01	Medium-quality	Medium-quality	54.06	HMM-based (lower-bound)	taxid_assigned	Viruses	Uroviricota	Caudoviricetes	no_support	no_support	no_support	no_support	lyso	-	-	0.742728	1.63425	18.7944	0.224258	0.387566	11.1525	0.174032	0.125663	1.94698	0.790471	0.138737	17.7859	0.182162
NLG_S03_wtp_k141_324765	89338	52.69	Medium-quality	Medium-quality	80.03	HMM-based (lower-bound)	taxid_assigned	Viruses	Uroviricota	Caudoviricetes	no_support	no_support	no_support	no_support	Lysogeny	recombinase	-	0.174953	1.49558	0.206332	0.133978	0.216914	1.13152	0.112898	0.0561352	2.08979	0.51815	0.0673864	21.0029	0.160261
NLG_S03_wtp_k141_324779	129770	69.2	Medium-quality	Medium-quality	69.75	HMM-based (lower-bound)	taxid_assigned	Viruses	Uroviricota	Caudoviricetes	no_support	no_support	no_support	no_support	lyso	-	-	33.7703	45.0574	2.76989	13.9787	11.3715	26.2082	23.8976	24.4536	109.116	55.8464	27.3104	196.057	23.6644
NLG_S03_wtp_k141_337101	46823	50.68	Medium-quality	Medium-quality	72.69	HMM-based (lower-bound)	taxid_assigned	Viruses	Uroviricota	Caudoviricetes	no_support	no_support	no_support	no_support	lyso	-	-	0.373082	4.60305	1.50911	1.60478	0	0.143929	0.0264365	0.0527289	1.52662	0.451454	0.0515424	19.7252	0.0906007
NLG_S03_wtp_k141_37282	141403	66.23	High-quality	High-quality	91.5	HMM-based (lower-bound)	taxid_assigned	Viruses	Uroviricota	Caudoviricetes	no_support	no_support	no_support	no_support	Lysogeny	recombinase	-	0.646955	1.88418	0.13036	1.29792	0.650965	0.794323	2.8311	3.3309	5.8922	3.5247	2.62499	6.57851	2.98632
NLG_S03_wtp_k141_372947	427202	69.34	High-quality	High-quality	100	HMM-based (lower-bound)	taxid_assigned	Viruses	Uroviricota	Caudoviricetes	no_support	no_support	no_support	no_support	Lysogeny	integrasere,combinase	-	0.946954	1.27896	0.330808	0.286405	0.853935	1.14896	54.195	54.484	29.3034	73.2533	64.7046	84.6118	57.0334
NLG_S03_wtp_k141_384140	127423	51.4	Medium-quality	Medium-quality	77.49	HMM-based (lower-bound)	taxid_assigned	Viruses	Uroviricota	Caudoviricetes	no_support	no_support	no_support	no_support	lyso	-	-	0.29944	4.95573	0.241104	0.1409	0.114061	0.31733	0.0356194	0.0512652	1.67151	0.503975	0.0422504	20.4664	0.103761
NLG_S03_wtp_k141_397695	269870	63.71	High-quality	High-quality	100	HMM-based (lower-bound)	taxid_assigned	Viruses	Uroviricota	Caudoviricetes	no_support	no_support	no_support	no_support	Lysogeny	integrase	-	0.0562133	0.20629	0.398442	0.0394241	0.330313	0.0790779	16.47	17.1684	4.255	12.2552	19.2456	19.4282	16.8879
NLG_S03_wtp_k141_414281	678993	68.98	High-quality	High-quality	100	HMM-based (lower-bound)	taxid_assigned	Viruses	Uroviricota	Caudoviricetes	no_support	no_support	no_support	no_support	Lysogeny	Cro,integrase	VIBRANT-based	0.110357	0.238946	0.959229	0.0881401	0.0613615	0.287832	50.5195	51.43	26.7694	69.16	60.5498	65.5275	53.1596
NLG_S03_wtp_k141_414544	115146	50.44	High-quality	High-quality	100	HMM-based (lower-bound)	taxid_assigned	Viruses	Uroviricota	Caudoviricetes	no_support	no_support	no_support	no_support	lyso	-	-	7.18626	1.04986	0.50694	0.173248	0.105185	0.136564	0.128604	0.141605	1.68243	0.526726	0.132204	18.6213	0.167938
NLG_S03_wtp_k141_458938	86757	52.37	High-quality	High-quality	100	HMM-based (lower-bound)	taxid_assigned	Viruses	no_support	no_support	no_support	no_support	no_support	no_support	lyso	-	-	0.529877	2.23677	0.779058	0.168622	0.385308	0.530805	0.221944	0.0844846	2.56672	0.598333	0.110353	21.5448	0.219224
NLG_S03_wtp_k141_497919	91854	63.21	High-quality	High-quality	98.36	HMM-based (lower-bound)	taxid_assigned	Viruses	Uroviricota	Caudoviricetes	no_support	no_support	no_support	no_support	lyso	-	-	0.265251	0.259752	0	0.0144787	0.0949374	0.0733684	17.4561	18.4196	4.92376	14.4817	20.2448	26.7581	17.7566
NLG_S03_wtp_k141_584312	170393	49.81	High-quality	High-quality	100	HMM-based (lower-bound)	taxid_assigned	Viruses	Uroviricota	Caudoviricetes	no_support	no_support	no_support	no_support	lyso	-	-	0.750019	2.01169	1.38832	0.253663	0.3355	0.230713	0.0328252	0.0421104	1.50951	0.40096	0.0333077	17.504	0.0894201
NLG_S03_wtp_k141_597543	65636	58.84	Medium-quality	Medium-quality	85.78	HMM-based (lower-bound)	taxid_assigned	Viruses	Uroviricota	Caudoviricetes	no_support	no_support	no_support	no_support	Lysogeny	invertase,recombinase	VIBRANT-based	0.0210116	0.0242339	0	0.222883	0.0073811	0	3.63492	4.334	1.83662	1.81275	4.32743	4.43892	3.66141
NLG_S03_wtp_k141_628486	296632	51.01	High-quality	High-quality	100	HMM-based (lower-bound)	taxid_assigned	Viruses	Uroviricota	Caudoviricetes	no_support	no_support	no_support	no_support	Lysogeny	invertase,recombinase	-	0.653994	1.89287	1.17034	0.159161	0.646756	0.817884	0.0897961	0.0919887	1.69377	0.520479	0.083326	20.3057	0.13467
NLG_S03_wtp_k141_633599	37426	49.25	Medium-quality	Medium-quality	58.1	HMM-based (lower-bound)	taxid_assigned	Viruses	Uroviricota	Caudoviricetes	NA	NA	Punavirus	no_support	Lysogeny	transposase	-	0.221095	1.67876	0	0.177674	0	0.0600223	0.0257244	0.0233637	0.916116	0.245464	0.0170067	11.966	0.0604527
NLG_S03_wtp_k141_641937	128498	50.38	High-quality	High-quality	100	HMM-based (lower-bound)	taxid_assigned	Viruses	Uroviricota	Caudoviricetes	no_support	no_support	no_support	no_support	Lysogeny	recombinase	-	0.203919	1.10169	0.525991	0.165596	0.0565533	0.0349639	0.0592258	0.0742531	1.5161	0.408831	0.0693467	19.5686	0.131229
NLG_S03_wtp_k141_678182	248076	68.78	High-quality	High-quality	100	HMM-based (lower-bound)	taxid_assigned	Viruses	Uroviricota	Caudoviricetes	no_support	no_support	no_support	no_support	Lysogeny	Cro	-	0.0870949	0.169913	0.173378	0.530734	0.152326	0.366738	105.574	107.262	53.1961	144.673	125.607	136.434	110.437
NLG_S03_wtp_k141_697081	152220	50.18	Medium-quality	Medium-quality	87.19	AAI-based (high-confidence)	taxid_assigned	Viruses	Uroviricota	Caudoviricetes	no_support	no_support	no_support	no_support	Lysogeny	invertase,recombinase	VIBRANT-based	0.20838	4.28427	0.504568	0.113579	0.019096	0.191848	0.0460807	0.0528822	1.66664	0.4459	0.0466924	19.0793	0.0963798
NLG_S03_wtp_k141_700931_1	7225	52.35	High-quality	High-quality	100	HMM-based (lower-bound)	no_taxid_assigned	-	-	-	-	-	-	-	lyso	-	-	0	0	0	0	0	0	4.28952	4.1042	0.0335374	0.259242	2.52909	1.10129	3.72354
NLG_S03_wtp_k141_702605_1	11429	55.67	Not-determined	Not-determined	NA	NA	no_taxid_assigned	-	-	-	-	-	-	-	lyso	-	-	0	0	0	0	0	0	6.20557	6.28267	0.0318017	0.429219	4.44368	1.73179	6.17702
NLG_S03_wtp_k141_738167	9606	46.96	Medium-quality	Medium-quality	68.98	AAI-based (medium-confidence)	taxid_assigned	Viruses	Uroviricota	Caudoviricetes	NA	NA	NA	Salmonella_phage_SSU5	lyso	-	-	0	0.57955	0	0	0.0504336	0	0.0286357	0.0508684	1.58915	0.250695	0.0220867	18.1368	0.0772834
NLG_S05_NODE_1_length_29722_cov_23.094611_cutoff_15_type_circular	29722	35.63	Complete	Complete	100	DTR (high-confidence)	taxid_assigned	Viruses	Uroviricota	Caudoviricetes	NA	NA	Skunavirus	no_support	lyso	-	-	0	0	0	0	0	0	22.4617	25.2499	151.016	70.8864	6.85455	23.7971	18.8866
NLG_S05_wtp_k141_196089	70837	65.44	High-quality	High-quality	100	HMM-based (lower-bound)	taxid_assigned	Viruses	Uroviricota	Caudoviricetes	no_support	no_support	no_support	no_support	Lysogeny	integrase,parAB,transposase	VIBRANT-based	0	0.0224546	0	0.0187744	0.0205175	0	136.063	145.822	63.3057	207.781	163.473	173.431	141.959
NLG_S05_wtp_k141_251421	1655327	53.77	High-quality	High-quality	100	HMM-based (lower-bound)	taxid_assigned	Viruses	Nucleocytoviricota	Megaviricetes	no_support	no_support	no_support	no_support	lyso	-	-	0.141078	0.223411	0.441718	1.11314	0.17648	0.329768	11.7924	11.9556	0.329356	0.915934	8.30724	3.10688	11.9383
NLG_S05_wtp_k141_271537	88485	51.36	Complete	Complete	100	ITR (high-confidence)	taxid_assigned	Viruses	Nucleocytoviricota	Pokkesviricetes	Chitovirales	Poxviridae	Deltaentomopoxvirus	Melanoplus_sanguinipes_entomopoxvirus	lyso	-	-	0.036367	1.59987	0	0.616227	0.585837	0.69815	11.6494	12.1819	0.320393	0.951539	7.49595	2.88503	11.7431
NLG_S05_wtp_k141_362444	23175	46.87	High-quality	High-quality	100	HMM-based (lower-bound)	taxid_assigned	Viruses	Uroviricota	Caudoviricetes	NA	Duneviridae	Unahavirus	Unahavirus_uv6H	lyso	-	-	0	0	0	0	0	0	37.2701	54.0305	376.751	227.599	48.0391	37.6169	40.0164
NLG_S05_wtp_k141_507881	920561	54.23	Medium-quality	Medium-quality	71.92	HMM-based (lower-bound)	taxid_assigned	Viruses	Nucleocytoviricota	no_support	no_support	no_support	no_support	no_support	lyso	-	-	0.027965	5.27434	0.0266986	35.9835	5.76636	13.0004	11.3196	11.3544	0.525119	0.91608	8.05549	3.06184	11.3647
NLG_S05_wtp_k141_61569	328632	62.71	High-quality	High-quality	100	HMM-based (lower-bound)	taxid_assigned	Viruses	Uroviricota	Caudoviricetes	no_support	no_support	no_support	no_support	lyso	-	-	0.146879	0.203285	1.79491	0.119382	0.0427515	0.311019	16.1565	17.1416	4.47075	12.3857	18.9016	19.4676	16.5616
NLG_S05_wtp_k141_673366	49111	64.53	High-quality	High-quality	100	HMM-based (lower-bound)	taxid_assigned	Viruses	Uroviricota	Caudoviricetes	no_support	no_support	no_support	no_support	Lysogeny	integrase	VIBRANT-based	0.0655237	0.582987	0.0625566	0.01354	0.157835	0.160094	17.6602	19.579	13.9999	28.3788	20.7311	23.7336	18.3442
NLG_S05_wtp_k141_741200	42767	65.2	High-quality	High-quality	100	AAI-based (medium-confidence)	taxid_assigned	Viruses	Uroviricota	Caudoviricetes	no_support	no_support	no_support	no_support	lyso	-	-	0.11824	0	0	0	0	0	3.78841	4.0477	2.42211	3.38689	4.4357	4.51872	3.87763
NLG_S05_wtp_k141_773770	105422	69.03	High-quality	High-quality	93.83	HMM-based (lower-bound)	taxid_assigned	Viruses	Uroviricota	Caudoviricetes	no_support	no_support	no_support	no_support	lyso	-	-	0.165704	0.550715	0	1.5706	0.491717	0.255703	108.559	111.153	55.8283	147.775	130.686	139.872	114.055
NLG_S05_wtp_k141_774928	1712954	53.85	High-quality	High-quality	97.09	HMM-based (lower-bound)	taxid_assigned	Viruses	Nucleocytoviricota	Megaviricetes	no_support	no_support	no_support	no_support	lyso	-	-	0.768343	0.344503	10.5477	1.26785	2.16785	0.732425	9.90175	9.98313	0.234676	0.752396	7.00419	2.67287	9.89107
NLG_S05_wtp_k141_93153	273036	61.39	High-quality	High-quality	100	HMM-based (lower-bound)	taxid_assigned	Viruses	Uroviricota	Caudoviricetes	no_support	no_support	no_support	no_support	Lysogeny	Cro,integrase,recombinase	VIBRANT-based	0.0622962	0.623346	0.123773	0.136384	0.358422	0.34144	16.005	17.5031	4.87658	13.1137	18.6977	19.1455	16.534
V_C1_S01_k141_1198016	4235	53.77	High-quality	High-quality	96.8	AAI-based (high-confidence)	taxid_assigned	Viruses	no_support	no_support	no_support	no_support	no_support	no_support	lyso	-	-	0	0	0	0	0	0	26.4141	0.364364	1.1157	0.779243	0.0626223	0.0313138	2.55433
V_C1_S01_k141_1198646	2048	44.97	High-quality	High-quality	97.29	AAI-based (medium-confidence)	taxid_assigned	Viruses	no_support	no_support	no_support	no_support	no_support	no_support	lyso	-	-	0	0	0	0	0	0	21.3783	0	0.0591571	0	0.0129495	55.2829	7.81948
V_C1_S01_k141_792389	2570	51.13	Medium-quality	Medium-quality	61.76	HMM-based (lower-bound)	taxid_assigned	Viruses	no_support	no_support	no_support	no_support	no_support	no_support	lyso	-	-	0	0	0	0	0	0	18.3383	0.130091	0.377133	0.20823	0	0.129002	6.05242
V_C1_S01_vRhyme_bin_1	56129	66.32	High-quality	High-quality	100	AAI-based (medium-confidence)	taxid_assigned	Viruses	Uroviricota	Caudoviricetes	no_support	no_support	no_support	no_support	Lysogeny	-	CheckV-based,VIBRANT-based	0	0.0824912	0	0.0603499	0	0	0.829194	0.838605	0.398982	0.553914	0.95108	0.964572	0.83602
V_C1_S01_vRhyme_bin_10	53564	67.08	High-quality	High-quality	100	AAI-based (high-confidence)	taxid_assigned	Viruses	Uroviricota	Caudoviricetes	no_support	no_support	no_support	no_support	Lysogeny	integrase,parAB,transposase	VIBRANT-based	13.902	0.241526	0	0	0.116153	0.0179528	3.58331	2.71386	3.70836	2.83268	3.60438	3.39198	2.99645
V_C1_S01_vRhyme_bin_11	7879	66.04	Low-quality	Low-quality	20.1	AAI-based (high-confidence)	taxid_assigned	Viruses	Uroviricota	Caudoviricetes	no_support	no_support	no_support	no_support	Lysogeny	-	VIBRANT-based	0	0	0	0	0	0	1.68566	1.66899	0.679326	0.688676	1.56749	1.90467	1.32906
V_C1_S01_vRhyme_bin_12	9513	61.8	Low-quality	Low-quality	7.26	HMM-based (lower-bound)	taxid_assigned	Viruses	Uroviricota	Caudoviricetes	no_support	no_support	no_support	no_support	Lysogeny	parAB	CheckV-based	7.75176	4.57621	0.491044	0.265708	7.04649	16.4265	5.63501	0.478885	25.929	2.03859	1.11695	1.03861	2.06239
V_C1_S01_vRhyme_bin_13	12927	61.84	Low-quality	Low-quality	34.93	AAI-based (medium-confidence)	taxid_assigned	Viruses	Uroviricota	Caudoviricetes	no_support	no_support	no_support	no_support	Lysogeny	invertase,recombinase	-	6.66741	16.5783	1.15736	3.50705	5.38396	12.1297	6.45359	0.954312	33.7895	2.17281	2.44941	2.19816	2.20629
V_C1_S01_vRhyme_bin_14	14729	60.72	Low-quality	Low-quality	9.68	AAI-based (medium-confidence)	taxid_assigned	Viruses	Uroviricota	Caudoviricetes	NA	Kyanoviridae	no_support	no_support	Lysogeny	transposase	-	23.8402	50.606	8.29968	19.3435	18.2531	32.3483	27.2434	3.57067	157.572	9.34987	9.21292	7.24998	8.22865
V_C1_S01_vRhyme_bin_15	21616	56.07	Low-quality	Low-quality	37.39	AAI-based (medium-confidence)	taxid_assigned	Viruses	Uroviricota	Caudoviricetes	NA	NA	Brigitvirus	Brigitvirus_brigit	Lysogeny	integrase	-	1.37362	58.6729	0.316549	6.12068	7.30459	16.7037	6.31254	0.693386	36.1764	3.2655	1.70422	0.701421	1.75204
V_C1_S01_vRhyme_bin_16	20544	56.99	Low-quality	Low-quality	31.81	HMM-based (lower-bound)	taxid_assigned	Viruses	Uroviricota	Caudoviricetes	no_support	no_support	no_support	no_support	lyso	-	-	0	0	0	0	0	0	1.00451	1.18767	0.445176	0.43293	1.14292	1.11595	1.08569
V_C1_S01_vRhyme_bin_17	82471	61.14	High-quality	High-quality	91.47	HMM-based (lower-bound)	taxid_assigned	Viruses	Uroviricota	Caudoviricetes	no_support	no_support	no_support	no_support	Lysogeny	integrase	VIBRANT-based	4.579	28.3452	4.39023	9.78391	7.94357	37.7248	2.16633	1.56751	2.91243	1.11783	1.93309	1.43288	1.45903
V_C1_S01_vRhyme_bin_18	35409	62.04	Low-quality	Low-quality	42.3	HMM-based (lower-bound)	taxid_assigned	Viruses	Uroviricota	Caudoviricetes	no_support	no_support	no_support	no_support	Lysogeny	-	CheckV-based	11.0648	26.7822	1.87375	15.281	7.98842	22.8021	8.7739	1.2638	46.3276	2.67911	2.96001	1.24572	2.24158
V_C1_S01_vRhyme_bin_19	13814	64.72	Low-quality	Low-quality	33.41	AAI-based (medium-confidence)	taxid_assigned	Viruses	Uroviricota	Caudoviricetes	no_support	no_support	no_support	no_support	Lysogeny	-	CheckV-based	1.73199	3.51752	0.335505	0.217853	2.3808	1.47192	2.69357	0.421284	12.0466	0.866884	0.87031	0.483346	0.868638
V_C1_S01_vRhyme_bin_2	27058	65.82	Medium-quality	Medium-quality	75.93	AAI-based (medium-confidence)	taxid_assigned	Viruses	Uroviricota	Caudoviricetes	no_support	no_support	no_support	no_support	lyso	-	-	0.333744	1.10667	144.234	0	0.0732751	0.407719	1.24815	0.599812	6.70674	1.89672	0.604089	1.03197	0.709
V_C1_S01_vRhyme_bin_20	7551	69.87	Low-quality	Low-quality	8.04	HMM-based (lower-bound)	taxid_assigned	Viruses	Uroviricota	Caudoviricetes	no_support	no_support	no_support	no_support	Lysogeny	-	CheckV-based	11.241	12.5127	42.2208	1.63861	2.75499	15.7552	9.32472	1.23337	51.9247	3.54197	2.966	2.0173	3.3941
V_C1_S01_vRhyme_bin_21	12298	58.58	Low-quality	Low-quality	10.59	AAI-based (medium-confidence)	taxid_assigned	Viruses	Uroviricota	Caudoviricetes	NA	NA	NA	Streptococcus_phage_20617	lyso	-	-	0.684167	12.3571	5.85254	0	3.28784	2.54087	2.75653	1.15898	16.4298	0.807069	0.895175	0.0355259	0.465098
V_C1_S01_vRhyme_bin_22	12717	43.06	Low-quality	Low-quality	36.45	AAI-based (high-confidence)	taxid_assigned	Viruses	Uroviricota	Caudoviricetes	no_support	no_support	no_support	no_support	Lysogeny	integrase	VIBRANT-based	0	0	0	0	0	0	1.82972	0	0	0	0	0	0
V_C1_S01_vRhyme_bin_23	13563	37.72	Medium-quality	Medium-quality	54.24	AAI-based (high-confidence)	taxid_assigned	Viruses	Uroviricota	Caudoviricetes	NA	NA	Skunavirus	no_support	lyso	-	-	0	0	0	0	0	0	3.00324	3.3741	20.2033	8.99294	1.12884	2.91042	2.56338
V_C1_S01_vRhyme_bin_24	16269	63.47	Low-quality	Low-quality	30.73	AAI-based (medium-confidence)	taxid_assigned	Viruses	Uroviricota	Caudoviricetes	no_support	no_support	no_support	no_support	Lysogeny	invertase,recombinase	CheckV-based,VIBRANT-based	0	0	0	0	0.0203822	0	0.771522	0.88832	0.489325	0.405263	1.03208	0.98056	0.797193
V_C1_S01_vRhyme_bin_25	10295	52.1	Not-determined	Not-determined	NA	NA	taxid_assigned	Viruses	Uroviricota	Caudoviricetes	no_support	no_support	no_support	no_support	Lysogeny	integrase	-	73.3291	235.716	3.73774	11.6408	57.6643	76.7524	10.5419	2.16417	52.4167	3.53873	2.47191	1.45656	2.66183
V_C1_S01_vRhyme_bin_26	5897	49.13	Not-determined	Not-determined	NA	NA	no_taxid_assigned	-	-	-	-	-	-	-	lyso	-	-	11.2487	124.398	1.246	168.285	29.7347	51.6273	5.20623	0.688409	29.3672	1.21784	0.813866	0.116533	1.02275
V_C1_S01_vRhyme_bin_27	9643	49.9	Low-quality	Low-quality	5.49	AAI-based (medium-confidence)	taxid_assigned	Viruses	Uroviricota	Caudoviricetes	no_support	no_support	no_support	no_support	lyso	-	-	22.2526	105.806	1.45798	2.1564	21.9184	18.3009	3.23455	0.522781	24.4358	1.19223	0.608318	0.262228	1.02898
V_C1_S01_vRhyme_bin_28	6446	33.82	Low-quality	Low-quality	25.7	AAI-based (high-confidence)	taxid_assigned	Viruses	Uroviricota	Caudoviricetes	NA	NA	Skunavirus	no_support	lyso	-	-	0	0	0	0	0	0	3.5772	3.96483	23.0689	11.6625	0.567392	3.44636	2.55372
V_C1_S01_vRhyme_bin_29	6667	70.96	Low-quality	Low-quality	18.5	AAI-based (medium-confidence)	taxid_assigned	Viruses	Uroviricota	Caudoviricetes	NA	NA	NA	Geobacillus_phage_GBK2	lyso	-	-	0	0	0	0.0814205	0.0593199	0	0.555741	0.689634	0.637886	0.77539	0.584511	1.57913	0.610332
V_C1_S01_vRhyme_bin_3	5123	62.37	Not-determined	Not-determined	NA	NA	taxid_assigned	Viruses	Uroviricota	Caudoviricetes	no_support	no_support	no_support	no_support	lyso	-	-	103.283	293.002	47.3148	75.4018	33.2096	226.233	2.98347	0.986316	9.14645	2.00658	1.72586	0.340396	1.33976
V_C1_S01_vRhyme_bin_30	13651	36.02	Medium-quality	Medium-quality	59.41	AAI-based (high-confidence)	taxid_assigned	Viruses	Uroviricota	Caudoviricetes	NA	NA	Skunavirus	no_support	lyso	-	-	0	0	0	0	0	0	1.76048	2.18343	13.3362	6.25536	0.547915	1.81741	1.55617
V_C1_S01_vRhyme_bin_31	9262	56.12	Low-quality	Low-quality	17.31	AAI-based (high-confidence)	taxid_assigned	Viruses	Uroviricota	Caudoviricetes	NA	Peduoviridae	no_support	no_support	Lysogeny	-	CheckV-based	10.8347	23.3494	0.501095	2.06072	12.9196	3.57239	2.25453	0.413183	12.2715	1.222	0.828362	0.121669	0.530476
V_C1_S01_vRhyme_bin_32	4049	68.58	Low-quality	Low-quality	2.57	AAI-based (high-confidence)	taxid_assigned	Viruses	no_support	no_support	no_support	no_support	no_support	no_support	lyso	-	-	0.911292	5.30301	0	7.54957	0.785761	2.63138	5.64294	0.746188	47.3568	2.70034	1.83527	1.12922	2.44639
V_C1_S01_vRhyme_bin_33	5604	60.4	Low-quality	Low-quality	10.42	HMM-based (lower-bound)	taxid_assigned	Viruses	Uroviricota	Caudoviricetes	NA	Mesyanzhinovviridae	no_support	no_support	lyso	-	-	0	0	0	0	0.136392	0	2.04577	0	0.153489	0.0502205	0	0.00933376	0
V_C1_S01_vRhyme_bin_34	6744	61.17	Low-quality	Low-quality	15.29	AAI-based (high-confidence)	taxid_assigned	Viruses	Uroviricota	Caudoviricetes	NA	Mesyanzhinovviridae	no_support	no_support	lyso	-	-	0	0.571342	0	0	2.23737	0.461082	1.55736	0	0.0746021	0.018307	0.00544346	0	0
V_C1_S01_vRhyme_bin_35	12808	34.73	Medium-quality	Medium-quality	51.76	AAI-based (high-confidence)	taxid_assigned	Viruses	Uroviricota	Caudoviricetes	NA	NA	Skunavirus	no_support	lyso	-	-	0	0	0	0	0	0	4.32124	4.86605	29.7443	13.7669	1.08377	4.33294	3.52219
V_C1_S01_vRhyme_bin_36	8333	54.54	Low-quality	Low-quality	13.15	AAI-based (high-confidence)	taxid_assigned	Viruses	Uroviricota	Caudoviricetes	no_support	no_support	no_support	no_support	lyso	-	-	4.06736	82.1756	2.18708	2.23164	12.8593	11.8796	5.94461	0.876185	29.004	3.65547	1.81245	0.667589	1.12889
V_C1_S01_vRhyme_bin_37	6416	50.75	Low-quality	Low-quality	3.82	AAI-based (high-confidence)	taxid_assigned	Viruses	Uroviricota	Caudoviricetes	NA	NA	Donellivirus	Donellivirus_gee	Lysogeny	excisionase,parAB	-	393.734	77.0592	0	35.1129	24.2967	50.7964	2.43824	0.552307	20.9218	1.29574	0.442233	0.783187	1.05394
V_C1_S01_vRhyme_bin_38	12063	67.01	Not-determined	Not-determined	NA	NA	taxid_assigned	Viruses	Uroviricota	Caudoviricetes	NA	NA	Thornevirus	Thornevirus_SP15	Lysogeny	parAB	-	23.4547	112.116	306.021	10.59	83.1553	29.8128	44.3484	5.47429	323.363	19.8927	12.573	8.87809	12.0471
V_C1_S01_vRhyme_bin_39	6406	43.77	Low-quality	Low-quality	3.2	AAI-based (medium-confidence)	taxid_assigned	Viruses	Uroviricota	Caudoviricetes	NA	NA	NA	Bacillus_phage_0305phi8-36	lyso	-	-	92.5109	268.59	0.777186	50.381	49.6966	18.8952	2.27895	0.315538	12.5353	2.24502	0.32874	0.00838693	0.411377
V_C1_S01_vRhyme_bin_4	25499	65.42	Medium-quality	Medium-quality	76.24	HMM-based (lower-bound)	taxid_assigned	Viruses	Uroviricota	Caudoviricetes	no_support	no_support	no_support	no_support	Lysogeny	parAB	-	0.106601	0.438008	0	1.65763	0.112343	0.130229	1.11229	1.13982	0.611055	0.64375	1.30685	1.31849	1.2481
V_C1_S01_vRhyme_bin_40	13692	60.03	Low-quality	Low-quality	21.91	AAI-based (high-confidence)	taxid_assigned	Viruses	Uroviricota	Caudoviricetes	NA	Peduoviridae	no_support	no_support	lyso	-	-	3.58829	32.0886	13.1724	18.5321	10.0398	33.0316	3.13753	1.50276	17.7082	1.52967	1.24935	0.716212	1.52545
V_C1_S01_vRhyme_bin_41	6148	68.98	Low-quality	Low-quality	3.72	AAI-based (medium-confidence)	no_taxid_assigned	-	-	-	-	-	-	-	lyso	-	-	22.3601	36.5001	1.20511	7.65123	6.58792	32.0158	48.0398	7.23655	247.884	17.7264	19.0339	10.5425	14.9764
V_C1_S01_vRhyme_bin_42	6019	62.35	Low-quality	Low-quality	6.39	AAI-based (medium-confidence)	taxid_assigned	Viruses	Uroviricota	Caudoviricetes	no_support	no_support	no_support	no_support	lyso	-	-	0.427974	6.98102	0	0.619062	1.09535	0.896287	2.79867	0.389926	14.4212	1.39974	0.821823	0.31747	0.667633
V_C1_S01_vRhyme_bin_43	27243	35.86	High-quality	High-quality	100	AAI-based (high-confidence)	taxid_assigned	Viruses	Uroviricota	Caudoviricetes	NA	NA	Skunavirus	no_support	lyso	-	-	0	0	0	0	0	0	9.96409	11.0024	63.9146	30.7814	2.65765	10.5237	8.1967
V_C1_S01_vRhyme_bin_44	7551	35.05	Low-quality	Low-quality	34.54	AAI-based (high-confidence)	taxid_assigned	Viruses	Uroviricota	Caudoviricetes	NA	NA	Skunavirus	no_support	lyso	-	-	0	0	0	0	0	0	6.11799	6.25217	39.0411	18.6651	1.28192	5.94507	4.63381
V_C1_S01_vRhyme_bin_45	9510	57.06	Low-quality	Low-quality	15.61	HMM-based (lower-bound)	taxid_assigned	Viruses	Uroviricota	Caudoviricetes	no_support	no_support	no_support	no_support	lyso	-	-	0	0	0	0	0	0	4.77612	0.0233588	0.11004	0.0648078	0.0144526	0.0240898	0.170176
V_C1_S01_vRhyme_bin_46	6645	54.24	Low-quality	Low-quality	4.77	AAI-based (medium-confidence)	taxid_assigned	Viruses	Uroviricota	Caudoviricetes	NA	NA	Spbetavirus	Spbetavirus_SPbeta	lyso	-	-	0.282201	61.6132	2.64033	1.38789	12.7882	25.6494	3.01136	0.906208	11.2898	0.711781	1.73548	0.49659	0.894099
V_C1_S01_vRhyme_bin_47	142030	65.83	Medium-quality	Medium-quality	58.1	HMM-based (lower-bound)	taxid_assigned	Viruses	Uroviricota	Caudoviricetes	no_support	no_support	no_support	no_support	Lysogeny	integrase	CheckV-based,VIBRANT-based	0.304271	0.803453	0	0.120456	0.391542	0.446055	39.3316	42.9182	32.4253	64.3885	46.3981	52.7698	41.0363
V_C1_S01_vRhyme_bin_49	4451	56.82	Low-quality	Low-quality	10.78	AAI-based (medium-confidence)	taxid_assigned	Viruses	Uroviricota	Caudoviricetes	NA	NA	Spizizenvirus	Spizizenvirus_sv105	Lysogeny	-	CheckV-based	2.3947	2.00464	0	0	17.8286	0.188741	2.54998	0.0561811	4.031	0.254791	0.187172	0.0557108	0.0534641
V_C1_S01_vRhyme_bin_5	33752	61.29	Medium-quality	Medium-quality	86.5	AAI-based (medium-confidence)	taxid_assigned	Viruses	Uroviricota	Caudoviricetes	no_support	no_support	no_support	no_support	Lysogeny	integrase	VIBRANT-based	1.1398	3.25549	5.89263	0.591049	0.498608	2.44333	3.512	0.371766	10.3266	1.30808	0.645148	0.72818	0.645809
V_C1_S01_vRhyme_bin_50	9425	63.27	Low-quality	Low-quality	13.88	HMM-based (lower-bound)	taxid_assigned	Viruses	Uroviricota	Caudoviricetes	NA	NA	Mushuvirus	Mushuvirus_mushu	lyso	-	-	7.19539	6.11495	0	5.29534	8.42549	2.15901	2.50526	0.303672	4.6909	0.538824	1.21376	0.17601	0.265339
V_C1_S01_vRhyme_bin_6	24768	65.91	Medium-quality	Medium-quality	50.88	AAI-based (high-confidence)	taxid_assigned	Viruses	Uroviricota	Caudoviricetes	no_support	no_support	no_support	no_support	lyso	-	-	0	0	0	0	0.0300276	0	1.35258	0.415243	0.82977	0.580459	0.534225	0.668865	0.381256
V_C1_S01_vRhyme_bin_7	8674	67.87	Low-quality	Low-quality	16.19	HMM-based (lower-bound)	taxid_assigned	Viruses	Uroviricota	Caudoviricetes	no_support	no_support	no_support	no_support	lyso	-	-	0	0.0681264	0	0	0.165998	0	1.45698	1.49585	1.19348	1.00087	1.80605	1.76077	1.4051
V_C1_S01_vRhyme_bin_8	6803	63.99	Low-quality	Low-quality	18.7	AAI-based (medium-confidence)	taxid_assigned	Viruses	Uroviricota	Caudoviricetes	no_support	no_support	no_support	no_support	lyso	-	-	0	0	0	0	0	0	0.695721	0.650461	0.525297	0.440426	0.875182	0.670817	0.647169
V_C1_S01_vRhyme_bin_9	7068	60.2	Low-quality	Low-quality	8.99	AAI-based (high-confidence)	taxid_assigned	Viruses	Uroviricota	Caudoviricetes	NA	NA	Seussvirus	Seussvirus_seuss	lyso	-	-	0.375576	6.49761	0	0.776099	0.226174	3.80167	3.29075	0.444242	18.9055	0.968117	1.17312	0.754544	1.28319
V_k141_976636_12304	4969	41.74	Complete	Complete	100	DTR (high-confidence)	taxid_assigned	Viruses	Phixviricota	Malgrandaviricetes	Petitvirales	Microviridae	NA	Parabacteroides_phage_YZ-2015b	lyso	-	-	0	0.320108	0	0	0	0	0	0	0	0	11.9126	0	0
V_k141_976667_12707	5527	48.4	Complete	Complete	100	DTR (high-confidence)	taxid_assigned	Viruses	Phixviricota	Malgrandaviricetes	Petitvirales	Microviridae	no_support	no_support	lyso	-	-	0	0	0	0	0	0	0	0	0	0	18.68	0	0
V_MP4_S01_vRhyme_bin_1	9492	57.55	Low-quality	Low-quality	8.1	AAI-based (high-confidence)	taxid_assigned	Viruses	Uroviricota	Caudoviricetes	no_support	no_support	no_support	no_support	lyso	-	-	3.9008	27.8854	38.3658	3.93909	8.10545	5.12506	3.7691	2.7505	22.3066	1.67788	1.52432	0.971357	0.98482
V_MP4_S01_vRhyme_bin_10	69149	66.99	Low-quality	Low-quality	36.44	HMM-based (lower-bound)	taxid_assigned	Viruses	Uroviricota	Caudoviricetes	no_support	no_support	no_support	no_support	Lysogeny	integrase	CheckV-based,VIBRANT-based	0.0191148	0.903896	0.0851631	0.0645155	0.147725	0.155677	0.81653	1.31426	0.980663	2.59605	0.836981	2.13261	0.950563
V_MP4_S01_vRhyme_bin_11	122872	62.14	Complete	Complete	100	Provirus (medium-confidence)	taxid_assigned	Viruses	Uroviricota	Caudoviricetes	no_support	no_support	no_support	no_support	Lysogeny	integrasere,combinase	CheckV-based,VIBRANT-based	1.90924	1.25504	0.04824	0.328899	5.69391	0.467367	2.33995	2.0165	3.00763	1.23033	2.50876	2.09559	1.84679
V_MP4_S01_vRhyme_bin_13	5108	33.42	Not-determined	Not-determined	NA	NA	taxid_assigned	Viruses	Uroviricota	Caudoviricetes	NA	NA	Menderavirus	no_support	lyso	-	-	200.425	530.406	61.8349	23.1448	124.269	224.197	5.85561	2.29236	37.5306	6.96473	0.533783	2.50357	0.877371
V_MP4_S01_vRhyme_bin_14	10998	34.12	Low-quality	Low-quality	40.87	AAI-based (high-confidence)	taxid_assigned	Viruses	Uroviricota	Caudoviricetes	NA	NA	Skunavirus	no_support	lyso	-	-	0	0	0	0	0	0	2.73651	3.28214	19.7561	9.89829	0.604766	2.64475	2.14689
V_MP4_S01_vRhyme_bin_15	8528	56.87	Low-quality	Low-quality	23.12	AAI-based (medium-confidence)	taxid_assigned	Viruses	Uroviricota	Caudoviricetes	no_support	no_support	no_support	no_support	Lysogeny	integrase	VIBRANT-based	0	0	0	0	0	0	0.294291	0.455107	1.68152	1.36944	0.230053	0.14092	0.199328
V_MP4_S01_vRhyme_bin_17	4016	56.92	Not-determined	Not-determined	NA	NA	no_taxid_assigned	-	-	-	-	-	-	-	Lysogeny	-	VIBRANT-based	0.250021	4.61382	0	15.7922	2.45922	4.47975	2.37707	0.969786	9.62027	0.517428	0.961587	0.168292	0.679346
V_MP4_S01_vRhyme_bin_18	7774	36.18	Low-quality	Low-quality	30.38	AAI-based (high-confidence)	taxid_assigned	Viruses	Uroviricota	Caudoviricetes	NA	NA	Skunavirus	no_support	lyso	-	-	0	0	0	0	0	0	11.0932	12.5318	73.3925	35.1323	2.90828	11.8937	9.27818
V_MP4_S01_vRhyme_bin_19	4089	36.63	Low-quality	Low-quality	18.31	AAI-based (high-confidence)	taxid_assigned	Viruses	Uroviricota	Caudoviricetes	NA	NA	Skunavirus	no_support	lyso	-	-	0	0	0	0	0	0	2.22298	2.3882	15.9111	7.06959	0.673809	2.20668	1.81534
V_MP4_S01_vRhyme_bin_20	5756	65.79	Low-quality	Low-quality	14.63	AAI-based (medium-confidence)	taxid_assigned	Viruses	Uroviricota	Caudoviricetes	no_support	no_support	no_support	no_support	lyso	-	-	0	0	0	0	0	0	0.3791	0.740775	0.183668	0.0491685	0.668862	1.56721	0.682088
V_MP4_S01_vRhyme_bin_21	8453	63.93	Low-quality	Low-quality	3.56	AAI-based (medium-confidence)	taxid_assigned	Viruses	Uroviricota	Caudoviricetes	NA	Autographiviridae	Scottvirus	Scottvirus_scott	lyso	-	-	0.0923752	1.03878	0	0	461.442	10.4951	6.76655	2.29196	31.6731	2.83177	3.34671	4.01053	2.90187
V_MP4_S01_vRhyme_bin_22	4706	36.76	Low-quality	Low-quality	20.34	AAI-based (high-confidence)	taxid_assigned	Viruses	Uroviricota	Caudoviricetes	NA	NA	Skunavirus	no_support	lyso	-	-	0.296297	0	0	0	4.1374	0	0.635311	2.56102	3.94345	2.18452	0.290589	0.630376	0.569636
V_MP4_S01_vRhyme_bin_4	15402	34.29	Medium-quality	Medium-quality	70.12	AAI-based (high-confidence)	taxid_assigned	Viruses	Uroviricota	Caudoviricetes	NA	NA	Skunavirus	no_support	lyso	-	-	0	0	0	0	0	0	2.45488	2.93206	17.3336	8.28488	0.570015	2.63499	1.9359
V_MP4_S01_vRhyme_bin_5	19117	54.54	Low-quality	Low-quality	7.89	HMM-based (lower-bound)	taxid_assigned	Viruses	Uroviricota	Caudoviricetes	no_support	no_support	no_support	no_support	Lysogeny	-	CheckV-based	50.8116	4.69111	8.19504	2.12352	2.621	0.843969	0.924942	0.926609	3.98733	0.204407	0.432428	0.130786	0.328055
V_MP4_S01_vRhyme_bin_6	9252	35.25	Low-quality	Low-quality	40.1	AAI-based (high-confidence)	taxid_assigned	Viruses	Uroviricota	Caudoviricetes	NA	NA	Skunavirus	no_support	lyso	-	-	0	0	0	0	0	0	5.3135	6.36653	38.0707	17.617	1.50223	5.94772	4.62814
V_MP4_S01_vRhyme_bin_7	14685	35.84	Medium-quality	Medium-quality	57.9	AAI-based (high-confidence)	taxid_assigned	Viruses	Uroviricota	Caudoviricetes	NA	NA	Skunavirus	no_support	lyso	-	-	0	0	0	0	0	0	7.30266	8.21929	46.8379	23.3104	1.924	7.89798	5.97489
V_MP4_S01_vRhyme_bin_8	6431	54.95	Low-quality	Low-quality	19.11	AAI-based (medium-confidence)	taxid_assigned	Viruses	Uroviricota	Caudoviricetes	NA	Autographiviridae	Ampunavirus	Ampunavirus_RSPI1	Lysogeny	integrase	VIBRANT-based	1.27519	15.7437	0	0.25153	0.48868	21.1015	1.65325	1.38788	6.58395	0.899677	1.3175	0.0752444	0.56609
V_MP4_S01_vRhyme_bin_9	28180	36.51	High-quality	High-quality	100	AAI-based (high-confidence)	taxid_assigned	Viruses	Uroviricota	Caudoviricetes	NA	NA	Skunavirus	no_support	lyso	-	-	0	0	0	0	0	0	3.52458	3.87882	22.8407	11.0235	1.12075	3.64788	2.84186
V_MP4_S05_k141_17095	107610	43.38	Medium-quality	Medium-quality	72.38	HMM-based (lower-bound)	taxid_assigned	Viruses	Uroviricota	Caudoviricetes	no_support	no_support	no_support	no_support	Lysogeny	invertase,recombinase	CheckV-based,VIBRANT-based	0.0170878	0.0369532	0.0570991	0	0	0.062626	0.00213018	0.00286791	59.4668	0.00911726	0.00345031	0.0030809	0.00492774
V_MP4_S05_k141_1952207	4693	60.54	Low-quality	Low-quality	6.05	HMM-based (lower-bound)	taxid_assigned	Viruses	Uroviricota	Caudoviricetes	no_support	no_support	no_support	no_support	lyso	-	-	0	0.677867	0	0.566769	0	0	0.595907	0.0438406	7.77058	0.418116	0.0904174	0.310836	0.0376642
V_MP4_S05_k141_5061622	65640	41.19	High-quality	High-quality	93.46	AAI-based (high-confidence)	taxid_assigned	Viruses	Uroviricota	Caudoviricetes	no_support	no_support	no_support	no_support	Lysogeny	Cro	CheckV-based	1.49173	0.218092	0	0	0.00738065	0.239561	0.0104766	0.00352623	53.2789	0.0298936	0.00202015	0.00353557	0.00915566
V_MP4_S05_vRhyme_bin_1	12510	65.29	Low-quality	Low-quality	16.88	AAI-based (medium-confidence)	taxid_assigned	Viruses	Uroviricota	Caudoviricetes	NA	NA	Immutovirus	Immutovirus_immuto	Lysogeny	integrase	VIBRANT-based	0.968585	2.44908	0	0.179622	0.680503	1.63837	1.0898	0.127826	6.87258	0.496312	0.528692	0.318818	0.296029
V_MP4_S05_vRhyme_bin_10	10962	62.86	Low-quality	Low-quality	25.03	HMM-based (lower-bound)	taxid_assigned	Viruses	Uroviricota	Caudoviricetes	NA	Peduoviridae	Arsyunavirus	Arsyunavirus_RSY1	Lysogeny	integrase	VIBRANT-based	1.60549	18.98	1.98695	5.63381	2.34995	9.66144	4.56916	0.592136	35.3307	1.8286	1.22637	0.729026	1.03115
V_MP4_S05_vRhyme_bin_100	6855	52.84	Low-quality	Low-quality	2.45	AAI-based (high-confidence)	taxid_assigned	Viruses	Uroviricota	Caudoviricetes	no_support	no_support	no_support	no_support	Lysogeny	-	CheckV-based	0	5.71137	0	0	0.811792	0	0.625544	0.113892	6.52534	0.608489	0.161885	0.158724	0.126936
V_MP4_S05_vRhyme_bin_101	9967	53.31	Low-quality	Low-quality	16.62	AAI-based (medium-confidence)	taxid_assigned	Viruses	Uroviricota	Caudoviricetes	no_support	no_support	no_support	no_support	lyso	-	-	6.31044	17.7253	0.236926	10.2049	12.3293	17.1507	3.03352	0.553352	23.573	1.57514	0.779234	1.08407	1.11777
V_MP4_S05_vRhyme_bin_102	4851	54.13	Not-determined	Not-determined	NA	NA	taxid_assigned	Viruses	Uroviricota	Caudoviricetes	no_support	no_support	no_support	no_support	lyso	-	-	2.82294	58.7308	0	0.628211	5.33972	0.884268	1.83354	0.457587	8.75604	0.379181	0.730766	0.193148	0.601161
V_MP4_S05_vRhyme_bin_103	15880	58.03	Low-quality	Low-quality	1.94	AAI-based (medium-confidence)	taxid_assigned	Viruses	Uroviricota	Caudoviricetes	no_support	no_support	no_support	no_support	Lysogeny	-	CheckV-based	9.74449	11.6682	0.602986	2.12083	14.9286	0.440902	2.96265	0.326838	12.1689	0.835898	0.441142	0.307459	0.558549
V_MP4_S05_vRhyme_bin_104	8488	61.22	Low-quality	Low-quality	27.28	AAI-based (high-confidence)	taxid_assigned	Viruses	Uroviricota	Caudoviricetes	NA	Peduoviridae	no_support	no_support	lyso	-	-	32.6323	26.7544	5.22904	1.6644	3.68636	5.39782	4.02092	0.543301	36.8508	1.58059	1.163	1.64639	1.37329
V_MP4_S05_vRhyme_bin_105	9639	56.57	Low-quality	Low-quality	6.6	HMM-based (lower-bound)	taxid_assigned	Viruses	Uroviricota	Caudoviricetes	no_support	no_support	no_support	no_support	lyso	-	-	0.581951	16.4234	0.972297	2.94626	6.63126	3.46583	2.48835	0.891248	13.142	0.7198	0.805752	0.464291	0.808341
V_MP4_S05_vRhyme_bin_106	13601	50.79	Low-quality	Low-quality	17.16	AAI-based (medium-confidence)	taxid_assigned	Viruses	Uroviricota	Caudoviricetes	no_support	no_support	no_support	no_support	lyso	-	-	3.0476	46.178	33.4361	2.82868	3.93439	11.4796	1.81853	0.255745	11.8738	0.699697	0.25054	0.263748	0.525363
V_MP4_S05_vRhyme_bin_107	50943	63.76	Medium-quality	Medium-quality	63.69	HMM-based (lower-bound)	taxid_assigned	Viruses	Uroviricota	Caudoviricetes	no_support	no_support	no_support	no_support	Lysogeny	integrase,parAB,transposase	-	3.27394	13.1623	1.1586	11.4969	9.64813	7.18463	3.36813	0.389073	20.4005	1.18244	1.07516	0.994466	0.907596
V_MP4_S05_vRhyme_bin_108	8707	62.52	Low-quality	Low-quality	17.95	AAI-based (medium-confidence)	no_taxid_assigned	-	-	-	-	-	-	-	Lysogeny	parAB	-	2.08118	6.5217	0	2.32881	4.22102	2.39856	1.96588	0.294372	14.7367	0.761866	0.695465	0.331337	0.552605
V_MP4_S05_vRhyme_bin_109	28736	60.06	Low-quality	Low-quality	40.28	HMM-based (lower-bound)	taxid_assigned	Viruses	Uroviricota	Caudoviricetes	no_support	no_support	no_support	no_support	Lysogeny	-	CheckV-based	0.724265	3.5836	0.0968054	2.40958	1.05332	0.672446	0.556171	0.0575365	9.42554	0.342872	0.137884	0.18804	0.265115
V_MP4_S05_vRhyme_bin_11	11526	63.66	Low-quality	Low-quality	10.77	AAI-based (medium-confidence)	taxid_assigned	Viruses	Uroviricota	Caudoviricetes	no_support	no_support	no_support	no_support	Lysogeny	integrase	VIBRANT-based	6.88439	30.123	3.64234	3.9418	3.20438	32.5899	2.13695	0.224667	22.3544	2.40983	0.599054	0.730263	1.31251
V_MP4_S05_vRhyme_bin_110	28417	64.57	Low-quality	Low-quality	49.13	HMM-based (lower-bound)	taxid_assigned	Viruses	Uroviricota	Caudoviricetes	no_support	no_support	no_support	no_support	lyso	-	-	4.15153	6.31649	0	0.115168	0.575361	0.639175	0.636353	0.116446	5.41965	0.395015	0.224411	0.264953	0.274647
V_MP4_S05_vRhyme_bin_111	7995	65.4	Low-quality	Low-quality	12.44	HMM-based (lower-bound)	taxid_assigned	Viruses	Uroviricota	Caudoviricetes	no_support	no_support	no_support	no_support	lyso	-	-	0	1.44667	0	0.483828	0.0440624	1.12371	1.01741	0.142683	6.0935	0.324481	0.296683	0.153782	0.292587
V_MP4_S05_vRhyme_bin_112	8472	54.72	Low-quality	Low-quality	12.97	HMM-based (lower-bound)	taxid_assigned	Viruses	Uroviricota	Caudoviricetes	no_support	no_support	no_support	no_support	lyso	-	-	0	18.9815	0	3.8676	46.3478	35.48	0.170106	0.0309482	6.48778	0.411434	0.047871	0.0498699	0.1808
V_MP4_S05_vRhyme_bin_113	5717	57.27	Not-determined	Not-determined	NA	NA	taxid_assigned	Viruses	Uroviricota	Caudoviricetes	NA	NA	NA	Gordonia_phage_Mcklovin	Lysogeny	transposase	-	0	8.15474	0	0	0.201385	4.04643	0.584427	0.0677071	8.14183	0.444908	0.352774	0.119439	0.773945
V_MP4_S05_vRhyme_bin_114	19257	62.18	Low-quality	Low-quality	39.22	AAI-based (medium-confidence)	taxid_assigned	Viruses	Uroviricota	Caudoviricetes	no_support	no_support	no_support	no_support	Lysogeny	integrase	VIBRANT-based	0.880573	2.93994	0	2.1676	3.35383	6.00155	0.525369	0.100255	5.12594	0.281749	0.169335	0.12924	0.331455
V_MP4_S05_vRhyme_bin_115	12632	62.58	Low-quality	Low-quality	12.01	AAI-based (medium-confidence)	taxid_assigned	Viruses	Uroviricota	Caudoviricetes	no_support	no_support	no_support	no_support	Lysogeny	recombinase,transposase	-	6.14355	14.4275	0	0.107068	2.75619	5.12407	0.349404	0.0469306	3.96	0.344665	0.145186	0.800724	0.360499
V_MP4_S05_vRhyme_bin_116	7373	68.64	Low-quality	Low-quality	2.14	AAI-based (medium-confidence)	taxid_assigned	Viruses	Uroviricota	Caudoviricetes	NA	NA	NA	Planktothrix_phage_PaV-LD	lyso	-	-	1.55111	2.14679	0.888523	1.08979	2.055	1.19109	2.27616	0.290081	13.0112	1.38435	0.882058	0.715935	0.797482
V_MP4_S05_vRhyme_bin_117	6511	64.75	Low-quality	Low-quality	5.75	AAI-based (medium-confidence)	taxid_assigned	Viruses	Uroviricota	Caudoviricetes	no_support	no_support	no_support	no_support	lyso	-	-	0	2.59221	0	0.069915	5.50124	0.944756	1.39306	0.267699	8.12703	0.740842	0.239803	0.268407	0.356824
V_MP4_S05_vRhyme_bin_118	8750	62.41	Low-quality	Low-quality	10.2	AAI-based (medium-confidence)	taxid_assigned	Viruses	Uroviricota	Caudoviricetes	no_support	no_support	no_support	no_support	Lysogeny	parAB	-	0.312253	3.06118	0.463731	0	0	0	0.380607	0.0349376	4.97417	0.572173	0.122095	0.432872	0.288149
V_MP4_S05_vRhyme_bin_119	7833	53.33	Low-quality	Low-quality	13.39	AAI-based (medium-confidence)	taxid_assigned	Viruses	Uroviricota	Caudoviricetes	no_support	no_support	no_support	no_support	lyso	-	-	1.32991	1.78951	0	0.0712484	25.3834	7.22081	0.412627	0.0881791	9.24264	0.219802	0.215961	0.0817027	0.219693
V_MP4_S05_vRhyme_bin_12	8248	65.07	Low-quality	Low-quality	13.71	HMM-based (lower-bound)	taxid_assigned	Viruses	Uroviricota	Caudoviricetes	NA	Kyanoviridae	Atlauavirus	no_support	Lysogeny	integrase	VIBRANT-based	0	0.897454	0	0.409291	0	0	0.658434	0.10817	7.28315	0.0731979	0.155075	0.0850265	0.11605
V_MP4_S05_vRhyme_bin_120	9454	53.07	Not-determined	Not-determined	NA	NA	taxid_assigned	Viruses	Nucleocytoviricota	Megaviricetes	Imitervirales	Mimiviridae	no_support	no_support	Lysogeny	integrase	VIBRANT-based	0.110737	5.42807	0.246685	0.32036	2.80083	1.17244	1.11173	0.231284	11.0998	0.415378	0.515334	0.503133	0.272503
V_MP4_S05_vRhyme_bin_121	7493	53.6	Low-quality	Low-quality	4.33	AAI-based (high-confidence)	taxid_assigned	Viruses	Uroviricota	Caudoviricetes	NA	NA	Donellivirus	Donellivirus_gee	lyso	-	-	5.06069	66.5925	0	2.58797	16.8618	6.49463	4.25168	0.789299	31.2147	2.51915	1.47746	0.737318	1.46234
V_MP4_S05_vRhyme_bin_122	4341	64.27	Low-quality	Low-quality	3.49	AAI-based (medium-confidence)	taxid_assigned	Viruses	Uroviricota	Caudoviricetes	no_support	no_support	no_support	no_support	Lysogeny	-	CheckV-based	5.66663	1.3616	0	0	4.06417	1.34607	0.934027	0.114478	3.87875	0.320669	0.245182	0.25542	0.193674
V_MP4_S05_vRhyme_bin_123	14249	46.75	Low-quality	Low-quality	23.41	AAI-based (medium-confidence)	taxid_assigned	Viruses	Uroviricota	Caudoviricetes	no_support	no_support	no_support	no_support	Lysogeny	integrase	CheckV-based,VIBRANT-based	8.3951	13.6017	0	0.462609	2.55588	5.4698	0.36413	0.0506935	5.71739	0.160296	0.0984008	0.184517	0.225444
V_MP4_S05_vRhyme_bin_124	10381	55.21	Low-quality	Low-quality	1.28	AAI-based (medium-confidence)	taxid_assigned	Viruses	Uroviricota	Caudoviricetes	no_support	no_support	no_support	no_support	Lysogeny	-	CheckV-based,VIBRANT-based	1.05033	12.7198	0	0.0893705	1.39991	0.603829	0.89344	0.117521	5.73163	0.299683	0.233465	0.0467861	0.273197
V_MP4_S05_vRhyme_bin_125	5926	48.45	Not-determined	Not-determined	NA	NA	taxid_assigned	Viruses	Nucleocytoviricota	Megaviricetes	Algavirales	Phycodnaviridae	NA	Chrysochromulina_ericina_virus	lyso	-	-	31.2	3.21293	0	0	1.1743	6.65508	0.629716	0.0554118	6.06911	0.132118	0.235707	0.0357162	0.199942
V_MP4_S05_vRhyme_bin_126	18101	59.57	Not-determined	Not-determined	NA	NA	taxid_assigned	Viruses	Uroviricota	Caudoviricetes	no_support	no_support	no_support	no_support	Lysogeny	transposase	-	18.585	6.2131	15.1205	2.62338	362.351	18.339	1.29294	0.206941	10.7662	1.05214	0.779011	0.437713	0.777429
V_MP4_S05_vRhyme_bin_127	6863	34.23	Low-quality	Low-quality	27.32	AAI-based (high-confidence)	taxid_assigned	Viruses	Uroviricota	Caudoviricetes	NA	NA	Skunavirus	no_support	lyso	-	-	0	0	0	0	0	0	2.56557	2.81689	16.8917	8.62801	0.643749	2.52527	1.90222
V_MP4_S05_vRhyme_bin_128	9815	53.74	Low-quality	Low-quality	2.25	HMM-based (lower-bound)	taxid_assigned	Viruses	Uroviricota	Caudoviricetes	no_support	no_support	no_support	no_support	Lysogeny	-	CheckV-based	5.27325	32.768	0	1.29723	58.3703	51.3612	1.05537	0.186639	6.79747	0.654235	0.298007	1.14091	0.681377
V_MP4_S05_vRhyme_bin_129	5531	63.24	Low-quality	Low-quality	4.22	HMM-based (lower-bound)	taxid_assigned	Viruses	Uroviricota	Caudoviricetes	NA	Saparoviridae	Halohivirus	Halohivirus_HHTV2	Lysogeny	parAB	CheckV-based	0	6.89998	0	0.378303	6.95933	0.798746	0.717257	0.128023	5.39342	0.266395	0.392282	0.315927	0.351958
V_MP4_S05_vRhyme_bin_13	13101	60.13	Low-quality	Low-quality	9.99	AAI-based (medium-confidence)	taxid_assigned	Viruses	Uroviricota	Caudoviricetes	no_support	no_support	no_support	no_support	Lysogeny	-	CheckV-based	8.38392	11.7934	2.61822	0.982273	0.633073	0.255258	1.7087	0.0993593	15.5701	0.993215	0.40532	0.386141	0.518193
V_MP4_S05_vRhyme_bin_130	9399	58.69	Not-determined	Not-determined	NA	NA	no_taxid_assigned	-	-	-	-	-	-	-	Lysogeny	integrase	VIBRANT-based	1.26058	4.29757	0	0	6.17353	6.06937	2.09651	0.240607	6.47835	0.712152	0.5989	0.149738	1.01502
V_MP4_S05_vRhyme_bin_131	12772	67.04	Low-quality	Low-quality	11.43	AAI-based (medium-confidence)	taxid_assigned	Viruses	Uroviricota	Caudoviricetes	no_support	no_support	no_support	no_support	lyso	-	-	0.159694	4.74275	0.533618	0.769988	0.252443	2.34108	0.88655	0.102741	8.76107	0.691969	0.199611	0.424208	0.425726
V_MP4_S05_vRhyme_bin_132	16400	40.04	Low-quality	Low-quality	45.07	AAI-based (medium-confidence)	taxid_assigned	Viruses	Uroviricota	Caudoviricetes	NA	NA	Myxoctovirus	Myxoctovirus_Mx8	Lysogeny	integrase	VIBRANT-based	0	40.8762	0	0	0	0	0	0	4.88	0.00498278	0	0	0
V_MP4_S05_vRhyme_bin_133	11462	36.43	Medium-quality	Medium-quality	52.27	AAI-based (high-confidence)	taxid_assigned	Viruses	Uroviricota	Caudoviricetes	NA	NA	Skunavirus	no_support	lyso	-	-	0	0	0	0	0	0	6.94781	7.74343	46.5655	21.2837	2.02202	7.86778	5.73174
V_MP4_S05_vRhyme_bin_134	6346	35.09	Low-quality	Low-quality	25.67	AAI-based (high-confidence)	taxid_assigned	Viruses	Uroviricota	Caudoviricetes	NA	NA	Skunavirus	no_support	lyso	-	-	0	0	0	0	0	0	13.2641	14.7601	86.9664	39.0029	3.87364	14.0879	10.9849
V_MP4_S05_vRhyme_bin_135	17998	35.37	Medium-quality	Medium-quality	73.69	AAI-based (high-confidence)	taxid_assigned	Viruses	Uroviricota	Caudoviricetes	NA	NA	Skunavirus	no_support	lyso	-	-	0	0	0	0	0	0	3.89418	4.71081	29.6773	13.4672	1.07035	4.39581	3.21178
V_MP4_S05_vRhyme_bin_136	8742	53.72	Not-determined	Not-determined	NA	NA	taxid_assigned	Viruses	Uroviricota	Caudoviricetes	NA	Demerecviridae	Pogseptimavirus	no_support	lyso	-	-	10.923	139.46	6.0178	1.69893	12.0477	27.3577	2.68234	0.394246	32.1096	1.43564	0.688875	0.559053	1.19224
V_MP4_S05_vRhyme_bin_137	19450	54.37	Low-quality	Low-quality	11.54	HMM-based (lower-bound)	taxid_assigned	Viruses	Uroviricota	Caudoviricetes	no_support	no_support	no_support	no_support	Lysogeny	invertase,recombinase	-	3.95404	23.8426	0.128276	3.88704	6.73599	4.64286	2.27985	0.293153	17.2398	1.25874	0.77956	0.562018	0.727697
V_MP4_S05_vRhyme_bin_138	7730	55.39	Low-quality	Low-quality	5.52	AAI-based (medium-confidence)	taxid_assigned	Viruses	Uroviricota	Caudoviricetes	NA	NA	Eurybiavirus	no_support	lyso	-	-	7.96889	34.6385	32.2866	24.9991	5.24881	5.47604	0.958639	0.456961	8.82074	0.35754	0.81889	0.125718	0.540041
V_MP4_S05_vRhyme_bin_139	42411	57.59	Medium-quality	Medium-quality	84.68	AAI-based (medium-confidence)	taxid_assigned	Viruses	Uroviricota	Caudoviricetes	no_support	no_support	no_support	no_support	Lysogeny	recombinase,transposase	CheckV-based,VIBRANT-based	4.43946	7.79198	0.553985	0.213167	3.19347	8.25896	1.22259	0.317926	10.2994	0.536104	0.76728	0.419808	0.291109
V_MP4_S05_vRhyme_bin_14	18663	58.53	Low-quality	Low-quality	21.1	AAI-based (medium-confidence)	taxid_assigned	Viruses	Uroviricota	Caudoviricetes	no_support	no_support	no_support	no_support	Lysogeny	parAB	VIBRANT-based	0.615102	6.38491	0	7.46845	0.589303	1.093	1.15809	0.459864	14.4473	1.4321	0.212913	0.37236	0.971836
V_MP4_S05_vRhyme_bin_140	6752	50.13	Not-determined	Not-determined	NA	NA	taxid_assigned	Viruses	Uroviricota	Caudoviricetes	no_support	no_support	no_support	no_support	lyso	-	-	1.44842	63.1273	0	14.3436	17.9062	1.49723	1.80005	0.398922	12.1565	0.951148	0.331025	0.132582	0.209916
V_MP4_S05_vRhyme_bin_141	16621	52.51	Low-quality	Low-quality	6.79	AAI-based (medium-confidence)	taxid_assigned	Viruses	no_support	no_support	no_support	no_support	no_support	no_support	Lysogeny	integrase	VIBRANT-based	1.57286	104.06	0.339078	5.21078	8.18092	44.8138	2.40348	0.563437	30.0996	2.36256	0.376126	1.40328	1.28562
[truncated: 242 more rows]

## Sheet: Supplement Data 4
Name	Accession	Sequence	Packaging Strategy
[truncated: 125 more rows]

## Sheet: Supplementary Data 5
Genome	VC Status	VC	Quality	Adjusted P-value	Source
Coldseep_k119_1035	Outlier	-	-	-	Coldseep
Coldseep_k119_1036	Overlap (VC_3617/VC_3618)	-	-	-	Coldseep
Coldseep_k119_1037	Clustered	VC_3615_0	0.466	0.900717	Coldseep
[truncated: 215,524+ more rows]

[truncated: 8 more sheets: Supplementary Data 6, Supplement Data 7, Supplementary Data 8, Supplementary Data 9, Supplementary Data 10, Supplementary Data 11, Supplement Data 12, Supplement Data 13]
