# Supplementary material for: Diversity and potential host-interactions of viruses inhabiting deep-sea seamount sediments
Source: Nat Commun. 2024 Apr 15;15:3228. doi: 10.1038/s41467-024-47600-1 (PMC11018836; doi:10.1038/s41467-024-47600-1)
Supplement: Supplementary file 6 — Source data [file 41467_2024_47600_MOESM6_ESM.xlsx]

## Sheet: Fig. 1
Fig. 1
	Station	longitude	latitude	depth(m)
	C1_S01	158.749	20.1101	4960
	MP4_S01	161.833	19.9264	4428
	MP4_S05	162.291	18.9745	5398
	NA_S06	156.875	20.0698	5189
	NLG_S01	160.265	20.1601	4937
	NLG_S03	160.779	20.4031	3702
	NLG_S05	161.067	20.5228	3702

## Sheet: Fig. 2
Fig. 2
	Treefile files are deposited in Figshare (https://doi.org/10.6084/m9.figshare.25245436)
	Bin_ID	Domain	Phylum	Compl. (%)	Cont. (%)	The number of viruses infecting the host.	C1_S01	MP4_S01	MP4_S05	NA_S01	NLG_S01	NLG_S05
	bin.100	Bacteria	Proteobacteria	90.45	3.49	1	5.24391	47.3982	11.7776	10.4183	6.34599	18.816
	bin.101	Bacteria	Actinobacteriota	63.95	2.9	0	27.4796	12.2043	33.7021	14.9927	8.18688	3.4345
	bin.103	Bacteria	Proteobacteria	53.49	4.55	0	16.8914	25.4459	32.4685	2.98077	11.8718	10.3417
	bin.104	Bacteria	Zixibacteria	59.23	0.47	1	13.2076	55.9892	15.1096	1.7303	5.90088	8.06241
	bin.105	Bacteria	Gemmatimonadota	82.26	2.2	3	23.2291	24.8607	4.92588	3.59184	22.4362	20.9563
	bin.109	Bacteria	Proteobacteria	69.86	3.92	0	12.6353	18.6308	20.4101	6.60475	21.7566	19.9624
	bin.110	Bacteria	Desulfobacterota_D	72.54	6.57	2	18.6864	39.5801	27.4808	3.67709	5.5439	5.03172
	bin.111	Bacteria	Proteobacteria	94.99	4.52	3	24.8832	17.4187	23.1113	2.51009	21.4597	10.6169
	bin.112	Bacteria	Proteobacteria	94.06	7.1	2	20.3796	16.5129	36.5574	3.69916	9.15806	13.6929
	bin.113	Bacteria	Proteobacteria	56.02	0.43	1	27.5191	18.0703	23.006	4.0593	18.1565	9.18883
	bin.114	Bacteria	UBA8248	57.93	3.47	0	21.6	12.2564	4.03519	14.1636	6.33958	41.6052
	bin.116	Bacteria	KSB1	59.03	1.16	0	15.7933	26.4677	29.0878	4.51395	11.0812	13.056
	bin.117	Bacteria	Bacteroidota	96.35	0.32	4	0.0373232	0.130058	99.575	0.0963664	0.0683122	0.0929878
	bin.119	Bacteria	Proteobacteria	63.54	4.65	5	31.5233	13.6658	19.3572	5.13735	25.0118	5.30471
	bin.120	Bacteria	Proteobacteria	74.25	5.31	2	22.7347	7.26949	31.7682	7.49194	9.39283	21.3429
	bin.121	Bacteria	Zixibacteria	94.44	1.1	1	5.45251	48.8493	29.4351	0.772164	14.6075	0.883423
	bin.122	Bacteria	Nitrospinota	79.01	3.9	3	17.9276	48.5539	4.09326	0.404964	24.0148	5.00548
	bin.123	Bacteria	Bacteroidota	64.35	2.12	3	6.0697	18.59	26.2194	7.47903	0	41.6419
	bin.124	Bacteria	Proteobacteria	60.41	2.6	1	17.4236	34.3748	17.6307	8.39839	13.3285	8.84398
	bin.125	Bacteria	Desulfobacterota_B	91.96	9.16	5	12.2707	21.3546	16.2132	6.36009	4.95542	38.846
	bin.126	Bacteria	Planctomycetota	52.16	2.69	1	26.0663	2.12132	31.5434	6.83695	9.511	23.9211
	bin.127	Bacteria	Nitrospirota	66.82	6.02	4	9.44996	61.5945	10.9189	2.3743	12.0207	3.64167
	bin.128	Bacteria	Bacteroidota	77.47	4.72	1	11.7705	36.2954	36.093	7.50712	0.420449	7.91351
	bin.129	Bacteria	Proteobacteria	62.87	3.18	3	19.6848	45.1556	2.31672	10.7639	12.5119	9.56701
	bin.134	Bacteria	Proteobacteria	99.39	0.04	23	6.78237	25.136	25.5445	21.0621	6.83816	14.6368
	bin.17	Bacteria	Nitrospirota	56.28	1.82	5	10.7146	48.4964	8.32403	2.57843	13.2148	16.6718
	bin.18	Archaea	Thermoproteota	60.63	7.92	1	24.918	42.0555	4.83949	4.31531	10.5886	13.2831
	bin.19	Bacteria	Methylomirabilota	96.3	4.34	3	11.3057	9.75832	14.0646	3.37906	15.2418	46.2505
	bin.25	Bacteria	Proteobacteria	61.86	9.99	4	8.12311	40.0741	8.64785	10.3194	12.1424	20.6931
	bin.27	Bacteria	Proteobacteria	66.6	3.49	0	3.88014	68.9237	0.465156	0.395247	15.9557	10.38
	bin.3	Bacteria	SAR324	51.07	3.37	1	68.9238	8.73413	4.7126	1.01087	12.6223	3.99631
	bin.32	Bacteria	Proteobacteria	99.49	0.25	2	16.2932	36.1472	11.4201	1.8281	22.2027	12.1087
	bin.34	Bacteria	Actinobacteriota	99.49	0.25	11	13.9561	22.0792	1.39331	5.39821	33.2246	23.9485
	bin.36	Bacteria	Proteobacteria	54.3	5.94	1	26.575	9.30965	20.387	4.57047	21.4844	17.6735
	bin.51	Archaea	Thermoproteota	58.46	6.39	1	14.333	41.5277	6.61224	11.9364	11.3664	14.2244
	bin.52	Bacteria	Proteobacteria	96.09	1.22	3	0	0	0.0304321	99.9696	0	0
	bin.54	Bacteria	Actinobacteriota	99.94	0	16	13.0481	21.9912	1.08561	8.35409	32.0497	23.4713
	bin.55	Bacteria	Proteobacteria	51	2	1	27.5434	8.16188	20.828	5.043	22.5821	15.8417
	bin.56	Bacteria	Proteobacteria	86.94	4.23	3	25.518	11.778	25.0688	6.69341	15.2508	15.691
	bin.58	Bacteria	Acidobacteriota	70.32	1.86	5	20.6216	12.0216	6.66903	7.42721	38.0758	15.1847
	bin.66	Bacteria	Gemmatimonadota	82.87	4.13	8	18.536	19.1409	13.2244	2.75072	27.014	19.334
	bin.68	Bacteria	Myxococcota_A	73.98	6.37	2	22.1736	8.71065	10.5544	1.59703	46.345	10.6193
	bin.70	Bacteria	Proteobacteria	52.74	5.53	1	21.7563	15.6852	19.2142	3.62889	21.8129	17.9024
	bin.71	Bacteria	Proteobacteria	86.27	5.1	6	27.3347	12.1699	16.7721	6.05131	22.3074	15.3646
	bin.72	Bacteria	Proteobacteria	98.85	0.41	19	13.7564	23.3861	1.38831	3.44475	33.9897	24.0348
	bin.73	Bacteria	Actinobacteriota	99.94	0	14	13.6127	24.2511	0.547427	4.72896	32.9389	23.921
	bin.74	Bacteria	Proteobacteria	87.7	0	13	12.6708	26.8026	2.7407	8.6569	24.9228	24.2061
	bin.78	Bacteria	Proteobacteria	98.62	0.05	8	12.8181	22.7788	1.61562	9.06624	30.8552	22.866
	bin.80	Bacteria	Methylomirabilota	52.81	0	5	0	0.0531342	0.0510404	0	0	99.8958
	bin.81	Bacteria	Gemmatimonadota	53.18	6.72	0	15.7577	15.8506	10.2822	5.04679	15.6824	37.3803
	bin.85	Archaea	Thermoproteota	70.32	1.86	1	21.6601	34.2193	3.66658	4.09273	9.55009	26.8112
	bin.86	Bacteria	Planctomycetota	59.13	2.38	11	25.3211	7.51211	33.1163	8.17543	14.8426	11.0326
	bin.87	Bacteria	KSB1	81.07	5.89	2	12.7268	18.4037	19.1693	2.35096	46.1374	1.21183
	bin.88	Bacteria	Chloroflexota	56.32	5.45	1	23.5573	23.009	7.11986	4.90881	10.539	30.8661
	bin.89	Bacteria	Planctomycetota	50.37	2.21	3	37.0583	17.3186	21.9412	3.30004	15.8853	4.49647
	bin.90	Bacteria	Proteobacteria	99.94	0.94	0	2.79997	49.0265	4.11775	2.40561	20.753	20.8971
	bin.91	Bacteria	Proteobacteria	66.58	1.88	0	4.94189	63.8614	5.97748	0.816016	24.1483	0.254952
	bin.92	Bacteria	Proteobacteria	84.62	4.46	3	8.65739	31.171	9.3745	4.87657	13.0011	32.9195
	bin.94	Bacteria	Actinobacteriota	84.62	4.46	2	7.3029	51.8333	13.4832	8.79329	6.06872	12.5186
	bin.95	Bacteria	Acidobacteriota	66.83	7.59	2	17.2726	21.0436	12.472	2.54426	13.1717	33.4959
	bin.96	Bacteria	Desulfobacterota_B	80.36	3.36	6	11.9438	23.5892	7.68234	8.11511	7.99734	40.6722
	bin.97	Bacteria	Acidobacteriota	91.68	5.08	2	13.1337	14.5066	19.834	4.90103	20.4393	27.1854
	Reference genome	rename	Accession
	Abyssalbus_ytuae_strain_MT3330	Abyssalbus_y-s_MT3330	GCF_022807975.1
	Acetobacter_fabarum_strain_KR	Acetobacter_f-s_KR	GCF_002276555.1
	Acidiferrimicrobium_sp_IK	Acidiferrimicrobium_sp_IK	GCF_025499425.1
	Acidihalobacter_aeolianus_strain_V6	Acidihalobacter_a-s_V6	GCF_001753165.1
	Acidisarcina_polymorpha_strain_SBC82	Acidisarcina_p-s_SBC82	GCF_003330725.1
	Acidisphaera_rubrifaciens_HS-AP3	Acidisphaera_r-HS-AP3	GCF_000964365.1
	Acinetobacter_bouvetii_strain_JCM18991	Acinetobacter_b-s_JCM18991	GCF_018324105.1
	Actinoalloteichus_hoggarensis_strain_DSM45943	Actinoalloteichus_h-s_DSM45943	GCF_002234535.1
	Adhaeretor_mobilis_strain_HG15A2	Adhaeretor_m-s_HG15A2	GCF_007741515.1
	Agrobacterium_fabacearum_P4	Agrobacterium_f-P4	GCF_000442985.1
	Anaerolinea_thermophila_UNI-1	Anaerolinea_t-UNI-1	GCF_000199675.1
	Candidatus_Manganitrophus_noduliformans	Candidatus_M-noduliformans	GCF_012184425.1
	Candidatus_Methylomirabilis_limnetica	Candidatus_M-limnetica	GCF_003044035.1
	Gemmatimonas_aurantiaca_T-27	Gemmatimonas_a-T-27	GCF_000010305.1
	Myxococcales_bacterium_isolate_DT70	Myxococcales_b-i_DT70	GCA_013215605.1
	Zixibacteria_bacterium_isolate_IK1	Zixibacteria_b-i_IK1	GCF_900498245.1

## Sheet: Fig. 3a
Fig. 3a
	Classification	number	Proportion
	Artverviricota	31	2
	unclassified	187	12
	Nucleocytoviricota	60	12
	Uroviricota	1298	81
	Other	24	1
	Other：
	Classification	number
	Cressdnaviricota	4
	Hofneiviricota	1
	Kitrinoviricota	1
	Lenarviricota	2
	Phixviricota	10
	Preplasmiviricota	1
	Spiraviridae	1
	Halspiviridae	1
	*Mollivirus_sibericum	2
	*Pandoravirus	1

## Sheet: Fig. 3b
Fig. 3b
	Uroviricota:
	Classification	number
	unclassified_Caudoviricetes	871
	Other_Caudoviricetes	304
	Autographiviridae	14
	Peduoviridae	36
	Kyanoviridae	21
	Mesyanzhinovviridae	12
	Other	40
	Other:
	Classification	number
	Demerecviridae	1
	Herelleviridae	5
	Casjensviridae	3
	Schitoviridae	5
	Saparoviridae	1
	Assiduviridae	1
	Vilmaviridae	2
	Intestiviridae	1
	Straboviridae	1
	Molycolviridae	1
	Orlajensenviridae	1
	Steigviridae	1
	Zobellviridae	9
	Forsetiviridae	1
	Duneviridae	2
	Ackermannviridae	3
	Pachyviridae	2

## Sheet: Fig. 3c
Fig3. c
	Artverviricota:
	Metaviridae	26
	Retroviridae	4
	Caulimoviridae	1

## Sheet: Fig3. d
Fig3. d
	Nucleocytoviricota:
	unclassified_Nucleocytoviricota	23
	Marseilleviridae	1
	Mimiviridae	7
	Phycodnaviridae	26
	Poxviridae	3

## Sheet: Fig3. e
Fig3. e
		Straboviridae	Schitoviridae	Saparoviridae	Zobellviridae	Vilmaviridae	Orlajensenviridae	Peduoviridae	Steigviridae	Pachyviridae	Molycolviridae	Mesyanzhinovviridae	Kyanoviridae	Intestiviridae	Herelleviridae	Duneviridae	Demerecviridae	Casjensviridae	Autographiviridae	Assiduviridae	Ackermannviridae	Forsetiviridae	unclassified_Caudoviricetes	Halspiviridae	Tectiviridae	Poxviridae	Phycodnaviridae	Mimiviridae	Marseilleviridae	unclassified_Nucleocytoviricota	Microviridae	Inoviridae	Smacoviridae	Spiraviridae	Circoviridae	Retroviridae	Caulimoviridae	Metaviridae	Betaflexiviridae	Mitoviridae	unclassified_Viruses
	C1_S01	0	1.62169	0	3.27246	0	0	2.99437	0	0.855583	1.1783	2.56766	2.79199	0	1.66568	0	1.03834	1.7892	1.51429	1.1344	1.21637	0	4.68901	0.45726	0	0.756591	2.63223	1.82885	2.04852	1.35359	0	0	0	2.05317	0	0.362092	0	0	0.766038	0	3.52217
	MP4_S01	0	1.48789	0	1.08226	0	0	2.38471	0	0.704593	1.6904	2.75227	1.41349	0	1.65027	0	0.779438	0	0	0	0	0	4.50222	0	0	0	1.54883	0.0504107	1.02715	1.9495	0	0	0	2.18021	0	1.44394	0	0	1.868	0	3.34533
	MP4_S05	0	1.56239	0.838848	2.07589	0.163003	0	3.36876	0	1.63284	1.94765	2.29792	2.43038	1.80213	1.98251	0	2.14445	2.10386	1.85124	0.985238	1.90665	1.62137	4.56886	0.247296	0	2.4311	2.98766	2.55152	2.89386	2.05475	2.79049	0	3.17774	2.59716	1.60197	1.90504	0	0	1.67973	0	3.76114
	NA_S06	0	2.12048	0	1.21307	2.02999	0	4.15217	0	1.55233	2.02004	2.01746	2.84301	0	1.12555	0	0.230175	1.88215	2.56869	0.72608	2.12974	0	4.45311	0	0	0	2.81273	1.52326	1.87837	2.53965	0	0	0	0.98094	0	1.15078	0	0	1.43772	0	3.87045
	NLG_S01	1.55461	1.49595	0.842567	2.90323	1.58392	1.39279	2.85186	1.79452	1.74458	1.31771	2.40363	2.42667	0	2.04881	0	1.0809	1.39846	2.881	1.3613	0.0847514	0	4.45667	0.975408	0	0.844334	2.81072	1.55402	2.11928	2.29097	0	0	0	2.70324	2.61385	1.18361	0	0	0	0	3.54178
	NLG_S05	0	2.29593	0	1.39172	0	0.0202618	3.17866	0	1.21056	2.0715	1.91755	2.59832	0	2.35097	0	1.43708	1.25195	1.54566	0.683743	0.648638	0	4.49585	2.22598	0	1.61504	2.66358	1.97851	1.49864	2.59109	0	0	0	2.69104	0	1.06628	0	0	0	0	3.8416
	vC1_S01	0	0.303768	0	0.382039	0	0	2.20515	0	0.761009	0.597614	0.887009	1.52607	0	1.48846	1.86657	0.428514	0.674433	0.963207	0.4902	0	0	3.68691	0	1.63912	1.07775	2.29056	0.506444	1.21468	2.26963	0	1.96418	0	0.790329	0	3.52403	0.265857	2.96074	0	2.09724	2.73371
	vMP4_S01	0	0	0	0	0	0	1.73166	0	0	0.117109	0.133702	0.710811	0	0.781209	2.03414	0	0.10632	0.599734	0	0	0	3.57579	0	1.86088	1.08609	2.27431	0	0	2.25956	0	2.02916	0	0.290893	0	3.48695	0.804051	3.08795	0	2.27498	2.26345
	vMP4_S05	0	1.18753	0.731864	1.19763	0	0	2.97554	0	1.63181	1.12983	1.38626	2.33896	0	2.18412	2.8788	1.50663	1.38356	1.67617	1.2503	0.297951	0	4.16259	0	2.69123	0.640551	2.39594	2.12391	2.12724	1.83797	0	2.55378	0	1.18002	0	4.27246	1.5589	3.78525	0	3.1165	3.39279
	vNA_S06	0	0.390195	0	0.308916	0	0	2.04189	0	0.332277	0.378169	0.638207	1.14756	0	0.997013	2.65981	0.157046	0.807415	0.692673	0.070603	0	0	3.76819	0	2.48547	0.125087	2.38805	0.416943	0.985572	1.28564	0	2.26472	0	0.646546	0	3.91408	1.41861	3.5948	0	2.8928	2.5408
	vNLG_S01	0	0	0	0.00688088	0	0	1.92075	0	0.179971	0.523304	0.252773	1.07254	0	1.13686	1.9812	0	0.339795	1.14659	0.0553707	0	0	3.63099	0	1.69859	0.876006	2.31005	0	0.419652	2.11304	3.34473	2.04981	0	0.585478	0	3.15291	0.628033	2.84598	0	2.21511	2.41437
	vNLG_S03	0	0	0	0	0	0	1.82965	0	0.012892	0	0.00158229	0.989947	0	0.305719	1.87704	0	0.21182	0.649539	0	0	0	3.70011	0	1.63719	0.478138	2.31406	0	0	1.72207	0	2.06357	0	0.0389339	0	3.61049	0.249162	2.91133	0	2.10963	2.79008
	vNLG_S05	0	0.802679	0	0.0484418	0	0	1.84885	0	0.116989	0.0879907	0.0634272	1.17543	0	0.814957	1.90473	0.0763637	0.225787	0.62175	0	0	0	3.59361	0	1.66665	1.08046	2.2759	0	0.198704	2.26015	0	1.97848	0	0.538712	0	3.40825	0.440824	2.97429	0	2.13305	2.41951

## Sheet: Fig. 4a
Fig. 4a
	Raw data files are deposited in Figshare (https://doi.org/10.6084/m9.figshare.25245358)

## Sheet: Fig. 4b
Fig. 4b
	Trench	Coldseep	RefSeq	Seamount	Seawater
	preVC_0	preVC_1	preVC_1024	preVC_1030	preVC_0
	preVC_1000	preVC_1001	preVC_1036	preVC_1056	preVC_1
	preVC_1001	preVC_1004	preVC_1053	preVC_1069	preVC_100
	preVC_1005	preVC_1148	preVC_1054	preVC_1070	preVC_10000
	preVC_1007	preVC_1149	preVC_1075	preVC_1110	preVC_10001
	preVC_10079	preVC_1150	preVC_1076	preVC_1133	preVC_10002
	preVC_1010	preVC_1151	preVC_1113	preVC_1134	preVC_10004
	preVC_10107	preVC_1175	preVC_1126	preVC_1274	preVC_10005
	preVC_10111	preVC_121	preVC_1228	preVC_160	preVC_10006
	preVC_10113	preVC_1210	preVC_1236	preVC_162	preVC_10007
	preVC_10125	preVC_1251	preVC_1244	preVC_17024	preVC_10008
	preVC_1014	preVC_1252	preVC_1245	preVC_174	preVC_10009
	preVC_1015	preVC_141	preVC_137	preVC_175	preVC_10011
	preVC_10247	preVC_1543	preVC_165	preVC_176	preVC_10013
	preVC_1025	preVC_1625	preVC_1655	preVC_180	preVC_10014
	preVC_1026	preVC_1652	preVC_16846	preVC_1829	preVC_10015
	preVC_10270	preVC_1654	preVC_173	preVC_183	preVC_10017
	preVC_1029	preVC_1732	preVC_176	preVC_18608	preVC_10018
	preVC_10299	preVC_1827	preVC_18236	preVC_1866	preVC_10019
	preVC_1031	preVC_1836	preVC_18880	preVC_1868	preVC_1002
	preVC_10312	preVC_1865	preVC_19344	preVC_1869	preVC_10020
	preVC_1032	preVC_19579	preVC_19345	preVC_18811	preVC_10024
	preVC_1033	preVC_1988	preVC_19346	preVC_19169	preVC_10025
	preVC_10330	preVC_2007	preVC_19347	preVC_19279	preVC_10027
	preVC_10332	preVC_2217	preVC_19348	preVC_19352	preVC_10028
	preVC_10333	preVC_2459	preVC_19349	preVC_19353	preVC_10029
	preVC_1035	preVC_2507	preVC_19350	preVC_19354	preVC_10032
	preVC_1037	preVC_2750	preVC_19364	preVC_19355	preVC_10033
	preVC_10377	preVC_287	preVC_19365	preVC_19356	preVC_10034
	preVC_10379	preVC_2876	preVC_2140	preVC_19357	preVC_10035
	preVC_10381	preVC_3125	preVC_2512	preVC_19359	preVC_10036
	preVC_10398	preVC_3145	preVC_2649	preVC_19360	preVC_10037
	preVC_104	preVC_3204	preVC_2918	preVC_19361	preVC_10038
	preVC_10414	preVC_3210	preVC_3015	preVC_19362	preVC_10039
	preVC_10415	preVC_3222	preVC_3020	preVC_209	preVC_1004
	preVC_10431	preVC_3240	preVC_3142	preVC_284	preVC_10040
	preVC_10434	preVC_3243	preVC_3143	preVC_285	preVC_10041
	preVC_105	preVC_3244	preVC_3146	preVC_3	preVC_10043
	preVC_10539	preVC_3276	preVC_3148	preVC_3219	preVC_10045
	preVC_1057	preVC_3277	preVC_3156	preVC_3270	preVC_10046
	preVC_1058	preVC_3284	preVC_3158	preVC_3272	preVC_10047
	preVC_10621	preVC_3304	preVC_3160	preVC_3273	preVC_10049
	preVC_1063	preVC_3362	preVC_3166	preVC_3274	preVC_1005
	preVC_10630	preVC_3363	preVC_3170	preVC_3275	preVC_10050
	preVC_1066	preVC_3421	preVC_3172	preVC_3437	preVC_10051
	preVC_10662	preVC_3431	preVC_3173	preVC_3452	preVC_10053
	preVC_10663	preVC_3432	preVC_3177	preVC_3453	preVC_10055
	preVC_1067	preVC_3433	preVC_3178	preVC_3456	preVC_10057
	preVC_10674	preVC_3436	preVC_3179	preVC_3457	preVC_10058
	preVC_10682	preVC_3437	preVC_3180	preVC_3458	preVC_10059
	preVC_1069	preVC_3455	preVC_3181	preVC_3459	preVC_1006
	preVC_10704	preVC_3488	preVC_3182	preVC_3460	preVC_10061
	preVC_10713	preVC_3489	preVC_3183	preVC_3461	preVC_10062
	preVC_1075	preVC_3552	preVC_3184	preVC_3462	preVC_10063
	preVC_1077	preVC_3558	preVC_3186	preVC_3464	preVC_10065
	preVC_1078	preVC_3594	preVC_3187	preVC_3465	preVC_10066
	preVC_108	preVC_3606	preVC_3188	preVC_3469	preVC_10068
	preVC_10819	preVC_3612	preVC_3190	preVC_3471	preVC_10069
	preVC_1083	preVC_3614	preVC_3191	preVC_3472	preVC_1007
	preVC_1086	preVC_3615	preVC_3192	preVC_3473	preVC_10070
	preVC_10899	preVC_3617	preVC_3193	preVC_3474	preVC_10071
	preVC_10945	preVC_3618	preVC_3197	preVC_3478	preVC_10072
	preVC_10962	preVC_3619	preVC_3200	preVC_3645	preVC_10073
	preVC_1097	preVC_3620	preVC_3201	preVC_3674	preVC_10074
	preVC_10983	preVC_3621	preVC_3207	preVC_3688	preVC_10075
	preVC_1104	preVC_3622	preVC_3208	preVC_3690	preVC_10076
	preVC_11046	preVC_3629	preVC_3211	preVC_3763	preVC_10077
	preVC_11047	preVC_3630	preVC_3212	preVC_3778	preVC_10078
	preVC_11048	preVC_3631	preVC_3215	preVC_3783	preVC_10079
	preVC_1110	preVC_3632	preVC_3217	preVC_3827	preVC_10080
	preVC_11111	preVC_3633	preVC_3218	preVC_3850	preVC_10081
	preVC_1113	preVC_3634	preVC_3219	preVC_4050	preVC_10082
	preVC_11133	preVC_3635	preVC_3220	preVC_4100	preVC_10083
	preVC_11134	preVC_3636	preVC_3223	preVC_4120	preVC_10084
	preVC_1117	preVC_3637	preVC_3226	preVC_4137	preVC_10085
	preVC_11179	preVC_3638	preVC_3227	preVC_4292	preVC_10086
	preVC_11180	preVC_3639	preVC_3228	preVC_4347	preVC_10087
	preVC_11183	preVC_3640	preVC_3229	preVC_4392	preVC_10088
	preVC_11237	preVC_3641	preVC_3230	preVC_4435	preVC_10089
	preVC_1126	preVC_3642	preVC_3233	preVC_4508	preVC_1009
	preVC_1127	preVC_3643	preVC_3234	preVC_4509	preVC_10090
	preVC_11324	preVC_3644	preVC_3235	preVC_4550	preVC_10091
	preVC_11325	preVC_3645	preVC_3239	preVC_4551	preVC_10095
	preVC_1133	preVC_3647	preVC_3242	preVC_4595	preVC_10096
	preVC_11331	preVC_3651	preVC_3247	preVC_4853	preVC_10098
	preVC_1134	preVC_3652	preVC_3270	preVC_4998	preVC_10099
	preVC_1135	preVC_3653	preVC_3271	preVC_5012	preVC_101
	preVC_11352	preVC_3654	preVC_3272	preVC_5114	preVC_1010
	preVC_11365	preVC_3655	preVC_3275	preVC_5150	preVC_10100
	preVC_11366	preVC_3656	preVC_3283	preVC_5205	preVC_10101
	preVC_11415	preVC_3658	preVC_3286	preVC_5303	preVC_10102
	preVC_11433	preVC_3659	preVC_3287	preVC_5455	preVC_10103
	preVC_11436	preVC_3661	preVC_3288	preVC_5502	preVC_10104
	preVC_11461	preVC_3662	preVC_3289	preVC_5515	preVC_10105
	preVC_11467	preVC_3663	preVC_3290	preVC_572	preVC_10106
	preVC_11478	preVC_3664	preVC_3291	preVC_5767	preVC_10107
	preVC_11487	preVC_3665	preVC_3292	preVC_577	preVC_10108
	preVC_11488	preVC_3666	preVC_3293	preVC_579	preVC_10109
	preVC_11510	preVC_3667	preVC_3295	preVC_5984	preVC_10110
	preVC_11511	preVC_3668	preVC_3299	preVC_5986	preVC_10111
	preVC_11528	preVC_3669	preVC_3301	preVC_5999	preVC_10112
	preVC_11543	preVC_3670	preVC_3302	preVC_6000	preVC_10113
	preVC_11575	preVC_3671	preVC_3303	preVC_6001	preVC_10116
	preVC_11576	preVC_3673	preVC_3305	preVC_6002	preVC_10118
	preVC_11577	preVC_3675	preVC_3307	preVC_6006	preVC_10119
	preVC_1160	preVC_3676	preVC_3308	preVC_6008	preVC_1012
	preVC_11624	preVC_3677	preVC_3309	preVC_6017	preVC_10120
	preVC_11625	preVC_3678	preVC_3313	preVC_6018	preVC_10122
	preVC_11630	preVC_3679	preVC_3314	preVC_6022	preVC_10124
	preVC_11635	preVC_3680	preVC_3317	preVC_6023	preVC_10125
	preVC_11638	preVC_3681	preVC_3318	preVC_6024	preVC_10126
	preVC_11642	preVC_3682	preVC_3322	preVC_6030	preVC_10128
	preVC_11643	preVC_3683	preVC_3323	preVC_6034	preVC_10129
	preVC_11653	preVC_3684	preVC_3324	preVC_6038	preVC_1013
	preVC_11658	preVC_3687	preVC_3325	preVC_6039	preVC_10130
	preVC_11659	preVC_3689	preVC_3326	preVC_6040	preVC_10131
	preVC_11662	preVC_3690	preVC_333	preVC_6042	preVC_10132
	preVC_11676	preVC_3691	preVC_3330	preVC_6043	preVC_10133
	preVC_11687	preVC_3692	preVC_3331	preVC_6045	preVC_10134
	preVC_11690	preVC_3698	preVC_3335	preVC_6046	preVC_10135
	preVC_117	preVC_3699	preVC_3337	preVC_6048	preVC_10136
	preVC_11727	preVC_3713	preVC_3338	preVC_6049	preVC_10137
	preVC_11749	preVC_3714	preVC_3339	preVC_6050	preVC_10138
	preVC_1180	preVC_3715	preVC_3340	preVC_6052	preVC_10139
	preVC_11838	preVC_3718	preVC_3341	preVC_6055	preVC_1014
	preVC_11840	preVC_3721	preVC_3342	preVC_6058	preVC_10140
	preVC_1189	preVC_3724	preVC_3346	preVC_6059	preVC_10142
	preVC_11890	preVC_3735	preVC_3349	preVC_6061	preVC_10143
	preVC_11898	preVC_3736	preVC_3350	preVC_6062	preVC_10144
	preVC_1190	preVC_3737	preVC_3351	preVC_6064	preVC_10145
	preVC_11908	preVC_3739	preVC_3354	preVC_6066	preVC_10148
	preVC_11968	preVC_3740	preVC_3355	preVC_6078	preVC_1015
	preVC_11972	preVC_3742	preVC_3357	preVC_6081	preVC_10150
	preVC_12010	preVC_3743	preVC_3358	preVC_6083	preVC_10152
	preVC_12011	preVC_3744	preVC_3359	preVC_6084	preVC_10154
	preVC_12017	preVC_3755	preVC_3360	preVC_6086	preVC_10155
	preVC_12025	preVC_3756	preVC_3361	preVC_6090	preVC_10157
	preVC_12035	preVC_3757	preVC_3362	preVC_6095	preVC_10158
	preVC_1206	preVC_3760	preVC_3364	preVC_6096	preVC_10159
	preVC_12079	preVC_3761	preVC_3365	preVC_6099	preVC_1016
	preVC_12080	preVC_3762	preVC_3366	preVC_6100	preVC_10160
	preVC_12081	preVC_3763	preVC_3370	preVC_6102	preVC_10161
	preVC_12084	preVC_3774	preVC_3371	preVC_6106	preVC_10162
	preVC_12085	preVC_3776	preVC_3372	preVC_6108	preVC_10163
	preVC_1210	preVC_3777	preVC_3373	preVC_6112	preVC_10164
	preVC_12126	preVC_3779	preVC_3374	preVC_6113	preVC_10165
	preVC_12129	preVC_3783	preVC_3375	preVC_6115	preVC_10167
	preVC_1213	preVC_3784	preVC_3376	preVC_6117	preVC_10171
	preVC_12140	preVC_3785	preVC_3377	preVC_6122	preVC_10173
	preVC_12148	preVC_3786	preVC_3378	preVC_6126	preVC_10174
	preVC_12149	preVC_3789	preVC_3381	preVC_6130	preVC_10175
	preVC_12153	preVC_3790	preVC_3382	preVC_6132	preVC_10176
	preVC_1216	preVC_3791	preVC_3383	preVC_6134	preVC_10177
	preVC_12161	preVC_3792	preVC_3384	preVC_6135	preVC_10178
	preVC_12162	preVC_3797	preVC_3385	preVC_6136	preVC_10179
	preVC_12164	preVC_3799	preVC_3387	preVC_6138	preVC_1018
	preVC_1217	preVC_3800	preVC_3388	preVC_6152	preVC_10180
	preVC_1218	preVC_3801	preVC_3391	preVC_6156	preVC_10181
	preVC_12217	preVC_3803	preVC_3392	preVC_6158	preVC_10182
	preVC_12264	preVC_3805	preVC_3394	preVC_6159	preVC_10185
	preVC_12278	preVC_3810	preVC_3396	preVC_6160	preVC_10186
	preVC_1229	preVC_3821	preVC_3397	preVC_6161	preVC_10187
	preVC_1232	preVC_3822	preVC_3399	preVC_6162	preVC_10188
	preVC_12332	preVC_3823	preVC_3401	preVC_6163	preVC_10189
	preVC_12340	preVC_3824	preVC_3402	preVC_6164	preVC_1019
	preVC_12375	preVC_3826	preVC_3410	preVC_6167	preVC_10190
	preVC_12384	preVC_3828	preVC_3418	preVC_6170	preVC_10191
	preVC_1239	preVC_3829	preVC_3430	preVC_6171	preVC_10192
	preVC_12399	preVC_3830	preVC_3431	preVC_6172	preVC_10193
	preVC_1240	preVC_3832	preVC_3434	preVC_6173	preVC_10194
	preVC_12414	preVC_3833	preVC_3439	preVC_6175	preVC_10195
	preVC_12427	preVC_3834	preVC_3443	preVC_6176	preVC_10196
	preVC_12446	preVC_3835	preVC_3446	preVC_6178	preVC_10197
	preVC_1245	preVC_3836	preVC_3447	preVC_6185	preVC_10199
	preVC_12450	preVC_3837	preVC_3448	preVC_6198	preVC_102
	preVC_12470	preVC_3838	preVC_3449	preVC_6211	preVC_1020
	preVC_12502	preVC_3843	preVC_3451	preVC_6218	preVC_10200
	preVC_12526	preVC_3857	preVC_3480	preVC_6220	preVC_10202
	preVC_12537	preVC_3859	preVC_3481	preVC_6222	preVC_10203
	preVC_1257	preVC_3860	preVC_3521	preVC_6223	preVC_10204
	preVC_1259	preVC_3863	preVC_3528	preVC_6225	preVC_10206
	preVC_12598	preVC_3865	preVC_3529	preVC_6232	preVC_10208
	preVC_1260	preVC_3866	preVC_3530	preVC_6234	preVC_10209
	preVC_12600	preVC_3867	preVC_3531	preVC_6236	preVC_10210
	preVC_1262	preVC_3874	preVC_3538	preVC_6237	preVC_10211
	preVC_12629	preVC_3875	preVC_3540	preVC_6243	preVC_10212
	preVC_12656	preVC_3888	preVC_3541	preVC_6244	preVC_10214
	preVC_1266	preVC_3920	preVC_3545	preVC_6245	preVC_10215
	preVC_12667	preVC_3926	preVC_3570	preVC_6265	preVC_10217
	preVC_1269	preVC_3929	preVC_3574	preVC_6270	preVC_10219
	preVC_12760	preVC_3930	preVC_3587	preVC_6274	preVC_1022
	preVC_12767	preVC_3931	preVC_3592	preVC_6278	preVC_10220
	preVC_12769	preVC_3932	preVC_3593	preVC_6289	preVC_10221
	preVC_12770	preVC_3934	preVC_3603	preVC_6290	preVC_10223
	preVC_12777	preVC_3936	preVC_3605	preVC_6292	preVC_10224
	preVC_12827	preVC_3942	preVC_3608	preVC_6297	preVC_10225
	preVC_12847	preVC_3943	preVC_3609	preVC_6298	preVC_10226
	preVC_12887	preVC_3945	preVC_3610	preVC_6304	preVC_10228
	preVC_1294	preVC_3946	preVC_3611	preVC_6305	preVC_10229
	preVC_1295	preVC_3947	preVC_3613	preVC_6306	preVC_1023
	preVC_12957	preVC_3949	preVC_3778	preVC_6308	preVC_10230
	preVC_12958	preVC_3953	preVC_387	preVC_6309	preVC_10231
	preVC_12959	preVC_3954	preVC_3951	preVC_6329	preVC_10232
	preVC_1296	preVC_3955	preVC_402	preVC_6341	preVC_10233
	preVC_12973	preVC_3956	preVC_421	preVC_6344	preVC_10234
	preVC_13006	preVC_3957	preVC_431	preVC_75	preVC_10235
	preVC_13027	preVC_3960	preVC_4582	preVC_76	preVC_10236
	preVC_13029	preVC_3961	preVC_494	preVC_901	preVC_10237
	preVC_13053	preVC_3963	preVC_4997	preVC_902	preVC_10238
	preVC_1306	preVC_3964	preVC_504	preVC_913	preVC_10239
	preVC_13113	preVC_3971	preVC_5208	preVC_915	preVC_10240
	preVC_13131	preVC_3972	preVC_5259	preVC_952	preVC_10241
	preVC_13155	preVC_3974	preVC_5267	preVC_995	preVC_10242
	preVC_13156	preVC_3975	preVC_5275		preVC_10243
	preVC_13157	preVC_3978	preVC_5280		preVC_10245
	preVC_13184	preVC_3979	preVC_5355		preVC_10246
	preVC_13216	preVC_3980	preVC_5384		preVC_10247
	preVC_13250	preVC_3982	preVC_5544		preVC_10249
	preVC_1327	preVC_3983	preVC_5546		preVC_1025
	preVC_13290	preVC_3984	preVC_5548		preVC_10250
	preVC_13295	preVC_3985	preVC_5549		preVC_10251
	preVC_1332	preVC_3986	preVC_5550		preVC_10252
	preVC_13347	preVC_3989	preVC_5552		preVC_10253
	preVC_13349	preVC_3990	preVC_5553		preVC_10254
	preVC_13350	preVC_3991	preVC_5554		preVC_10255
	preVC_13369	preVC_3992	preVC_5559		preVC_10258
	preVC_13402	preVC_3993	preVC_5560		preVC_10259
	preVC_13409	preVC_4003	preVC_5566		preVC_1026
	preVC_13442	preVC_4008	preVC_5567		preVC_10260
	preVC_13454	preVC_4014	preVC_5568		preVC_10261
	preVC_13477	preVC_4016	preVC_5572		preVC_10263
	preVC_1349	preVC_4017	preVC_5573		preVC_10264
	preVC_13504	preVC_4034	preVC_5575		preVC_10265
	preVC_13540	preVC_4035	preVC_5576		preVC_10266
	preVC_13547	preVC_4037	preVC_5578		preVC_10267
	preVC_13548	preVC_4038	preVC_5598		preVC_10268
	preVC_13550	preVC_4040	preVC_5604		preVC_10269
	preVC_13561	preVC_4052	preVC_5624		preVC_1027
	preVC_13572	preVC_4054	preVC_5657		preVC_10270
	preVC_13596	preVC_4057	preVC_5658		preVC_10272
	preVC_13608	preVC_4058	preVC_568		preVC_10273
	preVC_13651	preVC_4059	preVC_5695		preVC_10275
	preVC_13665	preVC_4060	preVC_5697		preVC_10276
	preVC_13685	preVC_4063	preVC_5699		preVC_10277
	preVC_1369	preVC_4064	preVC_570		preVC_10278
	preVC_13693	preVC_4065	preVC_571		preVC_1028
	preVC_13698	preVC_4066	preVC_572		preVC_10280
	preVC_1370	preVC_4068	preVC_573		preVC_10282
	preVC_1371	preVC_4070	preVC_574		preVC_10283
	preVC_13735	preVC_4071	preVC_575		preVC_10285
	preVC_13736	preVC_4074	preVC_576		preVC_10286
	preVC_13741	preVC_4075	preVC_577		preVC_10287
	preVC_13789	preVC_4076	preVC_5801		preVC_10288
	preVC_13790	preVC_4077	preVC_5877		preVC_10289
	preVC_138	preVC_4078	preVC_5878		preVC_1029
	preVC_1381	preVC_4079	preVC_5879		preVC_10290
	preVC_13816	preVC_4083	preVC_5881		preVC_10291
	preVC_13824	preVC_4084	preVC_5884		preVC_10293
	preVC_13826	preVC_4092	preVC_5886		preVC_10295
	preVC_1383	preVC_4094	preVC_5891		preVC_10298
	preVC_1386	preVC_4095	preVC_5892		preVC_10299
	preVC_13930	preVC_4096	preVC_5893		preVC_103
	preVC_13983	preVC_4102	preVC_5894		preVC_1030
	preVC_13984	preVC_4103	preVC_5895		preVC_10300
	preVC_14026	preVC_4104	preVC_5896		preVC_10301
	preVC_14027	preVC_4105	preVC_5897		preVC_10302
	preVC_14051	preVC_4106	preVC_5898		preVC_10304
	preVC_14060	preVC_4109	preVC_5903		preVC_10305
	preVC_141	preVC_4111	preVC_5908		preVC_10306
	preVC_14121	preVC_4112	preVC_5913		preVC_10307
	preVC_1414	preVC_4114	preVC_5918		preVC_1031
	preVC_1417	preVC_4115	preVC_5930		preVC_10310
	preVC_1419	preVC_4116	preVC_5931		preVC_10311
	preVC_14202	preVC_4117	preVC_5932		preVC_10312
	preVC_1424	preVC_4119	preVC_5933		preVC_10313
	preVC_14241	preVC_4122	preVC_5934		preVC_10314
	preVC_14266	preVC_4123	preVC_5935		preVC_10315
	preVC_14267	preVC_4127	preVC_5936		preVC_10316
	preVC_14290	preVC_4128	preVC_5940		preVC_10317
	preVC_14295	preVC_4129	preVC_5941		preVC_10318
	preVC_143	preVC_4130	preVC_5942		preVC_10319
	preVC_1437	preVC_4131	preVC_5944		preVC_10320
	preVC_14376	preVC_4132	preVC_5945		preVC_10321
	preVC_14413	preVC_4133	preVC_5947		preVC_10322
	preVC_14426	preVC_4134	preVC_5948		preVC_10323
	preVC_14427	preVC_4135	preVC_5949		preVC_10324
	preVC_14428	preVC_4136	preVC_5950		preVC_10325
	preVC_14432	preVC_4137	preVC_5951		preVC_10326
	preVC_14433	preVC_4138	preVC_5952		preVC_10327
	preVC_14444	preVC_4147	preVC_5953		preVC_10328
	preVC_14453	preVC_4149	preVC_5954		preVC_10329
	preVC_14460	preVC_4155	preVC_5956		preVC_1033
	preVC_14466	preVC_4156	preVC_5957		preVC_10330
	preVC_14477	preVC_4157	preVC_5958		preVC_10331
	preVC_14478	preVC_4158	preVC_5959		preVC_10332
	preVC_14514	preVC_4159	preVC_5977		preVC_10333
	preVC_14528	preVC_4160	preVC_5981		preVC_10334
	preVC_14585	preVC_4162	preVC_5982		preVC_10335
	preVC_14586	preVC_4163	preVC_5984		preVC_10336
	preVC_14590	preVC_4164	preVC_5985		preVC_10337
	preVC_14594	preVC_4165	preVC_5987		preVC_10338
	preVC_14612	preVC_4166	preVC_5988		preVC_10342
	preVC_14640	preVC_4167	preVC_5989		preVC_10345
	preVC_14665	preVC_4169	preVC_60		preVC_10346
	preVC_14669	preVC_4171	preVC_6010		preVC_10347
	preVC_14687	preVC_4172	preVC_6023		preVC_10348
	preVC_14711	preVC_4173	preVC_61		preVC_10349
	preVC_14712	preVC_4174	preVC_620		preVC_10350
	preVC_14725	preVC_4175	preVC_621		preVC_10351
	preVC_14726	preVC_4176	preVC_6230		preVC_10352
	preVC_14729	preVC_4177	preVC_6322		preVC_10353
	preVC_1473	preVC_4178	preVC_6325		preVC_10354
	preVC_1475	preVC_4179	preVC_6326		preVC_10356
	preVC_14775	preVC_4180	preVC_6328		preVC_10357
	preVC_14791	preVC_4181	preVC_6329		preVC_10358
	preVC_14793	preVC_4182	preVC_6330		preVC_10359
	preVC_14846	preVC_4194	preVC_6331		preVC_1036
	preVC_1485	preVC_4196	preVC_6332		preVC_10360
	preVC_14871	preVC_4198	preVC_6333		preVC_10361
	preVC_14872	preVC_4199	preVC_6334		preVC_10362
	preVC_14877	preVC_4200	preVC_6336		preVC_10363
	preVC_149	preVC_4201	preVC_6385		preVC_10364
	preVC_14901	preVC_4202	preVC_6392		preVC_10365
	preVC_1491	preVC_4205	preVC_6516		preVC_10366
	preVC_14957	preVC_4206	preVC_6538		preVC_1037
	preVC_14964	preVC_4211	preVC_6543		preVC_10370
	preVC_1498	preVC_4214	preVC_6552		preVC_10372
	preVC_14990	preVC_4215	preVC_6563		preVC_10373
	preVC_14994	preVC_4216	preVC_6574		preVC_10375
	preVC_15	preVC_4217	preVC_6575		preVC_10376
	preVC_15019	preVC_4220	preVC_6576		preVC_10377
	preVC_1505	preVC_4222	preVC_6578		preVC_10379
	preVC_15069	preVC_4223	preVC_6648		preVC_1038
	preVC_1507	preVC_4224	preVC_6649		preVC_10380
	preVC_15071	preVC_4225	preVC_6650		preVC_10381
	preVC_15072	preVC_4226	preVC_6651		preVC_10382
	preVC_151	preVC_4227	preVC_6655		preVC_10384
	preVC_15130	preVC_4228	preVC_6663		preVC_10385
	preVC_1516	preVC_4229	preVC_6664		preVC_10388
	preVC_15161	preVC_4230	preVC_6691		preVC_10389
	preVC_15183	preVC_4231	preVC_67		preVC_10390
	preVC_15203	preVC_4232	preVC_71		preVC_10392
	preVC_1521	preVC_4233	preVC_723		preVC_10393
	preVC_15211	preVC_4240	preVC_727		preVC_10394
	preVC_15213	preVC_4241	preVC_994		preVC_10395
	preVC_15214	preVC_4242			preVC_10397
	preVC_15232	preVC_4243			preVC_10398
	preVC_15248	preVC_4244			preVC_10399
	preVC_15250	preVC_4245			preVC_1040
	preVC_15262	preVC_4248			preVC_10400
	preVC_15266	preVC_4249			preVC_10401
	preVC_1527	preVC_4251			preVC_10402
	preVC_15270	preVC_4252			preVC_10403
	preVC_15271	preVC_4253			preVC_10405
	preVC_15274	preVC_4255			preVC_10409
	preVC_15300	preVC_4256			preVC_1041
	preVC_15306	preVC_4257			preVC_10410
	preVC_15307	preVC_4258			preVC_10411
	preVC_15313	preVC_4259			preVC_10412
	preVC_15314	preVC_4261			preVC_10413
	preVC_15315	preVC_4262			preVC_10415
	preVC_15317	preVC_4263			preVC_10416
	preVC_15319	preVC_4269			preVC_10418
	preVC_15322	preVC_4271			preVC_1042
	preVC_15323	preVC_4272			preVC_10420
	preVC_15324	preVC_4276			preVC_10421
	preVC_15325	preVC_4277			preVC_10423
	preVC_15327	preVC_4278			preVC_10424
	preVC_15346	preVC_4279			preVC_10425
	preVC_15354	preVC_4280			preVC_10426
	preVC_15355	preVC_4282			preVC_10427
	preVC_15356	preVC_4283			preVC_1043
	preVC_15357	preVC_4284			preVC_10430
	preVC_15360	preVC_4285			preVC_10431
	preVC_15362	preVC_4286			preVC_10432
	preVC_15386	preVC_4287			preVC_10433
	preVC_15391	preVC_4289			preVC_10434
	preVC_154	preVC_4290			preVC_10437
	preVC_15404	preVC_4291			preVC_10438
	preVC_15417	preVC_4295			preVC_10439
	preVC_15420	preVC_4296			preVC_1044
	preVC_15425	preVC_4297			preVC_10440
	preVC_15426	preVC_4298			preVC_10442
	preVC_15431	preVC_4299			preVC_10443
	preVC_15436	preVC_4304			preVC_10444
	preVC_15437	preVC_4305			preVC_10445
	preVC_15457	preVC_4306			preVC_10447
	preVC_15469	preVC_4308			preVC_10448
	preVC_15473	preVC_4309			preVC_1045
	preVC_15474	preVC_4310			preVC_10451
	preVC_15489	preVC_4311			preVC_10452
	preVC_1549	preVC_4312			preVC_10453
	preVC_15492	preVC_4313			preVC_10455
	preVC_15506	preVC_4315			preVC_10456
	preVC_15529	preVC_4316			preVC_10457
	preVC_15530	preVC_4319			preVC_10459
	preVC_15531	preVC_4324			preVC_1046
	preVC_1554	preVC_4325			preVC_10460
	preVC_15546	preVC_4326			preVC_10461
	preVC_1555	preVC_4327			preVC_10463
	preVC_15554	preVC_4328			preVC_10464
	preVC_15555	preVC_4329			preVC_10465
	preVC_15562	preVC_4330			preVC_10466
	preVC_15566	preVC_4331			preVC_10467
	preVC_15577	preVC_4332			preVC_10468
	preVC_15585	preVC_4333			preVC_1047
	preVC_156	preVC_4334			preVC_10470
	preVC_1563	preVC_4335			preVC_10471
	preVC_15640	preVC_4336			preVC_10472
	preVC_15644	preVC_4337			preVC_10473
	preVC_15646	preVC_4338			preVC_10474
	preVC_15647	preVC_4339			preVC_10475
	preVC_15651	preVC_4343			preVC_10476
	preVC_15652	preVC_4355			preVC_10477
	preVC_15668	preVC_4356			preVC_10478
	preVC_15669	preVC_4358			preVC_1048
	preVC_15676	preVC_4361			preVC_10480
	preVC_15706	preVC_4363			preVC_10481
	preVC_15707	preVC_4365			preVC_10482
	preVC_15710	preVC_4366			preVC_10485
	preVC_15714	preVC_4367			preVC_10486
	preVC_15720	preVC_4368			preVC_10487
	preVC_15727	preVC_4369			preVC_10488
	preVC_15729	preVC_4370			preVC_10489
	preVC_1573	preVC_4374			preVC_1049
	preVC_15795	preVC_4375			preVC_10492
	preVC_15809	preVC_4376			preVC_10493
	preVC_15815	preVC_4377			preVC_10494
	preVC_15821	preVC_4378			preVC_10495
	preVC_15822	preVC_4379			preVC_10497
	preVC_15823	preVC_4380			preVC_10499
	preVC_15824	preVC_4381			preVC_105
	preVC_1583	preVC_4382			preVC_1050
	preVC_15834	preVC_4384			preVC_10500
	preVC_15869	preVC_4385			preVC_10502
	preVC_1589	preVC_4386			preVC_10503
	preVC_15890	preVC_4387			preVC_10506
	preVC_15891	preVC_4388			preVC_10508
	preVC_159	preVC_4389			preVC_10509
	preVC_1590	preVC_4392			preVC_1051
	preVC_15902	preVC_4395			preVC_10510
	preVC_15906	preVC_4396			preVC_10511
	preVC_15907	preVC_4397			preVC_10513
	preVC_15926	preVC_4398			preVC_10514
	preVC_15928	preVC_4400			preVC_10515
	preVC_15932	preVC_4401			preVC_10516
	preVC_15937	preVC_4402			preVC_10519
	preVC_15943	preVC_4403			preVC_1052
	preVC_15954	preVC_4404			preVC_10520
	preVC_15957	preVC_4405			preVC_10522
	preVC_15963	preVC_4406			preVC_10523
	preVC_1597	preVC_4407			preVC_10524
	preVC_1598	preVC_4408			preVC_10525
	preVC_16	preVC_4411			preVC_10526
	preVC_160	preVC_4412			preVC_10527
	preVC_16017	preVC_4413			preVC_10528
	preVC_16019	preVC_4414			preVC_10530
	preVC_1602	preVC_4415			preVC_10531
	preVC_16025	preVC_4416			preVC_10534
	preVC_16026	preVC_4418			preVC_10536
	preVC_16050	preVC_4422			preVC_10537
	preVC_16052	preVC_4423			preVC_10542
	preVC_16103	preVC_4424			preVC_10543
	preVC_16110	preVC_4425			preVC_10544
	preVC_16117	preVC_4426			preVC_10547
	preVC_16129	preVC_4427			preVC_10548
	preVC_16146	preVC_4432			preVC_10549
	preVC_16175	preVC_4436			preVC_1055
	preVC_1620	preVC_4437			preVC_10550
	preVC_16202	preVC_4438			preVC_10551
	preVC_16208	preVC_4441			preVC_10552
	preVC_16219	preVC_4442			preVC_10553
	preVC_1623	preVC_4443			preVC_10555
	preVC_16233	preVC_4446			preVC_10556
	preVC_16240	preVC_4447			preVC_10557
	preVC_16245	preVC_4448			preVC_10558
	preVC_16246	preVC_4449			preVC_10559
	preVC_16247	preVC_4452			preVC_10560
	preVC_1625	preVC_4453			preVC_10562
	preVC_1627	preVC_4456			preVC_10565
	preVC_16276	preVC_4457			preVC_10567
	preVC_16304	preVC_4459			preVC_10569
	preVC_1631	preVC_4460			preVC_1057
	preVC_16332	preVC_4461			preVC_10570
	preVC_16335	preVC_4465			preVC_10571
	preVC_16349	preVC_4466			preVC_10572
	preVC_16373	preVC_4467			preVC_10573
	preVC_16395	preVC_4469			preVC_10574
	preVC_16426	preVC_4470			preVC_10575
	preVC_16427	preVC_4471			preVC_10578
	preVC_16428	preVC_4472			preVC_10579
	preVC_16432	preVC_4474			preVC_1058
	preVC_16495	preVC_4475			preVC_10580
	preVC_165	preVC_4476			preVC_10581
	preVC_16507	preVC_4477			preVC_10583
	preVC_16546	preVC_4478			preVC_10584
	preVC_16553	preVC_4479			preVC_10585
	preVC_16561	preVC_4480			preVC_10586
	preVC_16562	preVC_4481			preVC_10587
	preVC_16564	preVC_4484			preVC_10589
	preVC_16587	preVC_4485			preVC_1059
	preVC_16588	preVC_4486			preVC_10590
	preVC_16589	preVC_4487			preVC_10591
	preVC_16595	preVC_4490			preVC_10592
	preVC_16596	preVC_4491			preVC_10593
	preVC_166	preVC_4492			preVC_10594
	preVC_16619	preVC_4493			preVC_10595
	preVC_16630	preVC_4495			preVC_10596
	preVC_16643	preVC_4496			preVC_10597
	preVC_1665	preVC_4497			preVC_10598
	preVC_16651	preVC_4499			preVC_10599
	preVC_16655	preVC_4500			preVC_106
	preVC_16659	preVC_4501			preVC_1060
	preVC_16685	preVC_4502			preVC_10600
	preVC_16695	preVC_4503			preVC_10601
	preVC_16696	preVC_4504			preVC_10602
	preVC_16697	preVC_4505			preVC_10603
	preVC_16698	preVC_4506			preVC_10606
	preVC_16703	preVC_4508			preVC_10607
	preVC_16705	preVC_4509			preVC_10608
	preVC_16716	preVC_4510			preVC_1061
	preVC_16743	preVC_4512			preVC_10610
	preVC_16747	preVC_4513			preVC_10611
	preVC_16748	preVC_4514			preVC_10613
	preVC_16757	preVC_4515			preVC_10614
	preVC_16758	preVC_4516			preVC_10615
	preVC_16763	preVC_4517			preVC_10616
	preVC_16772	preVC_4518			preVC_10617
	preVC_16773	preVC_4519			preVC_10619
	preVC_16789	preVC_4520			preVC_1062
	preVC_16793	preVC_4521			preVC_10621
	preVC_16794	preVC_4523			preVC_10623
	preVC_168	preVC_4524			preVC_10624
	preVC_16802	preVC_4525			preVC_10625
	preVC_1682	preVC_4527			preVC_10627
	preVC_16827	preVC_4528			preVC_10628
	preVC_16830	preVC_4534			preVC_1063
	preVC_16842	preVC_4535			preVC_10632
	preVC_16869	preVC_4536			preVC_10633
	preVC_16883	preVC_4537			preVC_10635
	preVC_16904	preVC_4539			preVC_10637
	preVC_16908	preVC_4540			preVC_10639
	preVC_16909	preVC_4543			preVC_1064
	preVC_16914	preVC_4547			preVC_10641
	preVC_16920	preVC_4548			preVC_10642
	preVC_16965	preVC_4549			preVC_10643
	preVC_16966	preVC_4550			preVC_10645
	preVC_16997	preVC_4553			preVC_10646
	preVC_1701	preVC_4554			preVC_10647
	preVC_17018	preVC_4561			preVC_10649
	preVC_17019	preVC_4565			preVC_1065
	preVC_17021	preVC_4566			preVC_10650
	preVC_17024	preVC_4567			preVC_10651
	preVC_17029	preVC_4569			preVC_10652
	preVC_17046	preVC_4581			preVC_10653
	preVC_17049	preVC_4584			preVC_10654
	preVC_17053	preVC_4585			preVC_10655
	preVC_17055	preVC_4587			preVC_10656
	preVC_17065	preVC_4590			preVC_10657
	preVC_17082	preVC_4595			preVC_10658
	preVC_17108	preVC_4605			preVC_10659
	preVC_1711	preVC_4613			preVC_10660
	preVC_17110	preVC_4624			preVC_10661
	preVC_1712	preVC_4625			preVC_10662
	preVC_17126	preVC_4632			preVC_10663
	preVC_17134	preVC_4635			preVC_10664
	preVC_17135	preVC_4637			preVC_10666
	preVC_17145	preVC_4641			preVC_1067
	preVC_17147	preVC_4647			preVC_10670
	preVC_1719	preVC_4648			preVC_10671
	preVC_17202	preVC_4665			preVC_10672
	preVC_1721	preVC_4669			preVC_10673
	preVC_1722	preVC_4670			preVC_10674
	preVC_17221	preVC_4671			preVC_10675
	preVC_17229	preVC_4673			preVC_10676
	preVC_1723	preVC_4674			preVC_10677
	preVC_17239	preVC_4685			preVC_10679
	preVC_1724	preVC_4688			preVC_1068
	preVC_17240	preVC_4690			preVC_10680
	preVC_17244	preVC_4694			preVC_10681
	preVC_17260	preVC_4695			preVC_10684
	preVC_17274	preVC_4696			preVC_10686
	preVC_17278	preVC_4701			preVC_10688
	preVC_17284	preVC_4703			preVC_1069
	preVC_173	preVC_4724			preVC_10690
	preVC_17304	preVC_4725			preVC_10691
	preVC_17308	preVC_4726			preVC_10692
	preVC_17309	preVC_4755			preVC_10693
	preVC_17319	preVC_4758			preVC_10695
	preVC_17321	preVC_4759			preVC_10698
	preVC_17324	preVC_4762			preVC_10699
	preVC_17328	preVC_4767			preVC_107
	preVC_17337	preVC_4777			preVC_10700
	preVC_17338	preVC_4782			preVC_10701
	preVC_17353	preVC_4797			preVC_10703
	preVC_17367	preVC_4804			preVC_10704
	preVC_17391	preVC_4812			preVC_10705
	preVC_17395	preVC_4813			preVC_10706
	preVC_17405	preVC_4815			preVC_10707
	preVC_1741	preVC_4816			preVC_10708
	preVC_17415	preVC_4829			preVC_10709
	preVC_17434	preVC_4830			preVC_10711
	preVC_17435	preVC_4836			preVC_10714
	preVC_17437	preVC_4837			preVC_10715
	preVC_17441	preVC_4838			preVC_10716
	preVC_17442	preVC_4849			preVC_10717
	preVC_17451	preVC_4855			preVC_10718
	preVC_17454	preVC_4859			preVC_10719
	preVC_17458	preVC_4860			preVC_1072
	preVC_1746	preVC_4861			preVC_10720
	preVC_17461	preVC_4868			preVC_10722
	preVC_17462	preVC_4876			preVC_10723
	preVC_17463	preVC_4877			preVC_10724
	preVC_17465	preVC_4887			preVC_10725
	preVC_17466	preVC_4888			preVC_10727
	preVC_17474	preVC_4889			preVC_10728
	preVC_17480	preVC_4896			preVC_1073
	preVC_17484	preVC_4898			preVC_10730
	preVC_17490	preVC_4902			preVC_10733
	preVC_17515	preVC_4905			preVC_10734
	preVC_17529	preVC_4918			preVC_10735
	preVC_17530	preVC_4919			preVC_10736
	preVC_17534	preVC_4923			preVC_10737
	preVC_17552	preVC_4924			preVC_10738
	preVC_17558	preVC_4925			preVC_1074
	preVC_17566	preVC_4927			preVC_10742
	preVC_17569	preVC_493			preVC_10743
	preVC_17575	preVC_4930			preVC_10745
	preVC_17580	preVC_4939			preVC_10746
	preVC_17581	preVC_4940			preVC_10747
	preVC_17582	preVC_4941			preVC_10748
	preVC_176	preVC_4942			preVC_10749
	preVC_17611	preVC_4943			preVC_1075
	preVC_17618	preVC_4944			preVC_10751
	preVC_17621	preVC_4948			preVC_10753
	preVC_17623	preVC_4949			preVC_10754
	preVC_17638	preVC_4954			preVC_10755
	preVC_17658	preVC_4955			preVC_10757
	preVC_17659	preVC_4957			preVC_10759
	preVC_17664	preVC_4959			preVC_10760
	preVC_17665	preVC_4961			preVC_10761
	preVC_17667	preVC_4963			preVC_10763
	preVC_17668	preVC_4964			preVC_10764
	preVC_17669	preVC_4965			preVC_10765
	preVC_17671	preVC_4967			preVC_10766
	preVC_17672	preVC_4968			preVC_10767
	preVC_17673	preVC_4969			preVC_10768
	preVC_17678	preVC_4993			preVC_10769
	preVC_17696	preVC_5005			preVC_1077
	preVC_17723	preVC_5013			preVC_10770
	preVC_1773	preVC_5014			preVC_10771
	preVC_1776	preVC_5016			preVC_10772
	preVC_17767	preVC_5055			preVC_10773
	preVC_1778	preVC_5059			preVC_10774
	preVC_17780	preVC_5065			preVC_10775
	preVC_17782	preVC_5082			preVC_10776
	preVC_17783	preVC_5099			preVC_10777
	preVC_17784	preVC_5100			preVC_10778
	preVC_17785	preVC_5101			preVC_10779
	preVC_17792	preVC_5109			preVC_1078
	preVC_17797	preVC_5121			preVC_10780
	preVC_17823	preVC_5122			preVC_10781
	preVC_17833	preVC_5126			preVC_10782
	preVC_17867	preVC_5131			preVC_10783
	preVC_1787	preVC_5137			preVC_10784
	preVC_17881	preVC_5149			preVC_10786
	preVC_17889	preVC_5150			preVC_10787
	preVC_17897	preVC_5152			preVC_10788
	preVC_17899	preVC_5164			preVC_10789
	preVC_1791	preVC_5168			preVC_10790
	preVC_17912	preVC_5169			preVC_10791
	preVC_17918	preVC_5173			preVC_10792
	preVC_1792	preVC_5178			preVC_10793
	preVC_17934	preVC_5183			preVC_10794
	preVC_1794	preVC_5197			preVC_10795
	preVC_17948	preVC_5205			preVC_10796
	preVC_1797	preVC_5206			preVC_10797
	preVC_1798	preVC_5207			preVC_10798
	preVC_17986	preVC_5213			preVC_108
	preVC_17997	preVC_5214			preVC_1080
	preVC_18024	preVC_5215			preVC_10800
	preVC_18032	preVC_5221			preVC_10801
	preVC_18048	preVC_5223			preVC_10802
	preVC_18049	preVC_5233			preVC_10805
	preVC_18054	preVC_5237			preVC_10806
	preVC_18055	preVC_5239			preVC_10808
	preVC_18068	preVC_5241			preVC_10809
	preVC_18076	preVC_5253			preVC_1081
	preVC_18077	preVC_5256			preVC_10810
	preVC_18094	preVC_5260			preVC_10811
	preVC_181	preVC_5261			preVC_10812
	preVC_18104	preVC_5265			preVC_10813
	preVC_18105	preVC_5269			preVC_10815
	preVC_18117	preVC_5270			preVC_10816
	preVC_18140	preVC_5272			preVC_10817
	preVC_18161	preVC_5274			preVC_10818
	preVC_18181	preVC_5276			preVC_1082
	preVC_18182	preVC_5278			preVC_10820
	preVC_18188	preVC_5279			preVC_10821
	preVC_18189	preVC_5284			preVC_10823
	preVC_18194	preVC_5286			preVC_10824
	preVC_18196	preVC_5294			preVC_10825
	preVC_182	preVC_5296			preVC_10826
	preVC_1822	preVC_5298			preVC_10828
	preVC_18232	preVC_5301			preVC_10829
	preVC_18242	preVC_5306			preVC_1083
	preVC_18243	preVC_5307			preVC_10830
	preVC_18250	preVC_5308			preVC_10831
	preVC_18253	preVC_5312			preVC_10832
	preVC_18261	preVC_5314			preVC_10833
	preVC_18268	preVC_5315			preVC_10834
	preVC_1828	preVC_5316			preVC_10835
	preVC_18292	preVC_5318			preVC_10836
	preVC_18302	preVC_5321			preVC_10837
	preVC_18324	preVC_5327			preVC_10838
	preVC_18340	preVC_5328			preVC_1084
	preVC_18342	preVC_5329			preVC_10841
	preVC_18347	preVC_5330			preVC_10842
	preVC_18350	preVC_5333			preVC_10844
	preVC_18395	preVC_5335			preVC_10845
	preVC_18396	preVC_5336			preVC_10846
	preVC_18397	preVC_5338			preVC_10847
	preVC_18402	preVC_5339			preVC_10848
	preVC_18403	preVC_5340			preVC_10849
	preVC_18424	preVC_5341			preVC_1085
	preVC_18432	preVC_5343			preVC_10850
	preVC_18447	preVC_5344			preVC_10851
	preVC_18459	preVC_5345			preVC_10852
	preVC_18460	preVC_5347			preVC_10853
	preVC_1847	preVC_5348			preVC_10854
	preVC_18479	preVC_5349			preVC_10855
	preVC_18480	preVC_5351			preVC_10856
	preVC_18482	preVC_5352			preVC_10860
	preVC_18502	preVC_5353			preVC_10861
	preVC_18522	preVC_5354			preVC_10862
	preVC_18529	preVC_5356			preVC_10864
	preVC_18546	preVC_5359			preVC_10867
	preVC_18552	preVC_5363			preVC_10868
	preVC_18560	preVC_5367			preVC_10869
	preVC_18561	preVC_5369			preVC_1087
	preVC_18562	preVC_5370			preVC_10870
	preVC_18563	preVC_5371			preVC_10871
	preVC_18565	preVC_5372			preVC_10872
	preVC_18566	preVC_5373			preVC_10874
	preVC_1858	preVC_5375			preVC_10876
	preVC_18594	preVC_5376			preVC_10877
	preVC_18595	preVC_5378			preVC_10878
	preVC_18605	preVC_5379			preVC_10879
	preVC_18608	preVC_5381			preVC_1088
	preVC_18618	preVC_5382			preVC_10880
	preVC_18619	preVC_5383			preVC_10881
	preVC_18620	preVC_5385			preVC_10882
	preVC_18621	preVC_5386			preVC_10883
	preVC_18625	preVC_5389			preVC_10884
	preVC_18628	preVC_5395			preVC_10885
	preVC_18653	preVC_5396			preVC_10888
	preVC_18659	preVC_5399			preVC_1089
	preVC_1866	preVC_5401			preVC_10892
	preVC_18661	preVC_5402			preVC_10893
	preVC_18673	preVC_5403			preVC_10895
	preVC_1869	preVC_5405			preVC_10896
	preVC_18704	preVC_5406			preVC_10897
	preVC_18705	preVC_5407			preVC_10898
	preVC_1873	preVC_5409			preVC_10899
	preVC_18745	preVC_5410			preVC_1090
	preVC_18762	preVC_5412			preVC_10900
	preVC_1877	preVC_5413			preVC_10901
	preVC_18773	preVC_5421			preVC_10903
	preVC_18775	preVC_5422			preVC_10904
	preVC_18779	preVC_5423			preVC_10905
	preVC_18787	preVC_5424			preVC_10906
	preVC_1880	preVC_5426			preVC_10907
	preVC_18801	preVC_5428			preVC_10908
	preVC_18808	preVC_5430			preVC_10909
	preVC_18811	preVC_5431			preVC_1091
	preVC_18814	preVC_5432			preVC_10910
	preVC_1882	preVC_5440			preVC_10912
	preVC_18822	preVC_5441			preVC_10913
	preVC_18836	preVC_5448			preVC_10914
	preVC_18841	preVC_5449			preVC_10915
	preVC_18852	preVC_5450			preVC_10916
	preVC_18859	preVC_5452			preVC_10918
	preVC_18862	preVC_5455			preVC_10919
	preVC_18863	preVC_5458			preVC_1092
	preVC_18864	preVC_5461			preVC_10920
	preVC_18868	preVC_5462			preVC_10921
	preVC_18880	preVC_5463			preVC_10922
	preVC_18884	preVC_5464			preVC_10925
	preVC_18891	preVC_5476			preVC_10926
	preVC_18894	preVC_5482			preVC_10927
	preVC_18896	preVC_5487			preVC_10929
	preVC_18897	preVC_5507			preVC_1093
	preVC_18898	preVC_5511			preVC_10930
	preVC_18901	preVC_5518			preVC_10931
	preVC_18907	preVC_5538			preVC_10932
	preVC_18910	preVC_5541			preVC_10933
	preVC_18911	preVC_579			preVC_10934
	preVC_18912	preVC_638			preVC_10935
	preVC_18927	preVC_74			preVC_10936
	preVC_18929	preVC_843			preVC_10937
	preVC_18935	preVC_948			preVC_10938
	preVC_18939				preVC_10939
	preVC_18945				preVC_10940
	preVC_18948				preVC_10941
	preVC_18953				preVC_10942
	preVC_18955				preVC_10943
	preVC_18957				preVC_10944
	preVC_18970				preVC_10945
	preVC_18976				preVC_10946
	preVC_18982				preVC_10948
	preVC_18985				preVC_10949
	preVC_18992				preVC_1095
	preVC_1900				preVC_10951
	preVC_1901				preVC_10952
	preVC_19012				preVC_10953
	preVC_19017				preVC_10954
	preVC_1902				preVC_10955
	preVC_19021				preVC_10956
	preVC_19022				preVC_10957
	preVC_19026				preVC_10958
	preVC_19027				preVC_10959
	preVC_1903				preVC_1096
	preVC_19032				preVC_10960
	preVC_19033				preVC_10962
	preVC_19038				preVC_10963
	preVC_19039				preVC_10964
	preVC_19041				preVC_10965
	preVC_19042				preVC_10967
	preVC_19054				preVC_10968
	preVC_19059				preVC_1097
	preVC_19061				preVC_10970
	preVC_19062				preVC_10971
	preVC_19067				preVC_10973
	preVC_19068				preVC_10974
	preVC_19069				preVC_10975
	preVC_19070				preVC_10976
	preVC_19073				preVC_10978
	preVC_19082				preVC_1098
	preVC_19083				preVC_10980
	preVC_19088				preVC_10981
	preVC_19093				preVC_10982
	preVC_19094				preVC_10983
	preVC_19095				preVC_10984
	preVC_19098				preVC_10985
	preVC_19099				preVC_10986
	preVC_1910				preVC_10987
	preVC_19100				preVC_10988
	preVC_19101				preVC_10989
	preVC_19105				preVC_1099
	preVC_19106				preVC_10990
	preVC_19115				preVC_10991
	preVC_19118				preVC_10992
	preVC_1912				preVC_10993
	preVC_19134				preVC_10996
	preVC_19136				preVC_10997
	preVC_19137				preVC_10998
	preVC_19144				preVC_110
	preVC_19154				preVC_11000
	preVC_19169				preVC_11001
	preVC_19176				preVC_11002
	preVC_19182				preVC_11003
	preVC_19188				preVC_11004
	preVC_19193				preVC_11005
	preVC_19194				preVC_11006
	preVC_19196				preVC_11007
	preVC_19202				preVC_11008
	preVC_19204				preVC_11009
	preVC_19208				preVC_11011
	preVC_19214				preVC_11012
	preVC_19215				preVC_11013
	preVC_19216				preVC_11015
	preVC_19220				preVC_11016
	preVC_19229				preVC_11017
	preVC_19230				preVC_11018
	preVC_19232				preVC_11022
	preVC_19234				preVC_11023
	preVC_19236				preVC_11024
	preVC_19238				preVC_11029
	preVC_19239				preVC_1103
	preVC_19241				preVC_11030
	preVC_19246				preVC_11031
	preVC_19248				preVC_11032
	preVC_19263				preVC_11033
	preVC_19276				preVC_11034
	preVC_19279				preVC_11035
	preVC_19286				preVC_11036
	preVC_19287				preVC_11037
	preVC_19290				preVC_11038
	preVC_19293				preVC_11039
	preVC_193				preVC_1104
	preVC_19303				preVC_11040
	preVC_19307				preVC_11041
	preVC_19308				preVC_11042
	preVC_19309				preVC_11044
	preVC_19310				preVC_11045
	preVC_19311				preVC_11046
	preVC_19314				preVC_11047
	preVC_19316				preVC_11048
	preVC_19317				preVC_11050
	preVC_19318				preVC_11051
	preVC_19319				preVC_11053
	preVC_19320				preVC_11054
	preVC_19324				preVC_11055
	preVC_19326				preVC_11056
	preVC_19330				preVC_11057
	preVC_19332				preVC_11058
	preVC_19333				preVC_11060
	preVC_19334				preVC_11061
	preVC_19335				preVC_11062
	preVC_19338				preVC_11063
	preVC_19340				preVC_11064
	preVC_19341				preVC_11065
	preVC_19342				preVC_11067
	preVC_19351				preVC_11068
	preVC_19354				preVC_11071
	preVC_19357				preVC_11072
	preVC_19360				preVC_11073
	preVC_19361				preVC_11074
	preVC_19366				preVC_11075
	preVC_19367				preVC_11076
	preVC_19368				preVC_11077
	preVC_19370				preVC_11078
	preVC_19371				preVC_11079
	preVC_19372				preVC_1108
	preVC_19373				preVC_11080
	preVC_19374				preVC_11081
	preVC_19375				preVC_11082
	preVC_19376				preVC_11083
	preVC_19378				preVC_11084
	preVC_19379				preVC_11086
	preVC_19380				preVC_11088
	preVC_19381				preVC_11089
	preVC_19382				preVC_11090
	preVC_19383				preVC_11092
	preVC_19384				preVC_11093
	preVC_19385				preVC_11095
	preVC_19387				preVC_11096
	preVC_19388				preVC_11097
	preVC_19389				preVC_11098
	preVC_19390				preVC_11099
	preVC_19391				preVC_111
	preVC_19392				preVC_1110
	preVC_19393				preVC_11100
	preVC_19394				preVC_11101
	preVC_19395				preVC_11102
	preVC_19396				preVC_11103
	preVC_19397				preVC_11104
	preVC_19398				preVC_11105
	preVC_19399				preVC_11107
	preVC_19400				preVC_11108
	preVC_19401				preVC_11109
	preVC_19403				preVC_1111
	preVC_19404				preVC_11111
	preVC_19405				preVC_11114
	preVC_19406				preVC_11115
	preVC_19407				preVC_11116
	preVC_19408				preVC_11117
	preVC_19409				preVC_11118
	preVC_19410				preVC_11119
	preVC_19411				preVC_11120
	preVC_19412				preVC_11121
	preVC_19413				preVC_11122
	preVC_19414				preVC_11123
	preVC_19415				preVC_11124
	preVC_19416				preVC_11125
	preVC_19417				preVC_11126
	preVC_19418				preVC_11127
	preVC_19419				preVC_11129
	preVC_19420				preVC_1113
	preVC_19422				preVC_11130
	preVC_19423				preVC_11131
	preVC_19424				preVC_11132
	preVC_19425				preVC_11133
	preVC_19426				preVC_11136
	preVC_19427				preVC_11137
	preVC_19428				preVC_11139
	preVC_19429				preVC_11140
	preVC_19430				preVC_11141
	preVC_19431				preVC_11144
	preVC_19432				preVC_11145
	preVC_19433				preVC_11146
	preVC_19434				preVC_11147
	preVC_19435				preVC_11148
	preVC_19436				preVC_11149
	preVC_19437				preVC_1115
	preVC_19438				preVC_11151
	preVC_19439				preVC_11152
	preVC_19440				preVC_11153
	preVC_19441				preVC_11155
	preVC_19442				preVC_11156
	preVC_19443				preVC_11157
	preVC_19444				preVC_11159
	preVC_19445				preVC_1116
	preVC_19446				preVC_11160
	preVC_19447				preVC_11161
	preVC_19448				preVC_11163
	preVC_19449				preVC_11165
	preVC_19450				preVC_11166
	preVC_19451				preVC_11167
	preVC_19452				preVC_11168
	preVC_19453				preVC_11169
	preVC_19454				preVC_1117
	preVC_19455				preVC_11170
	preVC_19456				preVC_11171
	preVC_19457				preVC_11172
	preVC_19458				preVC_11173
	preVC_19459				preVC_11175
	preVC_19460				preVC_11176
	preVC_19461				preVC_11178
	preVC_19462				preVC_11179
	preVC_19463				preVC_1118
	preVC_19464				preVC_11180
	preVC_19465				preVC_11182
	preVC_19466				preVC_11183
	preVC_19467				preVC_11184
	preVC_19468				preVC_11185
	preVC_19469				preVC_11186
	preVC_19470				preVC_11188
	preVC_19471				preVC_1119
	preVC_19472				preVC_11190
	preVC_19473				preVC_11191
	preVC_19474				preVC_11194
	preVC_19475				preVC_11195
	preVC_19476				preVC_11197
	preVC_19477				preVC_112
	preVC_19478				preVC_1120
	preVC_19479				preVC_11200
	preVC_19480				preVC_11201
	preVC_19481				preVC_11202
	preVC_19482				preVC_11203
	preVC_19483				preVC_11204
	preVC_19484				preVC_11205
	preVC_19485				preVC_11208
	preVC_19486				preVC_11209
	preVC_19487				preVC_1121
	preVC_19488				preVC_11210
	preVC_19489				preVC_11211
	preVC_19490				preVC_11213
	preVC_19491				preVC_11214
	preVC_19492				preVC_11215
	preVC_19493				preVC_11216
	preVC_19494				preVC_11217
	preVC_19495				preVC_11218
	preVC_19496				preVC_1122
	preVC_19497				preVC_11224
	preVC_19498				preVC_11228
	preVC_19499				preVC_11231
	preVC_19500				preVC_11233
	preVC_19501				preVC_11234
	preVC_19502				preVC_11237
	preVC_19503				preVC_11238
	preVC_19504				preVC_11239
	preVC_19505				preVC_11240
	preVC_19506				preVC_11242
	preVC_19507				preVC_11243
	preVC_19508				preVC_11244
	preVC_19509				preVC_11246
	preVC_19510				preVC_11247
	preVC_19511				preVC_1125
	preVC_19512				preVC_11251
	preVC_19513				preVC_11252
	preVC_19514				preVC_11253
	preVC_19515				preVC_11254
	preVC_19516				preVC_11255
	preVC_19517				preVC_11256
	preVC_19518				preVC_11257
	preVC_19519				preVC_11258
	preVC_19520				preVC_11259
	preVC_19521				preVC_1126
	preVC_19522				preVC_11260
	preVC_19523				preVC_11262
	preVC_19524				preVC_11264
	preVC_19525				preVC_11265
	preVC_19526				preVC_11267
	preVC_19527				preVC_1127
	preVC_19528				preVC_11270
	preVC_19529				preVC_11271
	preVC_19530				preVC_11272
	preVC_19531				preVC_11275
	preVC_19532				preVC_11276
	preVC_19533				preVC_11277
	preVC_19534				preVC_11278
	preVC_19535				preVC_11279
	preVC_19536				preVC_11281
	preVC_19537				preVC_11282
	preVC_19538				preVC_11283
	preVC_19539				preVC_11284
	preVC_19540				preVC_11285
	preVC_19542				preVC_11286
	preVC_19543				preVC_11287
	preVC_19544				preVC_11288
	preVC_19545				preVC_11289
	preVC_19546				preVC_1129
	preVC_19547				preVC_11290
	preVC_19548				preVC_11292
	preVC_19549				preVC_11293
	preVC_19550				preVC_11294
	preVC_19552				preVC_11296
	preVC_19554				preVC_11298
	preVC_19555				preVC_11299
	preVC_19557				preVC_1130
	preVC_19558				preVC_11301
	preVC_19559				preVC_11302
	preVC_1956				preVC_11305
	preVC_19560				preVC_11306
	preVC_19561				preVC_11307
	preVC_19562				preVC_11308
	preVC_19563				preVC_11309
	preVC_19564				preVC_1131
	preVC_19565				preVC_11310
	preVC_19566				preVC_11311
	preVC_19567				preVC_11312
	preVC_19568				preVC_11313
	preVC_19569				preVC_11314
	preVC_19570				preVC_11317
	preVC_19571				preVC_11318
	preVC_19572				preVC_11320
	preVC_19573				preVC_11321
	preVC_19574				preVC_11324
	preVC_19575				preVC_11325
	preVC_19577				preVC_11326
	preVC_19578				preVC_11328
	preVC_19579				preVC_11329
	preVC_19580				preVC_11330
	preVC_19581				preVC_11331
	preVC_19582				preVC_11332
	preVC_19583				preVC_11335
	preVC_19584				preVC_11336
	preVC_19585				preVC_11337
	preVC_19586				preVC_11338
	preVC_19587				preVC_11339
	preVC_19588				preVC_1134
	preVC_19589				preVC_11342
	preVC_19590				preVC_11343
	preVC_19591				preVC_11344
	preVC_19592				preVC_11345
	preVC_19593				preVC_11346
	preVC_19594				preVC_11347
	preVC_19595				preVC_11348
	preVC_19596				preVC_11351
	preVC_19597				preVC_11352
	preVC_19598				preVC_11353
	preVC_19599				preVC_11354
	preVC_19600				preVC_11355
	preVC_19602				preVC_11356
	preVC_19603				preVC_11357
	preVC_19604				preVC_11358
	preVC_19605				preVC_11359
	preVC_19606				preVC_11360
	preVC_19607				preVC_11362
	preVC_19608				preVC_11363
	preVC_19609				preVC_11364
	preVC_19610				preVC_11366
	preVC_19611				preVC_11367
	preVC_19612				preVC_11369
	preVC_19614				preVC_11370
	preVC_19615				preVC_11371
	preVC_19616				preVC_11372
	preVC_19617				preVC_11373
	preVC_19618				preVC_11374
	preVC_19619				preVC_11375
	preVC_19620				preVC_11376
	preVC_19621				preVC_11377
	preVC_19622				preVC_11379
	preVC_19623				preVC_1138
	preVC_19624				preVC_11380
	preVC_19625				preVC_11381
	preVC_19626				preVC_11382
	preVC_19627				preVC_11383
	preVC_19628				preVC_11386
	preVC_19630				preVC_11387
	preVC_19631				preVC_11388
	preVC_19632				preVC_11389
	preVC_19633				preVC_11390
	preVC_19634				preVC_11391
	preVC_19635				preVC_11393
	preVC_19636				preVC_11394
	preVC_19637				preVC_11396
	preVC_19638				preVC_11397
	preVC_19639				preVC_11398
	preVC_19640				preVC_11399
	preVC_19641				preVC_1140
	preVC_19642				preVC_11400
	preVC_19643				preVC_11401
	preVC_19644				preVC_11402
	preVC_19645				preVC_11403
	preVC_19646				preVC_11404
	preVC_19647				preVC_11405
	preVC_19648				preVC_11406
	preVC_19649				preVC_11408
	preVC_19650				preVC_1141
	preVC_19651				preVC_11411
	preVC_19652				preVC_11412
	preVC_19654				preVC_11413
	preVC_19655				preVC_11414
	preVC_19656				preVC_11415
	preVC_19657				preVC_11416
	preVC_19658				preVC_11417
	preVC_19659				preVC_11418
	preVC_19660				preVC_11419
	preVC_19661				preVC_1142
	preVC_19662				preVC_11420
	preVC_19663				preVC_11421
	preVC_19664				preVC_11423
	preVC_19665				preVC_11424
	preVC_19666				preVC_11425
	preVC_19667				preVC_11426
	preVC_19668				preVC_11427
	preVC_19669				preVC_11428
	preVC_19670				preVC_11429
	preVC_19671				preVC_11430
	preVC_19672				preVC_11431
	preVC_19673				preVC_11434
	preVC_19674				preVC_11435
	preVC_19675				preVC_11436
	preVC_19676				preVC_11437
	preVC_19677				preVC_11438
	preVC_19678				preVC_11439
	preVC_19679				preVC_1144
	preVC_19680				preVC_11440
	preVC_19681				preVC_11441
	preVC_19682				preVC_11442
	preVC_19683				preVC_11445
	preVC_19684				preVC_11446
	preVC_19685				preVC_11447
	preVC_19686				preVC_11449
	preVC_19687				preVC_1145
	preVC_19688				preVC_11451
	preVC_19689				preVC_11453
	preVC_1969				preVC_11454
	preVC_19690				preVC_11455
	preVC_19691				preVC_11456
	preVC_19692				preVC_11458
	preVC_19693				preVC_11459
	preVC_19694				preVC_1146
	preVC_19695				preVC_11460
	preVC_19696				preVC_11461
	preVC_19697				preVC_11462
	preVC_19698				preVC_11463
	preVC_19699				preVC_11464
	preVC_19700				preVC_11465
	preVC_19701				preVC_11467
	preVC_19702				preVC_11468
	preVC_19703				preVC_11469
	preVC_19704				preVC_1147
	preVC_19705				preVC_11472
	preVC_19706				preVC_11474
	preVC_19707				preVC_11475
	preVC_19708				preVC_11478
	preVC_19709				preVC_11480
	preVC_19710				preVC_11481
	preVC_19711				preVC_11482
	preVC_19712				preVC_11483
	preVC_19713				preVC_11484
	preVC_19714				preVC_11485
	preVC_19715				preVC_11486
	preVC_19716				preVC_11487
	preVC_19717				preVC_11490
	preVC_19718				preVC_11492
	preVC_19719				preVC_11493
	preVC_19720				preVC_11496
	preVC_19721				preVC_11497
	preVC_19722				preVC_11498
	preVC_19723				preVC_11499
	preVC_19724				preVC_115
	preVC_19725				preVC_11500
	preVC_19726				preVC_11503
	preVC_19727				preVC_11505
	preVC_19728				preVC_11506
	preVC_19729				preVC_11507
	preVC_19730				preVC_11508
	preVC_19731				preVC_11509
	preVC_19732				preVC_1151
	preVC_19733				preVC_11510
	preVC_19734				preVC_11513
	preVC_19735				preVC_11515
	preVC_19736				preVC_11516
	preVC_19737				preVC_11517
	preVC_19738				preVC_11518
	preVC_19739				preVC_11519
	preVC_19740				preVC_1152
	preVC_19741				preVC_11522
	preVC_19742				preVC_11523
	preVC_19744				preVC_11524
	preVC_19745				preVC_11525
	preVC_19747				preVC_11526
	preVC_19748				preVC_11527
	preVC_19749				preVC_11528
	preVC_19750				preVC_11529
	preVC_19751				preVC_1153
	preVC_19752				preVC_11530
	preVC_19753				preVC_11532
	preVC_19754				preVC_11533
	preVC_19755				preVC_11534
	preVC_19756				preVC_11535
	preVC_19758				preVC_11537
	preVC_19760				preVC_11538
	preVC_19761				preVC_11539
	preVC_19762				preVC_1154
	preVC_19763				preVC_11540
	preVC_19764				preVC_11542
	preVC_19765				preVC_11543
	preVC_19766				preVC_11544
	preVC_19767				preVC_11545
	preVC_19768				preVC_11547
	preVC_1985				preVC_11548
	preVC_1994				preVC_11549
	preVC_200				preVC_1155
	preVC_2005				preVC_11550
	preVC_201				preVC_11551
	preVC_204				preVC_11552
	preVC_2074				preVC_11554
	preVC_2080				preVC_11556
	preVC_21				preVC_11557
	preVC_2105				preVC_11558
	preVC_2107				preVC_11559
	preVC_2109				preVC_1156
	preVC_211				preVC_11560
	preVC_2125				preVC_11564
	preVC_2135				preVC_11565
	preVC_2136				preVC_11566
	preVC_2141				preVC_11567
	preVC_2186				preVC_11568
	preVC_2187				preVC_1157
	preVC_2201				preVC_11570
	preVC_2232				preVC_11571
	preVC_2236				preVC_11572
	preVC_2245				preVC_11573
	preVC_2258				preVC_11574
	preVC_2268				preVC_11575
	preVC_2270				preVC_11576
	preVC_2278				preVC_11577
	preVC_2279				preVC_11578
	preVC_2280				preVC_11579
	preVC_2283				preVC_1158
	preVC_2285				preVC_11580
	preVC_2289				preVC_11581
	preVC_2292				preVC_11582
	preVC_2309				preVC_11583
	preVC_2321				preVC_11584
	preVC_2327				preVC_11585
	preVC_2331				preVC_11586
	preVC_2332				preVC_11587
	preVC_2348				preVC_11588
	preVC_236				preVC_11589
	preVC_2363				preVC_1159
	preVC_237				preVC_11590
	preVC_2381				preVC_11591
	preVC_2390				preVC_11592
	preVC_2404				preVC_11593
	preVC_2417				preVC_11594
	preVC_2419				preVC_11595
	preVC_2420				preVC_11596
	preVC_2421				preVC_11597
	preVC_2422				preVC_11598
	preVC_2425				preVC_11599
	preVC_2440				preVC_1160
	preVC_2441				preVC_11600
	preVC_2469				preVC_11601
	preVC_2474				preVC_11602
	preVC_2476				preVC_11603
	preVC_2488				preVC_11604
	preVC_2504				preVC_11607
	preVC_2511				preVC_11608
	preVC_2523				preVC_1161
	preVC_2539				preVC_11613
	preVC_254				preVC_11615
	preVC_2554				preVC_11616
	preVC_2558				preVC_11617
	preVC_2559				preVC_11618
	preVC_2580				preVC_11619
	preVC_2600				preVC_1162
	preVC_2601				preVC_11620
	preVC_2603				preVC_11621
	preVC_2637				preVC_11623
	preVC_2660				preVC_11624
	preVC_2666				preVC_11625
	preVC_2680				preVC_11626
	preVC_2688				preVC_11627
	preVC_2689				preVC_11628
	preVC_270				preVC_1163
	preVC_2710				preVC_11631
	preVC_2719				preVC_11632
	preVC_2727				preVC_11633
	preVC_2750				preVC_11634
	preVC_2752				preVC_11635
	preVC_2764				preVC_11636
	preVC_2765				preVC_11638
	preVC_2782				preVC_11639
	preVC_281				preVC_1164
	preVC_2811				preVC_11641
	preVC_2816				preVC_11642
	preVC_2817				preVC_11643
	preVC_2818				preVC_11644
	preVC_2819				preVC_11645
	preVC_2821				preVC_11646
	preVC_2822				preVC_11647
	preVC_2830				preVC_11648
	preVC_284				preVC_11649
	preVC_285				preVC_1165
	preVC_2863				preVC_11650
	preVC_2866				preVC_11651
	preVC_287				preVC_11652
	preVC_2872				preVC_11653
	preVC_2874				preVC_11654
	preVC_2880				preVC_11655
	preVC_2881				preVC_11656
	preVC_2885				preVC_11657
	preVC_2886				preVC_11658
	preVC_2888				preVC_11659
	preVC_2891				preVC_1166
	preVC_2896				preVC_11660
	preVC_290				preVC_11661
	preVC_2907				preVC_11662
	preVC_2915				preVC_11663
	preVC_2935				preVC_11664
	preVC_2942				preVC_11665
	preVC_2943				preVC_11666
	preVC_2948				preVC_11669
	preVC_2952				preVC_1167
	preVC_2966				preVC_11671
	preVC_2970				preVC_11672
	preVC_2985				preVC_11674
	preVC_2992				preVC_11675
	preVC_2993				preVC_11677
	preVC_3				preVC_11678
	preVC_30				preVC_1168
	preVC_3015				preVC_11680
	preVC_3017				preVC_11681
	preVC_3021				preVC_11682
	preVC_3022				preVC_11683
	preVC_3029				preVC_11684
	preVC_3037				preVC_11685
	preVC_3053				preVC_11686
	preVC_3054				preVC_11688
	preVC_3055				preVC_11689
	preVC_3057				preVC_1169
	preVC_3058				preVC_11690
	preVC_3059				preVC_11691
	preVC_3060				preVC_11692
	preVC_3061				preVC_11693
	preVC_3065				preVC_11695
	preVC_3067				preVC_11697
	preVC_308				preVC_11698
	preVC_31				preVC_11699
	preVC_3103				preVC_1170
	preVC_3107				preVC_11702
	preVC_3110				preVC_11704
	preVC_3112				preVC_11705
	preVC_3116				preVC_11706
	preVC_3127				preVC_11707
	preVC_3128				preVC_11708
	preVC_3143				preVC_11709
	preVC_3145				preVC_1171
	preVC_315				preVC_11711
	preVC_3156				preVC_11712
	preVC_316				preVC_11714
	preVC_3164				preVC_11717
	preVC_3166				preVC_11718
	preVC_3169				preVC_11719
	preVC_3171				preVC_11720
	preVC_3174				preVC_11723
	preVC_318				preVC_11724
	preVC_3185				preVC_11725
	preVC_319				preVC_11726
	preVC_3202				preVC_11727
	preVC_3204				preVC_11728
	preVC_321				preVC_1173
	preVC_3227				preVC_11730
	preVC_3232				preVC_11731
	preVC_3238				preVC_11732
	preVC_3240				preVC_11733
	preVC_3243				preVC_11734
	preVC_3244				preVC_11735
	preVC_3264				preVC_11736
	preVC_3269				preVC_11738
	preVC_327				preVC_1174
	preVC_3272				preVC_11740
	preVC_3273				preVC_11741
	preVC_328				preVC_11742
	preVC_3294				preVC_11743
	preVC_33				preVC_11744
	preVC_3307				preVC_11745
	preVC_3314				preVC_11746
	preVC_3315				preVC_11747
	preVC_332				preVC_11748
	preVC_3330				preVC_11749
	preVC_3331				preVC_1175
	preVC_3340				preVC_11750
	preVC_3344				preVC_11751
	preVC_3346				preVC_11752
	preVC_3348				preVC_11753
	preVC_3353				preVC_11754
	preVC_3355				preVC_11755
	preVC_3356				preVC_11757
	preVC_3358				preVC_11758
	preVC_3379				preVC_11759
	preVC_338				preVC_11761
	preVC_3397				preVC_11765
	preVC_340				preVC_11767
	preVC_341				preVC_11768
	preVC_3431				preVC_11769
	preVC_3436				preVC_11770
	preVC_3437				preVC_11771
	preVC_3446				preVC_11772
	preVC_3448				preVC_11773
	preVC_3450				preVC_11775
	preVC_3459				preVC_11776
	preVC_3464				preVC_11777
	preVC_3465				preVC_11778
	preVC_3466				preVC_11779
	preVC_3467				preVC_1178
	preVC_3468				preVC_11780
	preVC_347				preVC_11781
	preVC_3475				preVC_11782
	preVC_3477				preVC_11784
	preVC_3478				preVC_11785
	preVC_3515				preVC_11787
	preVC_3518				preVC_11788
	preVC_3519				preVC_1179
	preVC_352				preVC_11790
	preVC_353				preVC_11791
	preVC_3536				preVC_11792
	preVC_3539				preVC_11794
	preVC_354				preVC_11795
	preVC_3541				preVC_11796
	preVC_358				preVC_11797
	preVC_3584				preVC_11798
	preVC_36				preVC_11799
	preVC_3605				preVC_118
	preVC_3646				preVC_1180
	preVC_3649				preVC_11801
	preVC_3650				preVC_11802
	preVC_3685				preVC_11803
	preVC_3688				preVC_11804
	preVC_3693				preVC_11805
	preVC_3697				preVC_11806
	preVC_370				preVC_11807
	preVC_3702				preVC_11808
	preVC_3716				preVC_11809
	preVC_3717				preVC_1181
	preVC_3719				preVC_11810
	preVC_372				preVC_11813
	preVC_3725				preVC_11814
	preVC_3728				preVC_11816
	preVC_377				preVC_11817
	preVC_3770				preVC_11818
	preVC_3772				preVC_11819
	preVC_3773				preVC_1182
	preVC_3776				preVC_11820
	preVC_3782				preVC_11821
	preVC_3794				preVC_11822
	preVC_3798				preVC_11823
	preVC_3808				preVC_11824
	preVC_3815				preVC_11825
	preVC_3816				preVC_11826
	preVC_3818				preVC_11827
	preVC_3820				preVC_11828
	preVC_3821				preVC_11830
	preVC_3839				preVC_11832
	preVC_384				preVC_11833
	preVC_385				preVC_11834
	preVC_3856				preVC_11836
	preVC_3858				preVC_11837
	preVC_387				preVC_11838
	preVC_3881				preVC_11839
	preVC_3916				preVC_1184
	preVC_3948				preVC_11841
	preVC_3952				preVC_11842
	preVC_3955				preVC_11843
	preVC_3961				preVC_11844
	preVC_3962				preVC_11845
	preVC_3976				preVC_11846
	preVC_3977				preVC_11847
	preVC_3981				preVC_11849
	preVC_3995				preVC_1185
	preVC_3997				preVC_11850
	preVC_4				preVC_11851
	preVC_4016				preVC_11852
	preVC_4021				preVC_11853
	preVC_4025				preVC_11855
	preVC_4030				preVC_11856
	preVC_4037				preVC_11857
	preVC_404				preVC_11858
	preVC_4040				preVC_1186
	preVC_4043				preVC_11860
	preVC_405				preVC_11861
	preVC_4050				preVC_11863
	preVC_4051				preVC_11864
	preVC_4056				preVC_11865
	preVC_408				preVC_11866
	preVC_4108				preVC_11868
	preVC_411				preVC_1187
	preVC_4113				preVC_11870
	preVC_412				preVC_11872
	preVC_4120				preVC_11873
	preVC_4124				preVC_11874
	preVC_4126				preVC_11875
	preVC_413				preVC_11876
	preVC_4137				preVC_11877
	preVC_414				preVC_11879
	preVC_4148				preVC_1188
	preVC_415				preVC_11880
	preVC_4161				preVC_11881
	preVC_4182				preVC_11882
	preVC_4193				preVC_11883
	preVC_4197				preVC_11884
	preVC_420				preVC_11885
	preVC_4204				preVC_11887
	preVC_4209				preVC_11888
	preVC_4214				preVC_11889
	preVC_4219				preVC_1189
	preVC_4234				preVC_11890
	preVC_4238				preVC_11891
	preVC_4239				preVC_11892
	preVC_4247				preVC_11893
	preVC_4261				preVC_11894
	preVC_4263				preVC_11895
	preVC_4268				preVC_11896
	preVC_4277				preVC_11897
	preVC_4279				preVC_11898
	preVC_4292				preVC_119
	preVC_4294				preVC_1190
	preVC_430				preVC_11900
	preVC_4300				preVC_11901
	preVC_4303				preVC_11903
	preVC_4319				preVC_11906
	preVC_4322				preVC_11907
	preVC_4340				preVC_11908
	preVC_4343				preVC_11909
	preVC_4344				preVC_1191
	preVC_4345				preVC_11910
	preVC_4347				preVC_11912
	preVC_4352				preVC_11913
	preVC_4353				preVC_11914
	preVC_4354				preVC_11916
	preVC_4359				preVC_11917
	preVC_4365				preVC_11918
	preVC_4371				preVC_11919
	preVC_4383				preVC_1192
	preVC_4391				preVC_11920
	preVC_4392				preVC_11922
	preVC_4409				preVC_11923
	preVC_4410				preVC_11924
	preVC_4418				preVC_11925
	preVC_4428				preVC_11927
	preVC_4430				preVC_11928
	preVC_4431				preVC_11929
	preVC_4433				preVC_1193
	preVC_4434				preVC_11930
	preVC_4435				preVC_11931
	preVC_4458				preVC_11932
	preVC_4462				preVC_11934
	preVC_4463				preVC_11935
	preVC_4464				preVC_11936
	preVC_4468				preVC_11937
	preVC_4494				preVC_11938
	preVC_4529				preVC_11939
	preVC_4531				preVC_1194
	preVC_4533				preVC_11940
	preVC_455				preVC_11941
	preVC_4557				preVC_11942
	preVC_4561				preVC_11943
	preVC_4582				preVC_11945
	preVC_4595				preVC_11946
	preVC_4596				preVC_11947
	preVC_4599				preVC_11948
	preVC_4629				preVC_11949
	preVC_4633				preVC_1195
	preVC_4641				preVC_11950
	preVC_4657				preVC_11952
	preVC_466				preVC_11953
	preVC_4674				preVC_11954
	preVC_4679				preVC_11956
	preVC_4697				preVC_11958
	preVC_4705				preVC_1196
	preVC_472				preVC_11960
	preVC_4730				preVC_11961
	preVC_4733				preVC_11963
	preVC_4738				preVC_11964
	preVC_4749				preVC_11965
	preVC_475				preVC_11966
	preVC_4755				preVC_11968
	preVC_476				preVC_1197
	preVC_4771				preVC_11971
	preVC_4773				preVC_11972
	preVC_478				preVC_11974
	preVC_480				preVC_11975
	preVC_4803				preVC_11976
	preVC_481				preVC_11977
	preVC_483				preVC_11978
	preVC_4830				preVC_11979
	preVC_4848				preVC_11980
	preVC_4849				preVC_11981
	preVC_4853				preVC_11982
	preVC_4870				preVC_11983
	preVC_4883				preVC_11985
	preVC_4907				preVC_11986
	preVC_4928				preVC_11988
	preVC_4932				preVC_11989
	preVC_4945				preVC_1199
	preVC_4966				preVC_11990
	preVC_4979				preVC_11991
	preVC_498				preVC_11992
	preVC_4997				preVC_11995
	preVC_4998				preVC_11997
	preVC_4999				preVC_11998
	preVC_5000				preVC_11999
	preVC_5001				preVC_12
	preVC_5020				preVC_120
	preVC_5031				preVC_1200
	preVC_5036				preVC_12000
	preVC_5038				preVC_12001
	preVC_5055				preVC_12004
	preVC_5104				preVC_12005
	preVC_5114				preVC_12006
	preVC_5120				preVC_12007
	preVC_514				preVC_12008
	preVC_5142				preVC_12009
	preVC_5144				preVC_1201
	preVC_5151				preVC_12010
	preVC_5153				preVC_12011
	preVC_5154				preVC_12012
	preVC_5163				preVC_12013
	preVC_5166				preVC_12015
	preVC_5169				preVC_12016
	preVC_517				preVC_12018
	preVC_5171				preVC_1202
	preVC_518				preVC_12021
	preVC_5183				preVC_12022
	preVC_5191				preVC_12023
	preVC_5204				preVC_12025
	preVC_5205				preVC_12026
	preVC_5223				preVC_12028
	preVC_5227				preVC_12029
	preVC_5232				preVC_12030
	preVC_5235				preVC_12031
	preVC_5239				preVC_12032
	preVC_5240				preVC_12033
	preVC_5252				preVC_12034
	preVC_5253				preVC_12035
	preVC_5263				preVC_12037
	preVC_5264				preVC_12038
	preVC_5271				preVC_12039
	preVC_5276				preVC_1204
	preVC_528				preVC_12040
	preVC_5282				preVC_12042
	preVC_529				preVC_12043
	preVC_5299				preVC_12044
	preVC_5300				preVC_12045
	preVC_532				preVC_12049
	preVC_5356				preVC_1205
	preVC_5357				preVC_12050
	preVC_5368				preVC_12051
	preVC_5391				preVC_12054
	preVC_54				preVC_12055
	preVC_5404				preVC_12057
	preVC_5425				preVC_12058
	preVC_5446				preVC_12060
	preVC_5451				preVC_12061
	preVC_5468				preVC_12062
	preVC_5471				preVC_12065
	preVC_5493				preVC_12066
	preVC_5498				preVC_12067
	preVC_550				preVC_12068
	preVC_551				preVC_12069
	preVC_5510				preVC_12072
	preVC_5515				preVC_12073
	preVC_5528				preVC_12074
	preVC_5529				preVC_12076
	preVC_5538				preVC_12077
	preVC_5539				preVC_12078
	preVC_5556				preVC_12079
	preVC_5563				preVC_1208
	preVC_5564				preVC_12080
	preVC_567				preVC_12081
	preVC_569				preVC_12082
	preVC_5701				preVC_12083
	preVC_5711				preVC_12084
	preVC_5722				preVC_12085
	preVC_5726				preVC_12086
	preVC_5746				preVC_12087
	preVC_5756				preVC_12088
	preVC_5781				preVC_12089
	preVC_5782				preVC_1209
	preVC_5786				preVC_12090
	preVC_5788				preVC_12091
	preVC_579				preVC_12093
	preVC_5790				preVC_12094
	preVC_582				preVC_12095
	preVC_5870				preVC_12096
	preVC_5880				preVC_12097
	preVC_5883				preVC_12098
	preVC_5885				preVC_12099
	preVC_5887				preVC_1210
	preVC_5889				preVC_12100
	preVC_5899				preVC_12101
	preVC_59				preVC_12102
	preVC_5900				preVC_12103
	preVC_5901				preVC_12104
	preVC_5902				preVC_12105
	preVC_5906				preVC_12106
	preVC_5909				preVC_12109
	preVC_5911				preVC_1211
	preVC_5916				preVC_12110
	preVC_5920				preVC_12111
	preVC_5927				preVC_12112
	preVC_5956				preVC_12113
	preVC_5960				preVC_12114
	preVC_598				preVC_12116
	preVC_5984				preVC_12118
	preVC_5994				preVC_12120
	preVC_5995				preVC_12121
	preVC_6002				preVC_12122
	preVC_6009				preVC_12123
	preVC_6011				preVC_12124
	preVC_6013				preVC_12125
	preVC_6019				preVC_12126
	preVC_602				preVC_12129
	preVC_6025				preVC_1213
	preVC_6026				preVC_12132
	preVC_6030				preVC_12133
	preVC_6031				preVC_12135
	preVC_6036				preVC_12136
	preVC_6038				preVC_1214
	preVC_6042				preVC_12140
	preVC_6045				preVC_12142
	preVC_6051				preVC_12143
	preVC_6055				preVC_12144
	preVC_6057				preVC_12145
	preVC_6059				preVC_12146
	preVC_6065				preVC_12147
	preVC_6066				preVC_12148
	preVC_6067				preVC_1215
	preVC_6069				preVC_12150
	preVC_6071				preVC_12152
	preVC_6073				preVC_12153
	preVC_6077				preVC_12155
	preVC_6080				preVC_12157
	preVC_6082				preVC_12158
	preVC_6086				preVC_12159
	preVC_6088				preVC_1216
	preVC_6089				preVC_12161
	preVC_6095				preVC_12162
	preVC_6098				preVC_12163
	preVC_6099				preVC_12164
	preVC_6101				preVC_12165
	preVC_6102				preVC_12166
	preVC_6103				preVC_12169
	preVC_6104				preVC_1217
	preVC_6106				preVC_12170
	preVC_6107				preVC_12171
	preVC_6110				preVC_12175
	preVC_6111				preVC_12178
	preVC_6112				preVC_12179
	preVC_6113				preVC_1218
	preVC_6114				preVC_12181
	preVC_6115				preVC_12182
	preVC_6116				preVC_12183
	preVC_612				preVC_12184
	preVC_6120				preVC_12185
	preVC_6122				preVC_12186
	preVC_6123				preVC_12188
	preVC_6126				preVC_12189
	preVC_6127				preVC_12190
	preVC_6128				preVC_12191
	preVC_6129				preVC_12192
	preVC_6134				preVC_12193
	preVC_6136				preVC_12194
	preVC_6138				preVC_12196
	preVC_6143				preVC_12197
	preVC_6148				preVC_12198
	preVC_6149				preVC_12199
	preVC_6150				preVC_1220
	preVC_6152				preVC_12200
	preVC_6154				preVC_12201
	preVC_6156				preVC_12202
	preVC_6157				preVC_12204
	preVC_6158				preVC_12205
	preVC_6159				preVC_12207
	preVC_6161				preVC_12208
	preVC_6162				preVC_1221
	preVC_6163				preVC_12210
	preVC_6164				preVC_12212
	preVC_6165				preVC_12214
	preVC_6166				preVC_12215
	preVC_6167				preVC_12216
	preVC_6169				preVC_12217
	preVC_6172				preVC_12219
	preVC_6173				preVC_12221
	preVC_6174				preVC_12223
	preVC_6175				preVC_12227
	preVC_6176				preVC_12228
	preVC_6177				preVC_12229
	preVC_6178				preVC_1223
	preVC_6179				preVC_12231
	preVC_618				preVC_12233
	preVC_6181				preVC_12235
	preVC_6182				preVC_12236
	preVC_6184				preVC_12237
	preVC_6185				preVC_12239
	preVC_6186				preVC_1224
	preVC_6187				preVC_12240
	preVC_6196				preVC_12241
	preVC_62				preVC_12243
	preVC_6206				preVC_12244
	preVC_6209				preVC_12245
	preVC_621				preVC_12246
	preVC_6217				preVC_12247
	preVC_6218				preVC_12248
	preVC_6220				preVC_12249
	preVC_6221				preVC_1225
	preVC_6222				preVC_12250
	preVC_6223				preVC_12251
	preVC_6224				preVC_12252
	preVC_6225				preVC_12253
	preVC_6230				preVC_12254
	preVC_6231				preVC_12255
	preVC_6234				preVC_12256
	preVC_6235				preVC_12258
	preVC_6238				preVC_12259
	preVC_6242				preVC_1226
	preVC_6243				preVC_12260
	preVC_6244				preVC_12261
	preVC_6245				preVC_12262
	preVC_6246				preVC_12264
	preVC_6247				preVC_12265
	preVC_625				preVC_12267
	preVC_6265				preVC_12268
	preVC_6268				preVC_12269
	preVC_6270				preVC_1227
	preVC_6271				preVC_12270
	preVC_6272				preVC_12271
	preVC_6274				preVC_12272
	preVC_6277				preVC_12273
	preVC_628				preVC_12275
	preVC_6280				preVC_12276
	preVC_6282				preVC_12277
	preVC_6287				preVC_12278
	preVC_6289				preVC_12279
	preVC_6291				preVC_1228
	preVC_6292				preVC_12280
	preVC_6296				preVC_12281
	preVC_6297				preVC_12282
	preVC_630				preVC_12283
	preVC_6302				preVC_12285
	preVC_6303				preVC_12288
	preVC_6306				preVC_12289
	preVC_6309				preVC_1229
	preVC_631				preVC_12290
	preVC_6310				preVC_12291
	preVC_6312				preVC_12292
	preVC_6337				preVC_12293
	preVC_6341				preVC_12294
	preVC_6344				preVC_12296
	preVC_6345				preVC_12298
	preVC_6380				preVC_12299
	preVC_639				preVC_1230
	preVC_640				preVC_12300
	preVC_6404				preVC_12301
	preVC_6409				preVC_12302
	preVC_641				preVC_12303
	preVC_6415				preVC_12304
	preVC_6428				preVC_12305
	preVC_643				preVC_12306
	preVC_6432				preVC_12307
	preVC_6433				preVC_12308
	preVC_6434				preVC_12309
	preVC_6438				preVC_12310
	preVC_644				preVC_12311
	preVC_6441				preVC_12312
	preVC_6451				preVC_12314
	preVC_646				preVC_12315
	preVC_6462				preVC_12318
	preVC_6473				preVC_12319
	preVC_6475				preVC_1232
	preVC_648				preVC_12320
	preVC_65				preVC_12321
	preVC_6502				preVC_12322
	preVC_6505				preVC_12323
	preVC_6506				preVC_12324
	preVC_6507				preVC_12325
	preVC_6541				preVC_12326
	preVC_6544				preVC_12327
	preVC_6545				preVC_12328
	preVC_6546				preVC_12329
	preVC_6551				preVC_12330
	preVC_6555				preVC_12331
	preVC_6561				preVC_12332
	preVC_6564				preVC_12334
	preVC_6566				preVC_12335
	preVC_6567				preVC_12336
	preVC_6569				preVC_12338
	preVC_6570				preVC_1234
	preVC_6571				preVC_12340
	preVC_6572				preVC_12341
	preVC_658				preVC_12342
	preVC_6580				preVC_12343
[truncated: 12,161 more rows]

## Sheet: Fig. 5a
Fig. 5a
	pie chart：
		Number	Proportion
	Host predicted	253	0.158125
	Host not predicted	1347	0.841875
	Sankey diagram:
	viruses	Phylum	number	Domain
	unclassified_viruses	p__Bacteroidota	1	d__Bacteria
	unclassified_viruses	p__Bacteroidota	1	d__Bacteria
	unclassified_viruses	p__Bacteroidota	1	d__Bacteria
	unclassified_viruses	p__Bacteroidota	1	d__Bacteria
	unclassified_viruses	p__Bacteroidota	1	d__Bacteria
	unclassified_viruses	p__Bacteroidota	1	d__Bacteria
	unclassified_viruses	p__Nitrospirota	1	d__Bacteria
	unclassified_viruses	p__Proteobacteria	1	d__Bacteria
	unclassified_viruses	p__Proteobacteria	1	d__Bacteria
	unclassified_viruses	p__Proteobacteria	1	d__Bacteria
	unclassified_viruses	p__Nitrospirota	1	d__Bacteria
	unclassified_Caudoviricetes	p__Proteobacteria	1	d__Bacteria
	unclassified_Caudoviricetes	p__Proteobacteria	1	d__Bacteria
	unclassified_Caudoviricetes	p__Proteobacteria	1	d__Bacteria
	unclassified_Caudoviricetes	p__Proteobacteria	1	d__Bacteria
	unclassified_Caudoviricetes	p__Proteobacteria	1	d__Bacteria
	unclassified_Caudoviricetes	p__Proteobacteria	1	d__Bacteria
	unclassified_Caudoviricetes	p__Proteobacteria	1	d__Bacteria
	unclassified_viruses	p__Proteobacteria	1	d__Bacteria
	unclassified_Caudoviricetes	p__Proteobacteria	1	d__Bacteria
	unclassified_Caudoviricetes	p__Proteobacteria	1	d__Bacteria
	unclassified_Caudoviricetes	p__Proteobacteria	1	d__Bacteria
	unclassified_Caudoviricetes	p__Proteobacteria	1	d__Bacteria
	unclassified_Caudoviricetes	p__Proteobacteria	1	d__Bacteria
	unclassified_Caudoviricetes	p__Proteobacteria	1	d__Bacteria
	unclassified_Caudoviricetes	p__Proteobacteria	1	d__Bacteria
	unclassified_Caudoviricetes	p__Proteobacteria	1	d__Bacteria
	unclassified_Caudoviricetes	p__Proteobacteria	1	d__Bacteria
	unclassified_Caudoviricetes	p__Proteobacteria	1	d__Bacteria
	unclassified_Caudoviricetes	p__Proteobacteria	1	d__Bacteria
	unclassified_Caudoviricetes	p__Proteobacteria	1	d__Bacteria
	unclassified_Caudoviricetes	p__Proteobacteria	1	d__Bacteria
	unclassified_Caudoviricetes	p__Proteobacteria	1	d__Bacteria
	unclassified_Caudoviricetes	p__Proteobacteria	1	d__Bacteria
	unclassified_viruses	p__Proteobacteria	1	d__Bacteria
	unclassified_Caudoviricetes	p__Proteobacteria	1	d__Bacteria
	unclassified_Caudoviricetes	p__Proteobacteria	1	d__Bacteria
	unclassified_Caudoviricetes	p__Actinobacteriota	1	d__Bacteria
	unclassified_Caudoviricetes	p__Actinobacteriota	1	d__Bacteria
	unclassified_Caudoviricetes	p__Actinobacteriota	1	d__Bacteria
	unclassified_Caudoviricetes	p__Actinobacteriota	1	d__Bacteria
	unclassified_Caudoviricetes	p__Actinobacteriota	1	d__Bacteria
	unclassified_Caudoviricetes	p__Proteobacteria	1	d__Bacteria
	unclassified_Caudoviricetes	p__Actinobacteriota	1	d__Bacteria
	unclassified_Caudoviricetes	p__Actinobacteriota	1	d__Bacteria
	unclassified_Caudoviricetes	p__Proteobacteria	1	d__Bacteria
	unclassified_Caudoviricetes	p__Proteobacteria	1	d__Bacteria
	unclassified_Caudoviricetes	p__Actinobacteriota	1	d__Bacteria
	unclassified_Caudoviricetes	p__Proteobacteria	1	d__Bacteria
	unclassified_Caudoviricetes	p__Proteobacteria	1	d__Bacteria
	unclassified_Caudoviricetes	p__Proteobacteria	1	d__Bacteria
	unclassified_Caudoviricetes	p__Proteobacteria	1	d__Bacteria
	unclassified_Caudoviricetes	p__Proteobacteria	1	d__Bacteria
	unclassified_Caudoviricetes	p__Proteobacteria	1	d__Bacteria
	unclassified_Caudoviricetes	p__Proteobacteria	1	d__Bacteria
	unclassified_Caudoviricetes	p__Proteobacteria	1	d__Bacteria
	unclassified_Caudoviricetes	p__Actinobacteriota	1	d__Bacteria
	unclassified_Caudoviricetes	p__Actinobacteriota	1	d__Bacteria
	unclassified_Caudoviricetes	p__Actinobacteriota	1	d__Bacteria
	unclassified_Caudoviricetes	p__Actinobacteriota	1	d__Bacteria
	unclassified_Caudoviricetes	p__Proteobacteria	1	d__Bacteria
	unclassified_Caudoviricetes	p__Actinobacteriota	1	d__Bacteria
	unclassified_Caudoviricetes	p__Actinobacteriota	1	d__Bacteria
	unclassified_Caudoviricetes	p__Proteobacteria	1	d__Bacteria
	unclassified_Caudoviricetes	p__Actinobacteriota	1	d__Bacteria
	unclassified_Caudoviricetes	p__Actinobacteriota	1	d__Bacteria
	unclassified_Caudoviricetes	p__Actinobacteriota	1	d__Bacteria
	unclassified_Caudoviricetes	p__Actinobacteriota	1	d__Bacteria
	unclassified_Caudoviricetes	p__Actinobacteriota	1	d__Bacteria
	unclassified_Caudoviricetes	p__Proteobacteria	1	d__Bacteria
	unclassified_Caudoviricetes	p__Proteobacteria	1	d__Bacteria
	unclassified_Caudoviricetes	p__Proteobacteria	1	d__Bacteria
	unclassified_Caudoviricetes	p__Proteobacteria	1	d__Bacteria
	unclassified_Caudoviricetes	p__Proteobacteria	1	d__Bacteria
	unclassified_Caudoviricetes	p__Proteobacteria	1	d__Bacteria
	unclassified_Caudoviricetes	p__Proteobacteria	1	d__Bacteria
	unclassified_Caudoviricetes	p__Proteobacteria	1	d__Bacteria
	unclassified_Caudoviricetes	p__Proteobacteria	1	d__Bacteria
	unclassified_Caudoviricetes	p__Proteobacteria	1	d__Bacteria
	unclassified_Caudoviricetes	p__Proteobacteria	1	d__Bacteria
	unclassified_Caudoviricetes	p__Proteobacteria	1	d__Bacteria
	unclassified_Caudoviricetes	p__Proteobacteria	1	d__Bacteria
	unclassified_Caudoviricetes	p__Proteobacteria	1	d__Bacteria
	unclassified_Caudoviricetes	p__Proteobacteria	1	d__Bacteria
	unclassified_Caudoviricetes	p__Actinobacteriota	1	d__Bacteria
	unclassified_Caudoviricetes	p__Actinobacteriota	1	d__Bacteria
	unclassified_Caudoviricetes	p__Actinobacteriota	1	d__Bacteria
	unclassified_Caudoviricetes	p__Actinobacteriota	1	d__Bacteria
	unclassified_Caudoviricetes	p__Proteobacteria	1	d__Bacteria
	unclassified_Caudoviricetes	p__Proteobacteria	1	d__Bacteria
	unclassified_Caudoviricetes	p__Proteobacteria	1	d__Bacteria
	Peduoviridae	p__Proteobacteria	1	d__Bacteria
	unclassified_Caudoviricetes	p__Proteobacteria	1	d__Bacteria
	unclassified_Caudoviricetes	p__Proteobacteria	1	d__Bacteria
	unclassified_Caudoviricetes	p__Proteobacteria	1	d__Bacteria
	unclassified_Caudoviricetes	p__Proteobacteria	1	d__Bacteria
	unclassified_Caudoviricetes	p__Proteobacteria	1	d__Bacteria
	unclassified_Caudoviricetes	p__Proteobacteria	1	d__Bacteria
	unclassified_Caudoviricetes	p__Proteobacteria	1	d__Bacteria
	unclassified_Caudoviricetes	p__Proteobacteria	1	d__Bacteria
	unclassified_Caudoviricetes	p__Proteobacteria	1	d__Bacteria
	unclassified_Caudoviricetes	p__Proteobacteria	1	d__Bacteria
	unclassified_Caudoviricetes	p__Actinobacteriota	1	d__Bacteria
	unclassified_Caudoviricetes	p__Proteobacteria	1	d__Bacteria
	unclassified_Caudoviricetes	p__Proteobacteria	1	d__Bacteria
	unclassified_Caudoviricetes	p__Proteobacteria	1	d__Bacteria
	unclassified_viruses	p__Proteobacteria	1	d__Bacteria
	unclassified_Caudoviricetes	p__Proteobacteria	1	d__Bacteria
	unclassified_Caudoviricetes	p__Proteobacteria	1	d__Bacteria
	unclassified_Caudoviricetes	p__Actinobacteriota	1	d__Bacteria
	unclassified_Caudoviricetes	p__Proteobacteria	1	d__Bacteria
	unclassified_Caudoviricetes	p__Proteobacteria	1	d__Bacteria
	unclassified_Caudoviricetes	p__Actinobacteriota	1	d__Bacteria
	unclassified_Caudoviricetes	p__Proteobacteria	1	d__Bacteria
	unclassified_Caudoviricetes	p__Actinobacteriota	1	d__Bacteria
	unclassified_Caudoviricetes	p__Actinobacteriota	1	d__Bacteria
	unclassified_Caudoviricetes	p__Actinobacteriota	1	d__Bacteria
	unclassified_Caudoviricetes	p__Actinobacteriota	1	d__Bacteria
	unclassified_Caudoviricetes	p__Actinobacteriota	1	d__Bacteria
	unclassified_Caudoviricetes	p__Actinobacteriota	1	d__Bacteria
	unclassified_Caudoviricetes	p__Actinobacteriota	1	d__Bacteria
	unclassified_Caudoviricetes	p__Actinobacteriota	1	d__Bacteria
	unclassified_Caudoviricetes	p__Proteobacteria	1	d__Bacteria
	unclassified_Caudoviricetes	p__Proteobacteria	1	d__Bacteria
	unclassified_Caudoviricetes	p__Proteobacteria	1	d__Bacteria
	unclassified_Caudoviricetes	p__Actinobacteriota	1	d__Bacteria
	unclassified_Caudoviricetes	p__Actinobacteriota	1	d__Bacteria
	unclassified_Caudoviricetes	p__Actinobacteriota	1	d__Bacteria
	unclassified_Caudoviricetes	p__Actinobacteriota	1	d__Bacteria
	unclassified_Caudoviricetes	p__Actinobacteriota	1	d__Bacteria
	unclassified_Caudoviricetes	p__Proteobacteria	1	d__Bacteria
	unclassified_Caudoviricetes	p__Proteobacteria	1	d__Bacteria
	Autographiviridae	p__Proteobacteria	1	d__Bacteria
	unclassified_Caudoviricetes	p__Proteobacteria	1	d__Bacteria
	unclassified_Caudoviricetes	p__Actinobacteriota	1	d__Bacteria
	unclassified_Caudoviricetes	p__Actinobacteriota	1	d__Bacteria
	unclassified_Caudoviricetes	p__Actinobacteriota	1	d__Bacteria
	unclassified_Caudoviricetes	p__Proteobacteria	1	d__Bacteria
	unclassified_Caudoviricetes	p__Actinobacteriota	1	d__Bacteria
	unclassified_Caudoviricetes	p__Proteobacteria	1	d__Bacteria
	unclassified_Caudoviricetes	p__Proteobacteria	1	d__Bacteria
	unclassified_Caudoviricetes	p__Actinobacteriota	1	d__Bacteria
	unclassified_Caudoviricetes	p__Actinobacteriota	1	d__Bacteria
	unclassified_Caudoviricetes	p__Actinobacteriota	1	d__Bacteria
	unclassified_Caudoviricetes	p__Proteobacteria	1	d__Bacteria
	unclassified_Caudoviricetes	p__Proteobacteria	1	d__Bacteria
	unclassified_Caudoviricetes	p__Proteobacteria	1	d__Bacteria
	unclassified_Caudoviricetes	p__Actinobacteriota	1	d__Bacteria
	unclassified_Caudoviricetes	p__Proteobacteria	1	d__Bacteria
	unclassified_Caudoviricetes	p__Proteobacteria	1	d__Bacteria
	unclassified_Caudoviricetes	p__Actinobacteriota	1	d__Bacteria
	unclassified_Caudoviricetes	p__Actinobacteriota	1	d__Bacteria
	unclassified_Caudoviricetes	p__Proteobacteria	1	d__Bacteria
	unclassified_Caudoviricetes	p__Proteobacteria	1	d__Bacteria
	unclassified_Caudoviricetes	p__Proteobacteria	1	d__Bacteria
	unclassified_Caudoviricetes	p__Proteobacteria	1	d__Bacteria
	unclassified_Caudoviricetes	p__Proteobacteria	1	d__Bacteria
	unclassified_Caudoviricetes	p__Proteobacteria	1	d__Bacteria
	unclassified_Caudoviricetes	p__Proteobacteria	1	d__Bacteria
	unclassified_Caudoviricetes	p__Actinobacteriota	1	d__Bacteria
	unclassified_Caudoviricetes	p__Actinobacteriota	1	d__Bacteria
	unclassified_Caudoviricetes	p__Proteobacteria	1	d__Bacteria
	unclassified_Caudoviricetes	p__Proteobacteria	1	d__Bacteria
	unclassified_Caudoviricetes	p__Proteobacteria	1	d__Bacteria
	unclassified_Caudoviricetes	p__Actinobacteriota	1	d__Bacteria
	unclassified_Caudoviricetes	p__Proteobacteria	1	d__Bacteria
	unclassified_Caudoviricetes	p__Proteobacteria	1	d__Bacteria
	unclassified_Caudoviricetes	p__Proteobacteria	1	d__Bacteria
	unclassified_Caudoviricetes	p__Proteobacteria	1	d__Bacteria
	unclassified_Caudoviricetes	p__Proteobacteria	1	d__Bacteria
	unclassified_Caudoviricetes	p__Proteobacteria	1	d__Bacteria
	unclassified_Caudoviricetes	p__Proteobacteria	1	d__Bacteria
	unclassified_Caudoviricetes	p__Proteobacteria	1	d__Bacteria
	unclassified_Caudoviricetes	p__Proteobacteria	1	d__Bacteria
	unclassified_Caudoviricetes	p__Proteobacteria	1	d__Bacteria
	unclassified_Caudoviricetes	p__Proteobacteria	1	d__Bacteria
	unclassified_Caudoviricetes	p__Proteobacteria	1	d__Bacteria
	unclassified_Caudoviricetes	p__Proteobacteria	1	d__Bacteria
	unclassified_Caudoviricetes	p__Proteobacteria	1	d__Bacteria
	unclassified_Caudoviricetes	p__Proteobacteria	1	d__Bacteria
	unclassified_Caudoviricetes	p__Proteobacteria	1	d__Bacteria
	unclassified_Caudoviricetes	p__Actinobacteriota	1	d__Bacteria
	unclassified_Caudoviricetes	p__Actinobacteriota	1	d__Bacteria
	Peduoviridae	p__Proteobacteria	1	d__Bacteria
	unclassified_Caudoviricetes	p__Proteobacteria	1	d__Bacteria
	unclassified_Caudoviricetes	p__Proteobacteria	1	d__Bacteria
	unclassified_Caudoviricetes	p__Proteobacteria	1	d__Bacteria
	unclassified_Caudoviricetes	p__Proteobacteria	1	d__Bacteria
	unclassified_Caudoviricetes	p__Actinobacteriota	1	d__Bacteria
	unclassified_Caudoviricetes	p__Actinobacteriota	1	d__Bacteria
	unclassified_Caudoviricetes	p__Proteobacteria	1	d__Bacteria
	unclassified_Caudoviricetes	p__Proteobacteria	1	d__Bacteria
	unclassified_Caudoviricetes	p__Proteobacteria	1	d__Bacteria
	unclassified_Caudoviricetes	p__Proteobacteria	1	d__Bacteria
	unclassified_Caudoviricetes	p__Proteobacteria	1	d__Bacteria
	unclassified_Caudoviricetes	p__Proteobacteria	1	d__Bacteria
	unclassified_Caudoviricetes	p__Proteobacteria	1	d__Bacteria
	unclassified_Caudoviricetes	p__Proteobacteria	1	d__Bacteria
	unclassified_Caudoviricetes	p__Proteobacteria	1	d__Bacteria
	unclassified_Caudoviricetes	p__Proteobacteria	1	d__Bacteria
	unclassified_Caudoviricetes	p__Proteobacteria	1	d__Bacteria
	unclassified_Caudoviricetes	p__Proteobacteria	1	d__Bacteria
	unclassified_viruses	p__Proteobacteria	1	d__Bacteria
	unclassified_Caudoviricetes	p__Proteobacteria	1	d__Bacteria
	unclassified_Caudoviricetes	p__Proteobacteria	1	d__Bacteria
	unclassified_Caudoviricetes	p__Proteobacteria	1	d__Bacteria
	unclassified_Caudoviricetes	p__Actinobacteriota	1	d__Bacteria
	unclassified_Caudoviricetes	p__Actinobacteriota	1	d__Bacteria
	unclassified_Caudoviricetes	p__Proteobacteria	1	d__Bacteria
	unclassified_Caudoviricetes	p__Proteobacteria	1	d__Bacteria
	unclassified_Caudoviricetes	p__Proteobacteria	1	d__Bacteria
	unclassified_Caudoviricetes	p__Proteobacteria	1	d__Bacteria
	unclassified_Caudoviricetes	p__Proteobacteria	1	d__Bacteria
	unclassified_Caudoviricetes	p__Proteobacteria	1	d__Bacteria
	unclassified_Caudoviricetes	p__Actinobacteriota	1	d__Bacteria
	unclassified_Caudoviricetes	p__Proteobacteria	1	d__Bacteria
	unclassified_Caudoviricetes	p__Proteobacteria	1	d__Bacteria
	unclassified_Caudoviricetes	p__Proteobacteria	1	d__Bacteria
	unclassified_Caudoviricetes	p__Proteobacteria	1	d__Bacteria
	unclassified_Caudoviricetes	p__Proteobacteria	1	d__Bacteria
	unclassified_Caudoviricetes	p__Proteobacteria	1	d__Bacteria
	unclassified_Caudoviricetes	p__Proteobacteria	1	d__Bacteria
	unclassified_Caudoviricetes	p__Actinobacteriota	1	d__Bacteria
	unclassified_Caudoviricetes	p__Proteobacteria	1	d__Bacteria
	unclassified_Caudoviricetes	p__Proteobacteria	1	d__Bacteria
	unclassified_Caudoviricetes	p__Actinobacteriota	1	d__Bacteria
	unclassified_Caudoviricetes	p__Proteobacteria	1	d__Bacteria
	unclassified_Caudoviricetes	p__Proteobacteria	1	d__Bacteria
	unclassified_viruses	p__Proteobacteria	1	d__Bacteria
	unclassified_Caudoviricetes	p__Actinobacteriota	1	d__Bacteria
	unclassified_Caudoviricetes	p__Proteobacteria	1	d__Bacteria
	unclassified_Caudoviricetes	p__Proteobacteria	1	d__Bacteria
	unclassified_Caudoviricetes	p__Proteobacteria	1	d__Bacteria
	unclassified_Caudoviricetes	p__Proteobacteria	1	d__Bacteria
	unclassified_Caudoviricetes	p__Proteobacteria	1	d__Bacteria
	unclassified_Caudoviricetes	p__Proteobacteria	1	d__Bacteria
	unclassified_Caudoviricetes	p__Actinobacteriota	1	d__Bacteria
	unclassified_Caudoviricetes	p__Proteobacteria	1	d__Bacteria
	unclassified_Caudoviricetes	p__Actinobacteriota	1	d__Bacteria
	unclassified_Caudoviricetes	p__Proteobacteria	1	d__Bacteria
	unclassified_Caudoviricetes	p__Actinobacteriota	1	d__Bacteria
	unclassified_Caudoviricetes	p__Proteobacteria	1	d__Bacteria
	unclassified_Caudoviricetes	p__Proteobacteria	1	d__Bacteria
	unclassified_Caudoviricetes	p__Proteobacteria	1	d__Bacteria
	unclassified_Caudoviricetes	p__Proteobacteria	1	d__Bacteria
	unclassified_Caudoviricetes	p__Actinobacteriota	1	d__Bacteria
	unclassified_Caudoviricetes	p__Actinobacteriota	1	d__Bacteria
	unclassified_Caudoviricetes	p__Proteobacteria	1	d__Bacteria
	unclassified_Caudoviricetes	p__Proteobacteria	1	d__Bacteria
	unclassified_Caudoviricetes	p__Proteobacteria	1	d__Bacteria
	unclassified_Caudoviricetes	p__Proteobacteria	1	d__Bacteria
	unclassified_Caudoviricetes	p__Proteobacteria	1	d__Bacteria
	unclassified_Caudoviricetes	p__Proteobacteria	1	d__Bacteria
	unclassified_Caudoviricetes	p__Actinobacteriota	1	d__Bacteria
	unclassified_Caudoviricetes	p__Proteobacteria	1	d__Bacteria
	unclassified_Caudoviricetes	p__Proteobacteria	1	d__Bacteria
	unclassified_Caudoviricetes	p__Proteobacteria	1	d__Bacteria
	unclassified_Caudoviricetes	p__Proteobacteria	1	d__Bacteria
	unclassified_Caudoviricetes	p__Actinobacteriota	1	d__Bacteria
	unclassified_Caudoviricetes	p__Actinobacteriota	1	d__Bacteria
	unclassified_Caudoviricetes	p__Proteobacteria	1	d__Bacteria
	unclassified_Caudoviricetes	p__Proteobacteria	1	d__Bacteria
	unclassified_Caudoviricetes	p__Actinobacteriota	1	d__Bacteria
	unclassified_Caudoviricetes	p__Proteobacteria	1	d__Bacteria
	unclassified_Caudoviricetes	p__Proteobacteria	1	d__Bacteria
	unclassified_Caudoviricetes	p__Proteobacteria	1	d__Bacteria
	unclassified_Caudoviricetes	p__Proteobacteria	1	d__Bacteria
	unclassified_Caudoviricetes	p__Proteobacteria	1	d__Bacteria
	unclassified_Caudoviricetes	p__Proteobacteria	1	d__Bacteria
	unclassified_Caudoviricetes	p__Proteobacteria	1	d__Bacteria
	unclassified_Caudoviricetes	p__Proteobacteria	1	d__Bacteria
	unclassified_Caudoviricetes	p__Proteobacteria	1	d__Bacteria
	unclassified_Caudoviricetes	p__Proteobacteria	1	d__Bacteria
	unclassified_Caudoviricetes	p__Proteobacteria	1	d__Bacteria
	unclassified_Caudoviricetes	p__Proteobacteria	1	d__Bacteria
	unclassified_Caudoviricetes	p__Proteobacteria	1	d__Bacteria
	unclassified_Caudoviricetes	p__Proteobacteria	1	d__Bacteria
	unclassified_Caudoviricetes	p__Proteobacteria	1	d__Bacteria
	unclassified_Caudoviricetes	p__Actinobacteriota	1	d__Bacteria
	unclassified_Caudoviricetes	p__Actinobacteriota	1	d__Bacteria
	unclassified_Caudoviricetes	p__Proteobacteria	1	d__Bacteria
	unclassified_Caudoviricetes	p__Proteobacteria	1	d__Bacteria
	unclassified_Caudoviricetes	p__Proteobacteria	1	d__Bacteria
	unclassified_Caudoviricetes	p__Proteobacteria	1	d__Bacteria
	unclassified_Caudoviricetes	p__Proteobacteria	1	d__Bacteria
	unclassified_Caudoviricetes	p__Proteobacteria	1	d__Bacteria
	unclassified_Caudoviricetes	p__Proteobacteria	1	d__Bacteria
	unclassified_Caudoviricetes	p__Actinobacteriota	1	d__Bacteria
	unclassified_Caudoviricetes	p__Actinobacteriota	1	d__Bacteria
	unclassified_Caudoviricetes	p__Actinobacteriota	1	d__Bacteria
	unclassified_Caudoviricetes	p__Actinobacteriota	1	d__Bacteria
	unclassified_Caudoviricetes	p__Proteobacteria	1	d__Bacteria
	unclassified_Caudoviricetes	p__Proteobacteria	1	d__Bacteria
	unclassified_Caudoviricetes	p__Actinobacteriota	1	d__Bacteria
	unclassified_Caudoviricetes	p__Actinobacteriota	1	d__Bacteria
	unclassified_Caudoviricetes	p__Actinobacteriota	1	d__Bacteria
	unclassified_Caudoviricetes	p__Proteobacteria	1	d__Bacteria
	unclassified_Caudoviricetes	p__Proteobacteria	1	d__Bacteria
	unclassified_Caudoviricetes	p__Proteobacteria	1	d__Bacteria
	unclassified_Caudoviricetes	p__Proteobacteria	1	d__Bacteria
	unclassified_Caudoviricetes	p__Proteobacteria	1	d__Bacteria
	unclassified_Caudoviricetes	p__Actinobacteriota	1	d__Bacteria
	unclassified_Caudoviricetes	p__Actinobacteriota	1	d__Bacteria
	unclassified_Caudoviricetes	p__Actinobacteriota	1	d__Bacteria
	unclassified_Caudoviricetes	p__Proteobacteria	1	d__Bacteria
	unclassified_Caudoviricetes	p__Proteobacteria	1	d__Bacteria
	unclassified_Caudoviricetes	p__Proteobacteria	1	d__Bacteria
	unclassified_Caudoviricetes	p__Actinobacteriota	1	d__Bacteria
	unclassified_Caudoviricetes	p__Actinobacteriota	1	d__Bacteria
	unclassified_Caudoviricetes	p__Proteobacteria	1	d__Bacteria
	unclassified_Caudoviricetes	p__Proteobacteria	1	d__Bacteria
	unclassified_Caudoviricetes	p__Proteobacteria	1	d__Bacteria
	unclassified_Caudoviricetes	p__Actinobacteriota	1	d__Bacteria
	Peduoviridae	p__Proteobacteria	1	d__Bacteria
	unclassified_Caudoviricetes	p__Proteobacteria	1	d__Bacteria
	unclassified_Caudoviricetes	p__Proteobacteria	1	d__Bacteria
	unclassified_Caudoviricetes	p__Proteobacteria	1	d__Bacteria
	unclassified_Caudoviricetes	p__Proteobacteria	1	d__Bacteria
	unclassified_Caudoviricetes	p__Proteobacteria	1	d__Bacteria
	unclassified_Caudoviricetes	p__Actinobacteriota	1	d__Bacteria
	unclassified_Caudoviricetes	p__Proteobacteria	1	d__Bacteria
	unclassified_Caudoviricetes	p__Proteobacteria	1	d__Bacteria
	unclassified_Caudoviricetes	p__Proteobacteria	1	d__Bacteria
	unclassified_Caudoviricetes	p__Proteobacteria	1	d__Bacteria
	unclassified_Caudoviricetes	p__Proteobacteria	1	d__Bacteria
	Peduoviridae	p__Proteobacteria	1	d__Bacteria
	unclassified_Caudoviricetes	p__Proteobacteria	1	d__Bacteria
	unclassified_Caudoviricetes	p__Proteobacteria	1	d__Bacteria
	unclassified_Caudoviricetes	p__Proteobacteria	1	d__Bacteria
	unclassified_Caudoviricetes	p__Proteobacteria	1	d__Bacteria
	unclassified_Caudoviricetes	p__Proteobacteria	1	d__Bacteria
	unclassified_Caudoviricetes	p__Proteobacteria	1	d__Bacteria
	unclassified_Caudoviricetes	p__Proteobacteria	1	d__Bacteria
	unclassified_Caudoviricetes	p__Proteobacteria	1	d__Bacteria
	unclassified_Caudoviricetes	p__Actinobacteriota	1	d__Bacteria
	unclassified_Caudoviricetes	p__Proteobacteria	1	d__Bacteria
	unclassified_Caudoviricetes	p__Actinobacteriota	1	d__Bacteria
	unclassified_Caudoviricetes	p__Proteobacteria	1	d__Bacteria
	unclassified_Caudoviricetes	p__Proteobacteria	1	d__Bacteria
	unclassified_Caudoviricetes	p__Actinobacteriota	1	d__Bacteria
	unclassified_Caudoviricetes	p__Actinobacteriota	1	d__Bacteria
	unclassified_Caudoviricetes	p__Proteobacteria	1	d__Bacteria
	unclassified_Caudoviricetes	p__Proteobacteria	1	d__Bacteria
	unclassified_Caudoviricetes	p__Proteobacteria	1	d__Bacteria
	unclassified_Caudoviricetes	p__Proteobacteria	1	d__Bacteria
	unclassified_Caudoviricetes	p__Proteobacteria	1	d__Bacteria
	unclassified_Caudoviricetes	p__Proteobacteria	1	d__Bacteria
	unclassified_Caudoviricetes	p__Actinobacteriota	1	d__Bacteria
	unclassified_Caudoviricetes	p__Proteobacteria	1	d__Bacteria
	unclassified_Caudoviricetes	p__Actinobacteriota	1	d__Bacteria
	unclassified_Caudoviricetes	p__Proteobacteria	1	d__Bacteria
	unclassified_Caudoviricetes	p__Proteobacteria	1	d__Bacteria
	unclassified_Caudoviricetes	p__Actinobacteriota	1	d__Bacteria
	unclassified_Caudoviricetes	p__Proteobacteria	1	d__Bacteria
	unclassified_Caudoviricetes	p__Proteobacteria	1	d__Bacteria
	unclassified_Caudoviricetes	p__Proteobacteria	1	d__Bacteria
	unclassified_Caudoviricetes	p__Proteobacteria	1	d__Bacteria
	unclassified_Caudoviricetes	p__Proteobacteria	1	d__Bacteria
	unclassified_Caudoviricetes	p__Proteobacteria	1	d__Bacteria
	unclassified_Caudoviricetes	p__Proteobacteria	1	d__Bacteria
	unclassified_Caudoviricetes	p__Actinobacteriota	1	d__Bacteria
	unclassified_Caudoviricetes	p__Actinobacteriota	1	d__Bacteria
	unclassified_Caudoviricetes	p__Actinobacteriota	1	d__Bacteria
	unclassified_Caudoviricetes	p__Actinobacteriota	1	d__Bacteria
	unclassified_Caudoviricetes	p__Actinobacteriota	1	d__Bacteria
	unclassified_Caudoviricetes	p__Actinobacteriota	1	d__Bacteria
	unclassified_Caudoviricetes	p__Proteobacteria	1	d__Bacteria
	unclassified_Caudoviricetes	p__Proteobacteria	1	d__Bacteria
	unclassified_Caudoviricetes	p__Proteobacteria	1	d__Bacteria
	unclassified_Caudoviricetes	p__Proteobacteria	1	d__Bacteria
	unclassified_Caudoviricetes	p__Proteobacteria	1	d__Bacteria
	unclassified_Caudoviricetes	p__Actinobacteriota	1	d__Bacteria
	unclassified_Caudoviricetes	p__Proteobacteria	1	d__Bacteria
	unclassified_Caudoviricetes	p__Actinobacteriota	1	d__Bacteria
	unclassified_Caudoviricetes	p__Actinobacteriota	1	d__Bacteria
	unclassified_Caudoviricetes	p__Actinobacteriota	1	d__Bacteria
	unclassified_Caudoviricetes	p__Actinobacteriota	1	d__Bacteria
	unclassified_Caudoviricetes	p__Proteobacteria	1	d__Bacteria
	unclassified_Caudoviricetes	p__Proteobacteria	1	d__Bacteria
	unclassified_Caudoviricetes	p__Proteobacteria	1	d__Bacteria
	unclassified_Caudoviricetes	p__Proteobacteria	1	d__Bacteria
	unclassified_Caudoviricetes	p__Actinobacteriota	1	d__Bacteria
	unclassified_Caudoviricetes	p__Proteobacteria	1	d__Bacteria
	unclassified_Caudoviricetes	p__Proteobacteria	1	d__Bacteria
	unclassified_Caudoviricetes	p__Proteobacteria	1	d__Bacteria
	unclassified_Caudoviricetes	p__Actinobacteriota	1	d__Bacteria
	unclassified_Caudoviricetes	p__Actinobacteriota	1	d__Bacteria
	unclassified_Caudoviricetes	p__Proteobacteria	1	d__Bacteria
	unclassified_Caudoviricetes	p__Actinobacteriota	1	d__Bacteria
	unclassified_Caudoviricetes	p__Actinobacteriota	1	d__Bacteria
	unclassified_Caudoviricetes	p__Actinobacteriota	1	d__Bacteria
	unclassified_Caudoviricetes	p__Actinobacteriota	1	d__Bacteria
	unclassified_Caudoviricetes	p__Actinobacteriota	1	d__Bacteria
	unclassified_Caudoviricetes	p__Proteobacteria	1	d__Bacteria
	unclassified_Caudoviricetes	p__Actinobacteriota	1	d__Bacteria
	unclassified_Caudoviricetes	p__Actinobacteriota	1	d__Bacteria
	unclassified_Caudoviricetes	p__Actinobacteriota	1	d__Bacteria
	unclassified_Caudoviricetes	p__Actinobacteriota	1	d__Bacteria
	unclassified_Caudoviricetes	p__Proteobacteria	1	d__Bacteria
	unclassified_Caudoviricetes	p__Proteobacteria	1	d__Bacteria
	unclassified_Caudoviricetes	p__Proteobacteria	1	d__Bacteria
	unclassified_Caudoviricetes	p__Proteobacteria	1	d__Bacteria
	unclassified_Caudoviricetes	p__Actinobacteriota	1	d__Bacteria
	unclassified_Caudoviricetes	p__Actinobacteriota	1	d__Bacteria
	unclassified_Caudoviricetes	p__Proteobacteria	1	d__Bacteria
	unclassified_Caudoviricetes	p__Proteobacteria	1	d__Bacteria
	unclassified_Caudoviricetes	p__Actinobacteriota	1	d__Bacteria
	unclassified_Caudoviricetes	p__Proteobacteria	1	d__Bacteria
	unclassified_Caudoviricetes	p__Proteobacteria	1	d__Bacteria
	unclassified_Caudoviricetes	p__Actinobacteriota	1	d__Bacteria
	unclassified_Caudoviricetes	p__Actinobacteriota	1	d__Bacteria
	unclassified_Caudoviricetes	p__Actinobacteriota	1	d__Bacteria
	unclassified_Caudoviricetes	p__Proteobacteria	1	d__Bacteria
	unclassified_Caudoviricetes	p__Proteobacteria	1	d__Bacteria
	unclassified_Caudoviricetes	p__Proteobacteria	1	d__Bacteria
	unclassified_Caudoviricetes	p__Proteobacteria	1	d__Bacteria
	unclassified_Caudoviricetes	p__Actinobacteriota	1	d__Bacteria
	unclassified_Caudoviricetes	p__Proteobacteria	1	d__Bacteria
	unclassified_Caudoviricetes	p__Proteobacteria	1	d__Bacteria
	unclassified_Caudoviricetes	p__Actinobacteriota	1	d__Bacteria
	unclassified_Caudoviricetes	p__Proteobacteria	1	d__Bacteria
	unclassified_Caudoviricetes	p__Proteobacteria	1	d__Bacteria
	unclassified_Caudoviricetes	p__Actinobacteriota	1	d__Bacteria
	unclassified_Caudoviricetes	p__Proteobacteria	1	d__Bacteria
	unclassified_Caudoviricetes	p__Proteobacteria	1	d__Bacteria
	unclassified_Caudoviricetes	p__Proteobacteria	1	d__Bacteria
	unclassified_Caudoviricetes	p__Proteobacteria	1	d__Bacteria
	unclassified_Caudoviricetes	p__Proteobacteria	1	d__Bacteria
	unclassified_Caudoviricetes	p__Proteobacteria	1	d__Bacteria
	unclassified_Caudoviricetes	p__Actinobacteriota	1	d__Bacteria
	unclassified_Caudoviricetes	p__Actinobacteriota	1	d__Bacteria
	unclassified_Caudoviricetes	p__Proteobacteria	1	d__Bacteria
	unclassified_Caudoviricetes	p__Proteobacteria	1	d__Bacteria
	unclassified_Caudoviricetes	p__Proteobacteria	1	d__Bacteria
	unclassified_Caudoviricetes	p__Proteobacteria	1	d__Bacteria
	unclassified_Caudoviricetes	p__Actinobacteriota	1	d__Bacteria
	unclassified_Caudoviricetes	p__Proteobacteria	1	d__Bacteria
	unclassified_Caudoviricetes	p__Proteobacteria	1	d__Bacteria
	unclassified_Caudoviricetes	p__Proteobacteria	1	d__Bacteria
	unclassified_Caudoviricetes	p__Proteobacteria	1	d__Bacteria
	unclassified_Caudoviricetes	p__Proteobacteria	1	d__Bacteria
	unclassified_Caudoviricetes	p__Actinobacteriota	1	d__Bacteria
	unclassified_Caudoviricetes	p__Proteobacteria	1	d__Bacteria
	unclassified_Caudoviricetes	p__Actinobacteriota	1	d__Bacteria
	unclassified_Caudoviricetes	p__Proteobacteria	1	d__Bacteria
	unclassified_Caudoviricetes	p__Proteobacteria	1	d__Bacteria
	unclassified_Caudoviricetes	p__Actinobacteriota	1	d__Bacteria
	unclassified_Caudoviricetes	p__Proteobacteria	1	d__Bacteria
	unclassified_Caudoviricetes	p__Proteobacteria	1	d__Bacteria
	unclassified_Caudoviricetes	p__Proteobacteria	1	d__Bacteria
	unclassified_Caudoviricetes	p__Proteobacteria	1	d__Bacteria
	unclassified_Caudoviricetes	p__Proteobacteria	1	d__Bacteria
	unclassified_Caudoviricetes	p__Actinobacteriota	1	d__Bacteria
	unclassified_Caudoviricetes	p__Actinobacteriota	1	d__Bacteria
	unclassified_Caudoviricetes	p__Actinobacteriota	1	d__Bacteria
	unclassified_Caudoviricetes	p__Proteobacteria	1	d__Bacteria
	Peduoviridae	p__Proteobacteria	1	d__Bacteria
	unclassified_Caudoviricetes	p__Proteobacteria	1	d__Bacteria
	unclassified_Caudoviricetes	p__Proteobacteria	1	d__Bacteria
	unclassified_Caudoviricetes	p__Proteobacteria	1	d__Bacteria
	unclassified_Caudoviricetes	p__Proteobacteria	1	d__Bacteria
	unclassified_Caudoviricetes	p__Proteobacteria	1	d__Bacteria
	unclassified_Caudoviricetes	p__Actinobacteriota	1	d__Bacteria
	unclassified_Caudoviricetes	p__Actinobacteriota	1	d__Bacteria
	unclassified_Caudoviricetes	p__Proteobacteria	1	d__Bacteria
	unclassified_Caudoviricetes	p__Proteobacteria	1	d__Bacteria
	unclassified_Caudoviricetes	p__Actinobacteriota	1	d__Bacteria
	unclassified_Caudoviricetes	p__Proteobacteria	1	d__Bacteria
	unclassified_Caudoviricetes	p__Proteobacteria	1	d__Bacteria
	unclassified_Caudoviricetes	p__Proteobacteria	1	d__Bacteria
	unclassified_Caudoviricetes	p__Proteobacteria	1	d__Bacteria
	unclassified_Caudoviricetes	p__Proteobacteria	1	d__Bacteria
	unclassified_Caudoviricetes	p__Proteobacteria	1	d__Bacteria
	unclassified_Caudoviricetes	p__Actinobacteriota	1	d__Bacteria
	unclassified_Caudoviricetes	p__Proteobacteria	1	d__Bacteria
	unclassified_Caudoviricetes	p__Proteobacteria	1	d__Bacteria
	unclassified_Caudoviricetes	p__Proteobacteria	1	d__Bacteria
	unclassified_Caudoviricetes	p__Actinobacteriota	1	d__Bacteria
	Autographiviridae	p__Proteobacteria	1	d__Bacteria
	unclassified_Caudoviricetes	p__Proteobacteria	1	d__Bacteria
	unclassified_Caudoviricetes	p__Proteobacteria	1	d__Bacteria
	unclassified_Caudoviricetes	p__Proteobacteria	1	d__Bacteria
	unclassified_Caudoviricetes	p__Actinobacteriota	1	d__Bacteria
	unclassified_Caudoviricetes	p__Actinobacteriota	1	d__Bacteria
	unclassified_Caudoviricetes	p__Actinobacteriota	1	d__Bacteria
	unclassified_Caudoviricetes	p__Actinobacteriota	1	d__Bacteria
	unclassified_Caudoviricetes	p__Proteobacteria	1	d__Bacteria
	unclassified_Caudoviricetes	p__Actinobacteriota	1	d__Bacteria
	unclassified_Caudoviricetes	p__Firmicutes	1	d__Bacteria
	unclassified_Caudoviricetes	p__Firmicutes	1	d__Bacteria
	unclassified_Caudoviricetes	p__Firmicutes	1	d__Bacteria
	unclassified_Caudoviricetes	p__Firmicutes	1	d__Bacteria
	unclassified_Caudoviricetes	p__Firmicutes	1	d__Bacteria
	unclassified_Caudoviricetes	p__Firmicutes	1	d__Bacteria
	unclassified_Caudoviricetes	p__Firmicutes	1	d__Bacteria
	unclassified_Caudoviricetes	p__Firmicutes	1	d__Bacteria
	unclassified_Caudoviricetes	p__Firmicutes	1	d__Bacteria
	unclassified_Caudoviricetes	p__Firmicutes	1	d__Bacteria
	unclassified_Caudoviricetes	p__Firmicutes	1	d__Bacteria
	unclassified_Caudoviricetes	p__Firmicutes	1	d__Bacteria
	unclassified_Caudoviricetes	p__Firmicutes	1	d__Bacteria
	unclassified_Caudoviricetes	p__Actinobacteriota	1	d__Bacteria
	unclassified_Caudoviricetes	p__Actinobacteriota	1	d__Bacteria
	unclassified_Caudoviricetes	p__Actinobacteriota	1	d__Bacteria
	unclassified_Caudoviricetes	p__Proteobacteria	1	d__Bacteria
	unclassified_Caudoviricetes	p__Proteobacteria	1	d__Bacteria
	unclassified_Caudoviricetes	p__Proteobacteria	1	d__Bacteria
	unclassified_Caudoviricetes	p__Proteobacteria	1	d__Bacteria
	unclassified_Caudoviricetes	p__Proteobacteria	1	d__Bacteria
	unclassified_Caudoviricetes	p__Proteobacteria	1	d__Bacteria
	unclassified_viruses	p__Proteobacteria	1	d__Bacteria
	unclassified_Caudoviricetes	p__Proteobacteria	1	d__Bacteria
	unclassified_Caudoviricetes	p__Proteobacteria	1	d__Bacteria
	unclassified_Caudoviricetes	p__Actinobacteriota	1	d__Bacteria
	unclassified_Caudoviricetes	p__Proteobacteria	1	d__Bacteria
	unclassified_Caudoviricetes	p__Proteobacteria	1	d__Bacteria
	unclassified_Caudoviricetes	p__Proteobacteria	1	d__Bacteria
	unclassified_viruses	p__Proteobacteria	1	d__Bacteria
	unclassified_Caudoviricetes	p__Proteobacteria	1	d__Bacteria
	unclassified_Caudoviricetes	p__Proteobacteria	1	d__Bacteria
	unclassified_Caudoviricetes	p__Actinobacteriota	1	d__Bacteria
	unclassified_Caudoviricetes	p__Actinobacteriota	1	d__Bacteria
	unclassified_Caudoviricetes	p__Actinobacteriota	1	d__Bacteria
	unclassified_Caudoviricetes	p__Actinobacteriota	1	d__Bacteria
	unclassified_Caudoviricetes	p__Actinobacteriota	1	d__Bacteria
	unclassified_Caudoviricetes	p__Actinobacteriota	1	d__Bacteria
	unclassified_Caudoviricetes	p__Actinobacteriota	1	d__Bacteria
	unclassified_Caudoviricetes	p__Actinobacteriota	1	d__Bacteria
	unclassified_Caudoviricetes	p__Actinobacteriota	1	d__Bacteria
	unclassified_Caudoviricetes	p__Actinobacteriota	1	d__Bacteria
	unclassified_Caudoviricetes	p__Actinobacteriota	1	d__Bacteria
	unclassified_Caudoviricetes	p__Actinobacteriota	1	d__Bacteria
	unclassified_Caudoviricetes	p__Actinobacteriota	1	d__Bacteria
	unclassified_Caudoviricetes	p__Actinobacteriota	1	d__Bacteria
	unclassified_Caudoviricetes	p__Actinobacteriota	1	d__Bacteria
	unclassified_Caudoviricetes	p__Actinobacteriota	1	d__Bacteria
	unclassified_Caudoviricetes	p__Actinobacteriota	1	d__Bacteria
	unclassified_Caudoviricetes	p__Actinobacteriota	1	d__Bacteria
	unclassified_Caudoviricetes	p__Actinobacteriota	1	d__Bacteria
	unclassified_Caudoviricetes	p__Actinobacteriota	1	d__Bacteria
	unclassified_Caudoviricetes	p__Actinobacteriota	1	d__Bacteria
	unclassified_Caudoviricetes	p__Actinobacteriota	1	d__Bacteria
	unclassified_Caudoviricetes	p__Actinobacteriota	1	d__Bacteria
	unclassified_Caudoviricetes	p__Actinobacteriota	1	d__Bacteria
	unclassified_Caudoviricetes	p__Actinobacteriota	1	d__Bacteria
	unclassified_Caudoviricetes	p__Actinobacteriota	1	d__Bacteria
	unclassified_Caudoviricetes	p__Actinobacteriota	1	d__Bacteria
	unclassified_Caudoviricetes	p__Actinobacteriota	1	d__Bacteria
	unclassified_Caudoviricetes	p__Actinobacteriota	1	d__Bacteria
	unclassified_Caudoviricetes	p__Actinobacteriota	1	d__Bacteria
	unclassified_Caudoviricetes	p__Actinobacteriota	1	d__Bacteria
	unclassified_Caudoviricetes	p__Actinobacteriota	1	d__Bacteria
	unclassified_Caudoviricetes	p__Actinobacteriota	1	d__Bacteria
	unclassified_Caudoviricetes	p__Actinobacteriota	1	d__Bacteria
	unclassified_Caudoviricetes	p__Actinobacteriota	1	d__Bacteria
	unclassified_Caudoviricetes	p__Actinobacteriota	1	d__Bacteria
	unclassified_Caudoviricetes	p__Proteobacteria	1	d__Bacteria
	unclassified_Caudoviricetes	p__Proteobacteria	1	d__Bacteria
	unclassified_Caudoviricetes	p__Actinobacteriota	1	d__Bacteria
	unclassified_Caudoviricetes	p__Actinobacteriota	1	d__Bacteria
	unclassified_Caudoviricetes	p__Actinobacteriota	1	d__Bacteria
	unclassified_Caudoviricetes	p__Actinobacteriota	1	d__Bacteria
	unclassified_Caudoviricetes	p__Proteobacteria	1	d__Bacteria
	unclassified_Caudoviricetes	p__Proteobacteria	1	d__Bacteria
	unclassified_Caudoviricetes	p__Proteobacteria	1	d__Bacteria
	unclassified_Caudoviricetes	p__Proteobacteria	1	d__Bacteria
	unclassified_Caudoviricetes	p__Proteobacteria	1	d__Bacteria
	unclassified_Caudoviricetes	p__Proteobacteria	1	d__Bacteria
	unclassified_Caudoviricetes	p__Proteobacteria	1	d__Bacteria
	unclassified_Caudoviricetes	p__Actinobacteriota	1	d__Bacteria
	unclassified_Caudoviricetes	p__Actinobacteriota	1	d__Bacteria
	unclassified_Caudoviricetes	p__Actinobacteriota	1	d__Bacteria
	unclassified_Caudoviricetes	p__Proteobacteria	1	d__Bacteria
	unclassified_Caudoviricetes	p__Actinobacteriota	1	d__Bacteria
	unclassified_Caudoviricetes	p__Nitrospirota	1	d__Bacteria
	unclassified_Caudoviricetes	p__Proteobacteria	1	d__Bacteria
	unclassified_Caudoviricetes	p__Proteobacteria	1	d__Bacteria
	unclassified_Caudoviricetes	p__Actinobacteriota	1	d__Bacteria
	unclassified_Caudoviricetes	p__Proteobacteria	1	d__Bacteria
	unclassified_Caudoviricetes	p__Proteobacteria	1	d__Bacteria
	unclassified_Caudoviricetes	p__Proteobacteria	1	d__Bacteria
	unclassified_Caudoviricetes	p__Proteobacteria	1	d__Bacteria
	unclassified_Caudoviricetes	p__Proteobacteria	1	d__Bacteria
	unclassified_Caudoviricetes	p__Proteobacteria	1	d__Bacteria
	unclassified_Caudoviricetes	p__Proteobacteria	1	d__Bacteria
	unclassified_Caudoviricetes	p__Proteobacteria	1	d__Bacteria
	unclassified_Caudoviricetes	p__Actinobacteriota	1	d__Bacteria
	unclassified_Caudoviricetes	p__Proteobacteria	1	d__Bacteria
	unclassified_Caudoviricetes	p__Proteobacteria	1	d__Bacteria
	unclassified_Caudoviricetes	p__Proteobacteria	1	d__Bacteria
	unclassified_Caudoviricetes	p__Proteobacteria	1	d__Bacteria
	unclassified_viruses	p__Proteobacteria	1	d__Bacteria
	unclassified_Caudoviricetes	p__Proteobacteria	1	d__Bacteria
	unclassified_Caudoviricetes	p__Proteobacteria	1	d__Bacteria
	unclassified_Caudoviricetes	p__Proteobacteria	1	d__Bacteria
	unclassified_Caudoviricetes	p__Actinobacteriota	1	d__Bacteria
	unclassified_Caudoviricetes	p__Actinobacteriota	1	d__Bacteria
	unclassified_Caudoviricetes	p__Proteobacteria	1	d__Bacteria
	unclassified_Caudoviricetes	p__Proteobacteria	1	d__Bacteria
	unclassified_Caudoviricetes	p__Proteobacteria	1	d__Bacteria
	unclassified_Caudoviricetes	p__Proteobacteria	1	d__Bacteria
	unclassified_Caudoviricetes	p__Proteobacteria	1	d__Bacteria
	unclassified_Caudoviricetes	p__Proteobacteria	1	d__Bacteria
	unclassified_Caudoviricetes	p__Proteobacteria	1	d__Bacteria
	unclassified_Caudoviricetes	p__Proteobacteria	1	d__Bacteria
	unclassified_Caudoviricetes	p__Proteobacteria	1	d__Bacteria
	unclassified_Caudoviricetes	p__Proteobacteria	1	d__Bacteria
	unclassified_Caudoviricetes	p__Proteobacteria	1	d__Bacteria
	unclassified_Caudoviricetes	p__Proteobacteria	1	d__Bacteria
	unclassified_Caudoviricetes	p__Proteobacteria	1	d__Bacteria
	unclassified_Caudoviricetes	p__Proteobacteria	1	d__Bacteria
	Peduoviridae	p__Proteobacteria	1	d__Bacteria
	unclassified_Caudoviricetes	p__Proteobacteria	1	d__Bacteria
	unclassified_Caudoviricetes	p__Proteobacteria	1	d__Bacteria
	unclassified_Caudoviricetes	p__Proteobacteria	1	d__Bacteria
	unclassified_Caudoviricetes	p__Actinobacteriota	1	d__Bacteria
	unclassified_Caudoviricetes	p__Proteobacteria	1	d__Bacteria
	unclassified_Caudoviricetes	p__Actinobacteriota	1	d__Bacteria
	unclassified_Caudoviricetes	p__Proteobacteria	1	d__Bacteria
	unclassified_Caudoviricetes	p__Actinobacteriota	1	d__Bacteria
	unclassified_Caudoviricetes	p__Actinobacteriota	1	d__Bacteria
	unclassified_Caudoviricetes	p__Actinobacteriota	1	d__Bacteria
	unclassified_Caudoviricetes	p__Actinobacteriota	1	d__Bacteria
	unclassified_Caudoviricetes	p__Actinobacteriota	1	d__Bacteria
	unclassified_Caudoviricetes	p__Proteobacteria	1	d__Bacteria
	unclassified_Caudoviricetes	p__Proteobacteria	1	d__Bacteria
	unclassified_Caudoviricetes	p__Actinobacteriota	1	d__Bacteria
	unclassified_Caudoviricetes	p__Proteobacteria	1	d__Bacteria
	unclassified_Caudoviricetes	p__Actinobacteriota	1	d__Bacteria
	unclassified_Caudoviricetes	p__Actinobacteriota	1	d__Bacteria
	unclassified_Caudoviricetes	p__Proteobacteria	1	d__Bacteria
	unclassified_Caudoviricetes	p__Proteobacteria	1	d__Bacteria
	unclassified_Caudoviricetes	p__Proteobacteria	1	d__Bacteria
	unclassified_Caudoviricetes	p__Proteobacteria	1	d__Bacteria
	unclassified_Caudoviricetes	p__Proteobacteria	1	d__Bacteria
	unclassified_Caudoviricetes	p__Proteobacteria	1	d__Bacteria
	unclassified_Caudoviricetes	p__Actinobacteriota	1	d__Bacteria
	unclassified_Caudoviricetes	p__Proteobacteria	1	d__Bacteria
	unclassified_Caudoviricetes	p__Proteobacteria	1	d__Bacteria
	unclassified_Caudoviricetes	p__Proteobacteria	1	d__Bacteria
	unclassified_Caudoviricetes	p__Actinobacteriota	1	d__Bacteria
	unclassified_Caudoviricetes	p__Actinobacteriota	1	d__Bacteria
	unclassified_Caudoviricetes	p__Actinobacteriota	1	d__Bacteria
	unclassified_Caudoviricetes	p__Proteobacteria	1	d__Bacteria
	unclassified_Caudoviricetes	p__Proteobacteria	1	d__Bacteria
	unclassified_Caudoviricetes	p__Proteobacteria	1	d__Bacteria
	unclassified_Caudoviricetes	p__Proteobacteria	1	d__Bacteria
	unclassified_Caudoviricetes	p__Proteobacteria	1	d__Bacteria
	unclassified_Caudoviricetes	p__Proteobacteria	1	d__Bacteria
	unclassified_Caudoviricetes	p__Proteobacteria	1	d__Bacteria
	unclassified_Caudoviricetes	p__Actinobacteriota	1	d__Bacteria
	unclassified_Caudoviricetes	p__Proteobacteria	1	d__Bacteria
	unclassified_Caudoviricetes	p__Proteobacteria	1	d__Bacteria
	unclassified_Caudoviricetes	p__Proteobacteria	1	d__Bacteria
	unclassified_Caudoviricetes	p__Actinobacteriota	1	d__Bacteria
	unclassified_Caudoviricetes	p__Actinobacteriota	1	d__Bacteria
	unclassified_Caudoviricetes	p__Proteobacteria	1	d__Bacteria
	unclassified_Caudoviricetes	p__Proteobacteria	1	d__Bacteria
	unclassified_Caudoviricetes	p__Actinobacteriota	1	d__Bacteria
	unclassified_Caudoviricetes	p__Actinobacteriota	1	d__Bacteria
	unclassified_Caudoviricetes	p__Actinobacteriota	1	d__Bacteria
	unclassified_Caudoviricetes	p__Actinobacteriota	1	d__Bacteria
	unclassified_Caudoviricetes	p__Proteobacteria	1	d__Bacteria
	unclassified_Caudoviricetes	p__Proteobacteria	1	d__Bacteria
	unclassified_viruses	p__Proteobacteria	1	d__Bacteria
	unclassified_Caudoviricetes	p__Proteobacteria	1	d__Bacteria
	unclassified_Caudoviricetes	p__Proteobacteria	1	d__Bacteria
	unclassified_Caudoviricetes	p__Actinobacteriota	1	d__Bacteria
	unclassified_Caudoviricetes	p__Proteobacteria	1	d__Bacteria
	unclassified_Caudoviricetes	p__Proteobacteria	1	d__Bacteria
	unclassified_Caudoviricetes	p__Proteobacteria	1	d__Bacteria
	unclassified_Caudoviricetes	p__Proteobacteria	1	d__Bacteria
	unclassified_Caudoviricetes	p__Proteobacteria	1	d__Bacteria
	unclassified_Caudoviricetes	p__Proteobacteria	1	d__Bacteria
	unclassified_Caudoviricetes	p__Proteobacteria	1	d__Bacteria
	unclassified_Caudoviricetes	p__Proteobacteria	1	d__Bacteria
	unclassified_Caudoviricetes	p__Actinobacteriota	1	d__Bacteria
	unclassified_Caudoviricetes	p__Proteobacteria	1	d__Bacteria
	unclassified_Caudoviricetes	p__Actinobacteriota	1	d__Bacteria
	unclassified_Caudoviricetes	p__Actinobacteriota	1	d__Bacteria
	unclassified_Caudoviricetes	p__Actinobacteriota	1	d__Bacteria
	unclassified_Caudoviricetes	p__Actinobacteriota	1	d__Bacteria
	unclassified_Caudoviricetes	p__Proteobacteria	1	d__Bacteria
	Peduoviridae	p__Proteobacteria	1	d__Bacteria
	unclassified_Caudoviricetes	p__Proteobacteria	1	d__Bacteria
	unclassified_Caudoviricetes	p__Proteobacteria	1	d__Bacteria
	unclassified_Caudoviricetes	p__Actinobacteriota	1	d__Bacteria
	unclassified_Caudoviricetes	p__Proteobacteria	1	d__Bacteria
	unclassified_Caudoviricetes	p__Actinobacteriota	1	d__Bacteria
	unclassified_Caudoviricetes	p__Proteobacteria	1	d__Bacteria
	unclassified_Caudoviricetes	p__Proteobacteria	1	d__Bacteria
	unclassified_Caudoviricetes	p__Proteobacteria	1	d__Bacteria
	unclassified_Caudoviricetes	p__Proteobacteria	1	d__Bacteria
	unclassified_Caudoviricetes	p__Proteobacteria	1	d__Bacteria
	unclassified_Caudoviricetes	p__Proteobacteria	1	d__Bacteria
	unclassified_Caudoviricetes	p__Proteobacteria	1	d__Bacteria
	unclassified_Caudoviricetes	p__Proteobacteria	1	d__Bacteria
	unclassified_Caudoviricetes	p__Actinobacteriota	1	d__Bacteria
	unclassified_Caudoviricetes	p__Actinobacteriota	1	d__Bacteria
	unclassified_Caudoviricetes	p__Actinobacteriota	1	d__Bacteria
	unclassified_Caudoviricetes	p__Proteobacteria	1	d__Bacteria
	unclassified_Caudoviricetes	p__Actinobacteriota	1	d__Bacteria
	unclassified_Caudoviricetes	p__Actinobacteriota	1	d__Bacteria
	unclassified_Caudoviricetes	p__Actinobacteriota	1	d__Bacteria
	unclassified_Caudoviricetes	p__Actinobacteriota	1	d__Bacteria
	unclassified_Caudoviricetes	p__Actinobacteriota	1	d__Bacteria
	unclassified_Caudoviricetes	p__Actinobacteriota	1	d__Bacteria
	unclassified_Caudoviricetes	p__Actinobacteriota	1	d__Bacteria
	unclassified_Caudoviricetes	p__Actinobacteriota	1	d__Bacteria
	unclassified_Caudoviricetes	p__Actinobacteriota	1	d__Bacteria
	Peduoviridae	p__Proteobacteria	1	d__Bacteria
	unclassified_Caudoviricetes	p__Proteobacteria	1	d__Bacteria
	unclassified_Caudoviricetes	p__Proteobacteria	1	d__Bacteria
	unclassified_Caudoviricetes	p__Proteobacteria	1	d__Bacteria
	unclassified_Caudoviricetes	p__Actinobacteriota	1	d__Bacteria
	unclassified_Caudoviricetes	p__Actinobacteriota	1	d__Bacteria
	unclassified_Caudoviricetes	p__Actinobacteriota	1	d__Bacteria
	Casjensviridae	p__Proteobacteria	1	d__Bacteria
	unclassified_Caudoviricetes	p__Actinobacteriota	1	d__Bacteria
	unclassified_Caudoviricetes	p__Proteobacteria	1	d__Bacteria
	unclassified_Caudoviricetes	p__Proteobacteria	1	d__Bacteria
	unclassified_Caudoviricetes	p__Proteobacteria	1	d__Bacteria
	unclassified_Caudoviricetes	p__Actinobacteriota	1	d__Bacteria
	unclassified_Caudoviricetes	p__Actinobacteriota	1	d__Bacteria
	unclassified_Caudoviricetes	p__Actinobacteriota	1	d__Bacteria
	unclassified_Caudoviricetes	p__Actinobacteriota	1	d__Bacteria
	unclassified_Caudoviricetes	p__Actinobacteriota	1	d__Bacteria
	unclassified_Caudoviricetes	p__Proteobacteria	1	d__Bacteria
	unclassified_Caudoviricetes	p__Actinobacteriota	1	d__Bacteria
	unclassified_Caudoviricetes	p__Actinobacteriota	1	d__Bacteria
	unclassified_Caudoviricetes	p__Actinobacteriota	1	d__Bacteria
	unclassified_Caudoviricetes	p__Proteobacteria	1	d__Bacteria
	Peduoviridae	p__Proteobacteria	1	d__Bacteria
	unclassified_Caudoviricetes	p__Proteobacteria	1	d__Bacteria
	unclassified_Caudoviricetes	p__Proteobacteria	1	d__Bacteria
	unclassified_Caudoviricetes	p__Proteobacteria	1	d__Bacteria
	unclassified_Caudoviricetes	p__Proteobacteria	1	d__Bacteria
	unclassified_Caudoviricetes	p__Proteobacteria	1	d__Bacteria
	unclassified_Caudoviricetes	p__Proteobacteria	1	d__Bacteria
	unclassified_Caudoviricetes	p__Proteobacteria	1	d__Bacteria
	unclassified_Caudoviricetes	p__Proteobacteria	1	d__Bacteria
	unclassified_Caudoviricetes	p__Proteobacteria	1	d__Bacteria
	unclassified_Caudoviricetes	p__Proteobacteria	1	d__Bacteria
	Peduoviridae	p__Proteobacteria	1	d__Bacteria
	unclassified_Caudoviricetes	p__Proteobacteria	1	d__Bacteria
	unclassified_Caudoviricetes	p__Proteobacteria	1	d__Bacteria
	unclassified_Caudoviricetes	p__Proteobacteria	1	d__Bacteria
	unclassified_Caudoviricetes	p__Proteobacteria	1	d__Bacteria
	unclassified_Caudoviricetes	p__Actinobacteriota	1	d__Bacteria
	unclassified_Caudoviricetes	p__Proteobacteria	1	d__Bacteria
	unclassified_Caudoviricetes	p__Proteobacteria	1	d__Bacteria
	unclassified_Caudoviricetes	p__Proteobacteria	1	d__Bacteria
	unclassified_Caudoviricetes	p__Actinobacteriota	1	d__Bacteria
	unclassified_Caudoviricetes	p__Proteobacteria	1	d__Bacteria
	unclassified_Caudoviricetes	p__Proteobacteria	1	d__Bacteria
	unclassified_Caudoviricetes	p__Proteobacteria	1	d__Bacteria
	unclassified_Caudoviricetes	p__Proteobacteria	1	d__Bacteria
	unclassified_Caudoviricetes	p__Proteobacteria	1	d__Bacteria
	unclassified_Caudoviricetes	p__Proteobacteria	1	d__Bacteria
	unclassified_Caudoviricetes	p__Proteobacteria	1	d__Bacteria
	unclassified_Caudoviricetes	p__Proteobacteria	1	d__Bacteria
	unclassified_Caudoviricetes	p__Proteobacteria	1	d__Bacteria
	unclassified_Caudoviricetes	p__Proteobacteria	1	d__Bacteria
	unclassified_Caudoviricetes	p__Proteobacteria	1	d__Bacteria
	unclassified_Caudoviricetes	p__Proteobacteria	1	d__Bacteria
	unclassified_Caudoviricetes	p__Proteobacteria	1	d__Bacteria
	unclassified_Caudoviricetes	p__Proteobacteria	1	d__Bacteria
	Autographiviridae	p__Proteobacteria	1	d__Bacteria
	unclassified_Caudoviricetes	p__Proteobacteria	1	d__Bacteria
	unclassified_Caudoviricetes	p__Proteobacteria	1	d__Bacteria
	unclassified_Caudoviricetes	p__Proteobacteria	1	d__Bacteria
	unclassified_Caudoviricetes	p__Proteobacteria	1	d__Bacteria
	unclassified_Caudoviricetes	p__Proteobacteria	1	d__Bacteria
	unclassified_Caudoviricetes	p__Proteobacteria	1	d__Bacteria
	unclassified_Caudoviricetes	p__Proteobacteria	1	d__Bacteria
	unclassified_Caudoviricetes	p__Proteobacteria	1	d__Bacteria
	unclassified_Caudoviricetes	p__Proteobacteria	1	d__Bacteria
	unclassified_Caudoviricetes	p__Proteobacteria	1	d__Bacteria
	unclassified_Caudoviricetes	p__Proteobacteria	1	d__Bacteria
	unclassified_Caudoviricetes	p__Proteobacteria	1	d__Bacteria
	unclassified_viruses	p__Proteobacteria	1	d__Bacteria
	unclassified_Caudoviricetes	p__Proteobacteria	1	d__Bacteria
	unclassified_Caudoviricetes	p__Proteobacteria	1	d__Bacteria
	unclassified_Caudoviricetes	p__Proteobacteria	1	d__Bacteria
	unclassified_Caudoviricetes	p__Actinobacteriota	1	d__Bacteria
	Autographiviridae	p__Proteobacteria	1	d__Bacteria
	unclassified_Caudoviricetes	p__Actinobacteriota	1	d__Bacteria
	unclassified_Caudoviricetes	p__Actinobacteriota	1	d__Bacteria
	unclassified_Caudoviricetes	p__Proteobacteria	1	d__Bacteria
	unclassified_Caudoviricetes	p__Proteobacteria	1	d__Bacteria
	unclassified_Caudoviricetes	p__Proteobacteria	1	d__Bacteria
	unclassified_Caudoviricetes	p__Proteobacteria	1	d__Bacteria
	unclassified_Caudoviricetes	p__Actinobacteriota	1	d__Bacteria
	unclassified_Caudoviricetes	p__Actinobacteriota	1	d__Bacteria
	unclassified_Caudoviricetes	p__Actinobacteriota	1	d__Bacteria
	unclassified_Caudoviricetes	p__Actinobacteriota	1	d__Bacteria
	unclassified_Caudoviricetes	p__Actinobacteriota	1	d__Bacteria
	unclassified_Caudoviricetes	p__Proteobacteria	1	d__Bacteria
	unclassified_Caudoviricetes	p__Actinobacteriota	1	d__Bacteria
	unclassified_Caudoviricetes	p__Actinobacteriota	1	d__Bacteria
	unclassified_Caudoviricetes	p__Proteobacteria	1	d__Bacteria
	unclassified_Caudoviricetes	p__Proteobacteria	1	d__Bacteria
	unclassified_Caudoviricetes	p__Proteobacteria	1	d__Bacteria
	unclassified_Caudoviricetes	p__Proteobacteria	1	d__Bacteria
	unclassified_Caudoviricetes	p__Proteobacteria	1	d__Bacteria
	unclassified_Caudoviricetes	p__Actinobacteriota	1	d__Bacteria
	unclassified_Caudoviricetes	p__Proteobacteria	1	d__Bacteria
	unclassified_Caudoviricetes	p__Proteobacteria	1	d__Bacteria
	unclassified_Caudoviricetes	p__Proteobacteria	1	d__Bacteria
	unclassified_Caudoviricetes	p__Actinobacteriota	1	d__Bacteria
	unclassified_Caudoviricetes	p__Proteobacteria	1	d__Bacteria
	unclassified_Caudoviricetes	p__Proteobacteria	1	d__Bacteria
	unclassified_Caudoviricetes	p__Proteobacteria	1	d__Bacteria
	unclassified_Caudoviricetes	p__Proteobacteria	1	d__Bacteria
	unclassified_Caudoviricetes	p__Proteobacteria	1	d__Bacteria
	unclassified_Caudoviricetes	p__Proteobacteria	1	d__Bacteria
	unclassified_Caudoviricetes	p__Proteobacteria	1	d__Bacteria
	unclassified_Caudoviricetes	p__Actinobacteriota	1	d__Bacteria
	unclassified_Caudoviricetes	p__Proteobacteria	1	d__Bacteria
	unclassified_Caudoviricetes	p__Proteobacteria	1	d__Bacteria
	unclassified_Caudoviricetes	p__Proteobacteria	1	d__Bacteria
	unclassified_Caudoviricetes	p__Proteobacteria	1	d__Bacteria
	unclassified_Caudoviricetes	p__Actinobacteriota	1	d__Bacteria
	unclassified_Caudoviricetes	p__Proteobacteria	1	d__Bacteria
	unclassified_Caudoviricetes	p__Proteobacteria	1	d__Bacteria
	unclassified_Caudoviricetes	p__Proteobacteria	1	d__Bacteria
	unclassified_Caudoviricetes	p__Proteobacteria	1	d__Bacteria
	unclassified_Caudoviricetes	p__Proteobacteria	1	d__Bacteria
	unclassified_Caudoviricetes	p__Proteobacteria	1	d__Bacteria
	unclassified_Caudoviricetes	p__Proteobacteria	1	d__Bacteria
	unclassified_Caudoviricetes	p__Proteobacteria	1	d__Bacteria
	unclassified_Caudoviricetes	p__Proteobacteria	1	d__Bacteria
	unclassified_viruses	p__Proteobacteria	1	d__Bacteria
	unclassified_Caudoviricetes	p__Proteobacteria	1	d__Bacteria
	unclassified_Caudoviricetes	p__Proteobacteria	1	d__Bacteria
	unclassified_Caudoviricetes	p__Actinobacteriota	1	d__Bacteria
	unclassified_Caudoviricetes	p__Actinobacteriota	1	d__Bacteria
	unclassified_Caudoviricetes	p__Proteobacteria	1	d__Bacteria
	unclassified_Caudoviricetes	p__Proteobacteria	1	d__Bacteria
	unclassified_Caudoviricetes	p__Proteobacteria	1	d__Bacteria
	unclassified_Caudoviricetes	p__Proteobacteria	1	d__Bacteria
	unclassified_Caudoviricetes	p__Proteobacteria	1	d__Bacteria
	unclassified_Caudoviricetes	p__Actinobacteriota	1	d__Bacteria
	unclassified_Caudoviricetes	p__Proteobacteria	1	d__Bacteria
	unclassified_Caudoviricetes	p__Proteobacteria	1	d__Bacteria
	unclassified_Caudoviricetes	p__Proteobacteria	1	d__Bacteria
	unclassified_Caudoviricetes	p__Proteobacteria	1	d__Bacteria
	unclassified_Caudoviricetes	p__Proteobacteria	1	d__Bacteria
	unclassified_Caudoviricetes	p__Proteobacteria	1	d__Bacteria
	unclassified_Caudoviricetes	p__Proteobacteria	1	d__Bacteria
	unclassified_Caudoviricetes	p__Actinobacteriota	1	d__Bacteria
	unclassified_Caudoviricetes	p__Actinobacteriota	1	d__Bacteria
	unclassified_Caudoviricetes	p__Actinobacteriota	1	d__Bacteria
	unclassified_Caudoviricetes	p__Proteobacteria	1	d__Bacteria
	unclassified_Caudoviricetes	p__Actinobacteriota	1	d__Bacteria
	unclassified_Caudoviricetes	p__Actinobacteriota	1	d__Bacteria
	unclassified_Caudoviricetes	p__Actinobacteriota	1	d__Bacteria
	unclassified_Caudoviricetes	p__Actinobacteriota	1	d__Bacteria
	unclassified_Caudoviricetes	p__Actinobacteriota	1	d__Bacteria
	unclassified_Caudoviricetes	p__Proteobacteria	1	d__Bacteria
	unclassified_Caudoviricetes	p__Proteobacteria	1	d__Bacteria
	unclassified_Caudoviricetes	p__Actinobacteriota	1	d__Bacteria
	unclassified_Caudoviricetes	p__Actinobacteriota	1	d__Bacteria
	unclassified_Caudoviricetes	p__Actinobacteriota	1	d__Bacteria
	unclassified_Caudoviricetes	p__Actinobacteriota	1	d__Bacteria
	unclassified_Caudoviricetes	p__Proteobacteria	1	d__Bacteria
	unclassified_Caudoviricetes	p__Proteobacteria	1	d__Bacteria
	Autographiviridae	p__Proteobacteria	1	d__Bacteria
	unclassified_Caudoviricetes	p__Actinobacteriota	1	d__Bacteria
	unclassified_Caudoviricetes	p__Actinobacteriota	1	d__Bacteria
	unclassified_Caudoviricetes	p__Actinobacteriota	1	d__Bacteria
	unclassified_Caudoviricetes	p__Actinobacteriota	1	d__Bacteria
	unclassified_Caudoviricetes	p__Actinobacteriota	1	d__Bacteria
	unclassified_Caudoviricetes	p__Actinobacteriota	1	d__Bacteria
	unclassified_Caudoviricetes	p__Proteobacteria	1	d__Bacteria
	unclassified_Caudoviricetes	p__Proteobacteria	1	d__Bacteria
	unclassified_Caudoviricetes	p__Actinobacteriota	1	d__Bacteria
	unclassified_Caudoviricetes	p__Proteobacteria	1	d__Bacteria
	unclassified_Caudoviricetes	p__Bacteroidota	1	d__Bacteria
	unclassified_Caudoviricetes	p__Proteobacteria	1	d__Bacteria
	unclassified_Caudoviricetes	p__Actinobacteriota	1	d__Bacteria
	unclassified_Caudoviricetes	p__Proteobacteria	1	d__Bacteria
	unclassified_Caudoviricetes	p__Proteobacteria	1	d__Bacteria
	unclassified_Caudoviricetes	p__Proteobacteria	1	d__Bacteria
	unclassified_Caudoviricetes	p__Proteobacteria	1	d__Bacteria
	unclassified_Caudoviricetes	p__Proteobacteria	1	d__Bacteria
	unclassified_viruses	p__Proteobacteria	1	d__Bacteria
	unclassified_Caudoviricetes	p__Proteobacteria	1	d__Bacteria
	unclassified_Caudoviricetes	p__Proteobacteria	1	d__Bacteria
	unclassified_Caudoviricetes	p__Actinobacteriota	1	d__Bacteria
	unclassified_Caudoviricetes	p__Proteobacteria	1	d__Bacteria
	unclassified_Caudoviricetes	p__Proteobacteria	1	d__Bacteria
	unclassified_Caudoviricetes	p__Proteobacteria	1	d__Bacteria
	unclassified_Caudoviricetes	p__Proteobacteria	1	d__Bacteria
	unclassified_Caudoviricetes	p__Proteobacteria	1	d__Bacteria
	unclassified_Caudoviricetes	p__Proteobacteria	1	d__Bacteria
	unclassified_Caudoviricetes	p__Proteobacteria	1	d__Bacteria
	unclassified_Caudoviricetes	p__Actinobacteriota	1	d__Bacteria
	unclassified_Caudoviricetes	p__Proteobacteria	1	d__Bacteria
	unclassified_Caudoviricetes	p__Actinobacteriota	1	d__Bacteria
	unclassified_Caudoviricetes	p__Proteobacteria	1	d__Bacteria
	unclassified_Caudoviricetes	p__Proteobacteria	1	d__Bacteria
	unclassified_Caudoviricetes	p__Actinobacteriota	1	d__Bacteria
	unclassified_Caudoviricetes	p__Actinobacteriota	1	d__Bacteria
	unclassified_Caudoviricetes	p__Proteobacteria	1	d__Bacteria
	unclassified_Caudoviricetes	p__Proteobacteria	1	d__Bacteria
	unclassified_Caudoviricetes	p__Proteobacteria	1	d__Bacteria
	unclassified_Caudoviricetes	p__Proteobacteria	1	d__Bacteria
	unclassified_Caudoviricetes	p__Proteobacteria	1	d__Bacteria
	unclassified_Caudoviricetes	p__Proteobacteria	1	d__Bacteria
	unclassified_Caudoviricetes	p__Proteobacteria	1	d__Bacteria
	unclassified_Caudoviricetes	p__Proteobacteria	1	d__Bacteria
	unclassified_Caudoviricetes	p__Proteobacteria	1	d__Bacteria
	unclassified_Caudoviricetes	p__Proteobacteria	1	d__Bacteria
	unclassified_Caudoviricetes	p__Proteobacteria	1	d__Bacteria
	unclassified_Caudoviricetes	p__Actinobacteriota	1	d__Bacteria
	unclassified_Caudoviricetes	p__Actinobacteriota	1	d__Bacteria
	unclassified_Caudoviricetes	p__Actinobacteriota	1	d__Bacteria
	unclassified_Caudoviricetes	p__Actinobacteriota	1	d__Bacteria
	unclassified_Caudoviricetes	p__Actinobacteriota	1	d__Bacteria
	unclassified_Caudoviricetes	p__Actinobacteriota	1	d__Bacteria
	unclassified_Caudoviricetes	p__Proteobacteria	1	d__Bacteria
	unclassified_Caudoviricetes	p__Actinobacteriota	1	d__Bacteria
	unclassified_Caudoviricetes	p__Proteobacteria	1	d__Bacteria
	unclassified_Caudoviricetes	p__Proteobacteria	1	d__Bacteria
	unclassified_Caudoviricetes	p__Proteobacteria	1	d__Bacteria
	unclassified_Caudoviricetes	p__Proteobacteria	1	d__Bacteria
	unclassified_Caudoviricetes	p__Proteobacteria	1	d__Bacteria
	unclassified_viruses	p__Proteobacteria	1	d__Bacteria
	unclassified_Caudoviricetes	p__Proteobacteria	1	d__Bacteria
	unclassified_Caudoviricetes	p__Proteobacteria	1	d__Bacteria
	unclassified_Caudoviricetes	p__Actinobacteriota	1	d__Bacteria
	unclassified_Caudoviricetes	p__Actinobacteriota	1	d__Bacteria
	unclassified_Caudoviricetes	p__Actinobacteriota	1	d__Bacteria
	unclassified_Caudoviricetes	p__Actinobacteriota	1	d__Bacteria
	unclassified_Caudoviricetes	p__Proteobacteria	1	d__Bacteria
	unclassified_Caudoviricetes	p__Proteobacteria	1	d__Bacteria
	unclassified_Caudoviricetes	p__Proteobacteria	1	d__Bacteria
	unclassified_Caudoviricetes	p__Proteobacteria	1	d__Bacteria
	unclassified_Caudoviricetes	p__Proteobacteria	1	d__Bacteria
	unclassified_Caudoviricetes	p__Proteobacteria	1	d__Bacteria
	unclassified_Caudoviricetes	p__Proteobacteria	1	d__Bacteria
	unclassified_Caudoviricetes	p__Proteobacteria	1	d__Bacteria
	unclassified_Caudoviricetes	p__Proteobacteria	1	d__Bacteria
	unclassified_Caudoviricetes	p__Proteobacteria	1	d__Bacteria
	unclassified_Caudoviricetes	p__Proteobacteria	1	d__Bacteria
	unclassified_viruses	p__Proteobacteria	1	d__Bacteria
	unclassified_Caudoviricetes	p__Proteobacteria	1	d__Bacteria
	unclassified_Caudoviricetes	p__Proteobacteria	1	d__Bacteria
	unclassified_Caudoviricetes	p__Proteobacteria	1	d__Bacteria
	unclassified_Caudoviricetes	p__Proteobacteria	1	d__Bacteria
	unclassified_Caudoviricetes	p__Proteobacteria	1	d__Bacteria
	unclassified_Caudoviricetes	p__Proteobacteria	1	d__Bacteria
	unclassified_Caudoviricetes	p__Proteobacteria	1	d__Bacteria
	unclassified_Caudoviricetes	p__Proteobacteria	1	d__Bacteria
	unclassified_viruses	p__Proteobacteria	1	d__Bacteria
	unclassified_Caudoviricetes	p__Proteobacteria	1	d__Bacteria
	unclassified_Caudoviricetes	p__Proteobacteria	1	d__Bacteria
	unclassified_Caudoviricetes	p__Actinobacteriota	1	d__Bacteria
	unclassified_Caudoviricetes	p__Actinobacteriota	1	d__Bacteria
	unclassified_Caudoviricetes	p__Actinobacteriota	1	d__Bacteria
	unclassified_Caudoviricetes	p__Actinobacteriota	1	d__Bacteria
	unclassified_Caudoviricetes	p__Proteobacteria	1	d__Bacteria
	unclassified_Caudoviricetes	p__Proteobacteria	1	d__Bacteria
	unclassified_Caudoviricetes	p__Actinobacteriota	1	d__Bacteria
	unclassified_Caudoviricetes	p__Proteobacteria	1	d__Bacteria
	unclassified_Caudoviricetes	p__Proteobacteria	1	d__Bacteria
	unclassified_Caudoviricetes	p__Proteobacteria	1	d__Bacteria
	unclassified_Caudoviricetes	p__Proteobacteria	1	d__Bacteria
	unclassified_Caudoviricetes	p__Proteobacteria	1	d__Bacteria
	unclassified_Caudoviricetes	p__Proteobacteria	1	d__Bacteria
	unclassified_Caudoviricetes	p__Proteobacteria	1	d__Bacteria
	unclassified_Caudoviricetes	p__Proteobacteria	1	d__Bacteria
	unclassified_Caudoviricetes	p__Proteobacteria	1	d__Bacteria
	unclassified_Caudoviricetes	p__Proteobacteria	1	d__Bacteria
	unclassified_viruses	p__Proteobacteria	1	d__Bacteria
	unclassified_Caudoviricetes	p__Proteobacteria	1	d__Bacteria
	unclassified_Caudoviricetes	p__Proteobacteria	1	d__Bacteria
	unclassified_Caudoviricetes	p__Actinobacteriota	1	d__Bacteria
	unclassified_Caudoviricetes	p__Actinobacteriota	1	d__Bacteria
	unclassified_Caudoviricetes	p__Proteobacteria	1	d__Bacteria
	unclassified_Caudoviricetes	p__Proteobacteria	1	d__Bacteria
	unclassified_Caudoviricetes	p__Proteobacteria	1	d__Bacteria
	unclassified_Caudoviricetes	p__Proteobacteria	1	d__Bacteria
	unclassified_Caudoviricetes	p__Proteobacteria	1	d__Bacteria
	unclassified_Caudoviricetes	p__Proteobacteria	1	d__Bacteria
	unclassified_Caudoviricetes	p__Proteobacteria	1	d__Bacteria
	unclassified_Caudoviricetes	p__Proteobacteria	1	d__Bacteria
	unclassified_Caudoviricetes	p__Proteobacteria	1	d__Bacteria
	unclassified_Caudoviricetes	p__Proteobacteria	1	d__Bacteria
	unclassified_Caudoviricetes	p__Proteobacteria	1	d__Bacteria
	unclassified_Caudoviricetes	p__Actinobacteriota	1	d__Bacteria
	unclassified_Caudoviricetes	p__Actinobacteriota	1	d__Bacteria
	unclassified_Caudoviricetes	p__Actinobacteriota	1	d__Bacteria
	unclassified_Caudoviricetes	p__Proteobacteria	1	d__Bacteria
	unclassified_Caudoviricetes	p__Proteobacteria	1	d__Bacteria
	unclassified_Caudoviricetes	p__Proteobacteria	1	d__Bacteria
	unclassified_Caudoviricetes	p__Proteobacteria	1	d__Bacteria
	unclassified_Caudoviricetes	p__Proteobacteria	1	d__Bacteria
	unclassified_Caudoviricetes	p__Actinobacteriota	1	d__Bacteria
	unclassified_Caudoviricetes	p__Proteobacteria	1	d__Bacteria
	Casjensviridae	p__Proteobacteria	1	d__Bacteria
	Casjensviridae	p__Proteobacteria	1	d__Bacteria
	unclassified_Caudoviricetes	p__Proteobacteria	1	d__Bacteria
	unclassified_Caudoviricetes	p__Proteobacteria	1	d__Bacteria
	unclassified_Caudoviricetes	p__Actinobacteriota	1	d__Bacteria
	unclassified_Caudoviricetes	p__Actinobacteriota	1	d__Bacteria
	unclassified_Caudoviricetes	p__Actinobacteriota	1	d__Bacteria
	unclassified_Caudoviricetes	p__Actinobacteriota	1	d__Bacteria
	unclassified_Caudoviricetes	p__Proteobacteria	1	d__Bacteria
	unclassified_Caudoviricetes	p__Proteobacteria	1	d__Bacteria
	unclassified_Caudoviricetes	p__Proteobacteria	1	d__Bacteria
	unclassified_Caudoviricetes	p__Proteobacteria	1	d__Bacteria
	unclassified_Caudoviricetes	p__Proteobacteria	1	d__Bacteria
	unclassified_Caudoviricetes	p__Actinobacteriota	1	d__Bacteria
	unclassified_Caudoviricetes	p__Proteobacteria	1	d__Bacteria
	unclassified_Caudoviricetes	p__Proteobacteria	1	d__Bacteria
	unclassified_Caudoviricetes	p__Proteobacteria	1	d__Bacteria
	unclassified_Caudoviricetes	p__Actinobacteriota	1	d__Bacteria
	unclassified_Caudoviricetes	p__Actinobacteriota	1	d__Bacteria
	unclassified_Caudoviricetes	p__Proteobacteria	1	d__Bacteria
	unclassified_viruses	p__Proteobacteria	1	d__Bacteria
	unclassified_Caudoviricetes	p__Proteobacteria	1	d__Bacteria
	unclassified_Caudoviricetes	p__Proteobacteria	1	d__Bacteria
	unclassified_Caudoviricetes	p__Proteobacteria	1	d__Bacteria
	unclassified_Caudoviricetes	p__Proteobacteria	1	d__Bacteria
	unclassified_Caudoviricetes	p__Proteobacteria	1	d__Bacteria
	unclassified_Caudoviricetes	p__Proteobacteria	1	d__Bacteria
	unclassified_Caudoviricetes	p__Proteobacteria	1	d__Bacteria
	unclassified_Caudoviricetes	p__Proteobacteria	1	d__Bacteria
	unclassified_Caudoviricetes	p__Actinobacteriota	1	d__Bacteria
	unclassified_Caudoviricetes	p__Actinobacteriota	1	d__Bacteria
	unclassified_Caudoviricetes	p__Proteobacteria	1	d__Bacteria
	unclassified_Caudoviricetes	p__Proteobacteria	1	d__Bacteria
	unclassified_Caudoviricetes	p__Proteobacteria	1	d__Bacteria
	unclassified_Caudoviricetes	p__Proteobacteria	1	d__Bacteria
	unclassified_Caudoviricetes	p__Proteobacteria	1	d__Bacteria
	unclassified_Caudoviricetes	p__Proteobacteria	1	d__Bacteria
	unclassified_Caudoviricetes	p__Proteobacteria	1	d__Bacteria
	unclassified_Caudoviricetes	p__Proteobacteria	1	d__Bacteria
	unclassified_Caudoviricetes	p__Proteobacteria	1	d__Bacteria
	unclassified_Caudoviricetes	p__Proteobacteria	1	d__Bacteria
	unclassified_Caudoviricetes	p__Proteobacteria	1	d__Bacteria
	unclassified_Caudoviricetes	p__Proteobacteria	1	d__Bacteria
	unclassified_Caudoviricetes	p__Proteobacteria	1	d__Bacteria
	unclassified_Caudoviricetes	p__Proteobacteria	1	d__Bacteria
	unclassified_Caudoviricetes	p__Proteobacteria	1	d__Bacteria
	unclassified_Caudoviricetes	p__Proteobacteria	1	d__Bacteria
	Peduoviridae	p__Proteobacteria	1	d__Bacteria
	unclassified_Caudoviricetes	p__Proteobacteria	1	d__Bacteria
	unclassified_Caudoviricetes	p__Proteobacteria	1	d__Bacteria
	unclassified_Caudoviricetes	p__Proteobacteria	1	d__Bacteria
	unclassified_Caudoviricetes	p__Proteobacteria	1	d__Bacteria
	Peduoviridae	p__Proteobacteria	1	d__Bacteria
	unclassified_Caudoviricetes	p__Proteobacteria	1	d__Bacteria
	unclassified_Caudoviricetes	p__Proteobacteria	1	d__Bacteria
	unclassified_Caudoviricetes	p__Proteobacteria	1	d__Bacteria
	unclassified_Caudoviricetes	p__Proteobacteria	1	d__Bacteria
	Peduoviridae	p__Proteobacteria	1	d__Bacteria
	unclassified_Caudoviricetes	p__Proteobacteria	1	d__Bacteria
	unclassified_Caudoviricetes	p__Proteobacteria	1	d__Bacteria
	unclassified_Caudoviricetes	p__Proteobacteria	1	d__Bacteria
	unclassified_Caudoviricetes	p__Proteobacteria	1	d__Bacteria
	unclassified_Caudoviricetes	p__Proteobacteria	1	d__Bacteria
	unclassified_Caudoviricetes	p__Proteobacteria	1	d__Bacteria
	unclassified_Caudoviricetes	p__Proteobacteria	1	d__Bacteria
	Peduoviridae	p__Proteobacteria	1	d__Bacteria
	unclassified_Caudoviricetes	p__Proteobacteria	1	d__Bacteria
	unclassified_Caudoviricetes	p__Proteobacteria	1	d__Bacteria
	unclassified_Caudoviricetes	p__Proteobacteria	1	d__Bacteria
	unclassified_Caudoviricetes	p__Proteobacteria	1	d__Bacteria
	unclassified_Caudoviricetes	p__Proteobacteria	1	d__Bacteria
	unclassified_Caudoviricetes	p__Proteobacteria	1	d__Bacteria
	unclassified_Caudoviricetes	p__Proteobacteria	1	d__Bacteria
	unclassified_Caudoviricetes	p__Proteobacteria	1	d__Bacteria
	unclassified_Caudoviricetes	p__Proteobacteria	1	d__Bacteria
	unclassified_Caudoviricetes	p__Proteobacteria	1	d__Bacteria
	unclassified_Caudoviricetes	p__Proteobacteria	1	d__Bacteria
	unclassified_Caudoviricetes	p__Proteobacteria	1	d__Bacteria
	unclassified_Caudoviricetes	p__Proteobacteria	1	d__Bacteria
	unclassified_Caudoviricetes	p__Proteobacteria	1	d__Bacteria
	unclassified_Caudoviricetes	p__Proteobacteria	1	d__Bacteria
	unclassified_Caudoviricetes	p__Proteobacteria	1	d__Bacteria
	unclassified_Caudoviricetes	p__Proteobacteria	1	d__Bacteria
	unclassified_Caudoviricetes	p__Proteobacteria	1	d__Bacteria
	unclassified_Caudoviricetes	p__Proteobacteria	1	d__Bacteria
	unclassified_Caudoviricetes	p__Proteobacteria	1	d__Bacteria
	unclassified_Caudoviricetes	p__Proteobacteria	1	d__Bacteria
	unclassified_Caudoviricetes	p__Proteobacteria	1	d__Bacteria
	unclassified_Caudoviricetes	p__Proteobacteria	1	d__Bacteria
	unclassified_Caudoviricetes	p__Proteobacteria	1	d__Bacteria
	unclassified_Caudoviricetes	p__Proteobacteria	1	d__Bacteria
	unclassified_Caudoviricetes	p__Proteobacteria	1	d__Bacteria
	unclassified_Caudoviricetes	p__Proteobacteria	1	d__Bacteria
	unclassified_Caudoviricetes	p__Proteobacteria	1	d__Bacteria
	unclassified_Caudoviricetes	p__Proteobacteria	1	d__Bacteria
	unclassified_Caudoviricetes	p__Proteobacteria	1	d__Bacteria
	unclassified_Caudoviricetes	p__Proteobacteria	1	d__Bacteria
	unclassified_Caudoviricetes	p__Proteobacteria	1	d__Bacteria
	unclassified_Caudoviricetes	p__Proteobacteria	1	d__Bacteria
	unclassified_Caudoviricetes	p__Proteobacteria	1	d__Bacteria
	unclassified_Caudoviricetes	p__Proteobacteria	1	d__Bacteria
	unclassified_Caudoviricetes	p__Proteobacteria	1	d__Bacteria
	unclassified_Caudoviricetes	p__Proteobacteria	1	d__Bacteria
	unclassified_Caudoviricetes	p__Proteobacteria	1	d__Bacteria
	unclassified_Caudoviricetes	p__Proteobacteria	1	d__Bacteria
	unclassified_Caudoviricetes	p__Actinobacteriota	1	d__Bacteria
	unclassified_viruses	p__Proteobacteria	1	d__Bacteria
	Peduoviridae	p__Proteobacteria	1	d__Bacteria
	unclassified_Caudoviricetes	p__Proteobacteria	1	d__Bacteria
	unclassified_Caudoviricetes	p__Proteobacteria	1	d__Bacteria
	unclassified_Caudoviricetes	p__Proteobacteria	1	d__Bacteria
	unclassified_Caudoviricetes	p__Proteobacteria	1	d__Bacteria
	unclassified_Caudoviricetes	p__Proteobacteria	1	d__Bacteria
	Casjensviridae	p__Proteobacteria	1	d__Bacteria
	Casjensviridae	p__Proteobacteria	1	d__Bacteria
	unclassified_Caudoviricetes	p__Proteobacteria	1	d__Bacteria
	Peduoviridae	p__Proteobacteria	1	d__Bacteria
	unclassified_Caudoviricetes	p__Proteobacteria	1	d__Bacteria
	unclassified_Caudoviricetes	p__Proteobacteria	1	d__Bacteria
	unclassified_Caudoviricetes	p__Proteobacteria	1	d__Bacteria
	unclassified_Caudoviricetes	p__Proteobacteria	1	d__Bacteria
	unclassified_Caudoviricetes	p__Actinobacteriota	1	d__Bacteria
	unclassified_Caudoviricetes	p__Proteobacteria	1	d__Bacteria
	unclassified_Caudoviricetes	p__Proteobacteria	1	d__Bacteria
	unclassified_Caudoviricetes	p__Actinobacteriota	1	d__Bacteria
	unclassified_Caudoviricetes	p__Actinobacteriota	1	d__Bacteria
	unclassified_Caudoviricetes	p__Proteobacteria	1	d__Bacteria
	unclassified_Caudoviricetes	p__Proteobacteria	1	d__Bacteria
	unclassified_Caudoviricetes	p__Proteobacteria	1	d__Bacteria
	unclassified_Caudoviricetes	p__Proteobacteria	1	d__Bacteria
	unclassified_Caudoviricetes	p__Proteobacteria	1	d__Bacteria
	unclassified_Caudoviricetes	p__Proteobacteria	1	d__Bacteria
	unclassified_Caudoviricetes	p__Proteobacteria	1	d__Bacteria
	unclassified_Caudoviricetes	p__Actinobacteriota	1	d__Bacteria
	unclassified_Caudoviricetes	p__Actinobacteriota	1	d__Bacteria
	unclassified_Caudoviricetes	p__Actinobacteriota	1	d__Bacteria
	unclassified_Caudoviricetes	p__Actinobacteriota	1	d__Bacteria
	unclassified_Caudoviricetes	p__Actinobacteriota	1	d__Bacteria
	unclassified_Caudoviricetes	p__Proteobacteria	1	d__Bacteria
	unclassified_Caudoviricetes	p__Proteobacteria	1	d__Bacteria
	unclassified_Caudoviricetes	p__Proteobacteria	1	d__Bacteria
	unclassified_Caudoviricetes	p__Proteobacteria	1	d__Bacteria
	unclassified_Caudoviricetes	p__Proteobacteria	1	d__Bacteria
	unclassified_Caudoviricetes	p__Proteobacteria	1	d__Bacteria
	unclassified_Caudoviricetes	p__Proteobacteria	1	d__Bacteria
	unclassified_Caudoviricetes	p__Proteobacteria	1	d__Bacteria
	unclassified_Caudoviricetes	p__Actinobacteriota	1	d__Bacteria
	unclassified_Caudoviricetes	p__Actinobacteriota	1	d__Bacteria
	unclassified_Caudoviricetes	p__Actinobacteriota	1	d__Bacteria
	unclassified_Caudoviricetes	p__Proteobacteria	1	d__Bacteria
	unclassified_Caudoviricetes	p__Proteobacteria	1	d__Bacteria
	unclassified_Caudoviricetes	p__Proteobacteria	1	d__Bacteria
	unclassified_Caudoviricetes	p__Proteobacteria	1	d__Bacteria
	unclassified_Caudoviricetes	p__Proteobacteria	1	d__Bacteria
	unclassified_Caudoviricetes	p__Proteobacteria	1	d__Bacteria
	unclassified_Caudoviricetes	p__Proteobacteria	1	d__Bacteria
	unclassified_Caudoviricetes	p__Proteobacteria	1	d__Bacteria
	unclassified_Caudoviricetes	p__Proteobacteria	1	d__Bacteria
	unclassified_Caudoviricetes	p__Proteobacteria	1	d__Bacteria
	unclassified_Caudoviricetes	p__Proteobacteria	1	d__Bacteria
	unclassified_Caudoviricetes	p__Actinobacteriota	1	d__Bacteria
	unclassified_Caudoviricetes	p__Actinobacteriota	1	d__Bacteria
	unclassified_Caudoviricetes	p__Actinobacteriota	1	d__Bacteria
	unclassified_Caudoviricetes	p__Actinobacteriota	1	d__Bacteria
	unclassified_Caudoviricetes	p__Actinobacteriota	1	d__Bacteria
	unclassified_Caudoviricetes	p__Actinobacteriota	1	d__Bacteria
	unclassified_Caudoviricetes	p__Actinobacteriota	1	d__Bacteria
	unclassified_Caudoviricetes	p__Actinobacteriota	1	d__Bacteria
	unclassified_Caudoviricetes	p__Actinobacteriota	1	d__Bacteria
	unclassified_Caudoviricetes	p__Actinobacteriota	1	d__Bacteria
	unclassified_Caudoviricetes	p__Actinobacteriota	1	d__Bacteria
	unclassified_Caudoviricetes	p__Proteobacteria	1	d__Bacteria
	unclassified_Caudoviricetes	p__Proteobacteria	1	d__Bacteria
	unclassified_Caudoviricetes	p__Actinobacteriota	1	d__Bacteria
	unclassified_Caudoviricetes	p__Proteobacteria	1	d__Bacteria
	unclassified_Caudoviricetes	p__Proteobacteria	1	d__Bacteria
	unclassified_Caudoviricetes	p__Proteobacteria	1	d__Bacteria
	unclassified_Caudoviricetes	p__Proteobacteria	1	d__Bacteria
	unclassified_Caudoviricetes	p__Proteobacteria	1	d__Bacteria
	unclassified_Caudoviricetes	p__Proteobacteria	1	d__Bacteria
	unclassified_Caudoviricetes	p__Proteobacteria	1	d__Bacteria
	unclassified_Caudoviricetes	p__Proteobacteria	1	d__Bacteria
	unclassified_Caudoviricetes	p__Proteobacteria	1	d__Bacteria
	unclassified_Caudoviricetes	p__Proteobacteria	1	d__Bacteria
	unclassified_Caudoviricetes	p__Proteobacteria	1	d__Bacteria
	unclassified_Caudoviricetes	p__Proteobacteria	1	d__Bacteria
	unclassified_Caudoviricetes	p__Proteobacteria	1	d__Bacteria
	unclassified_Caudoviricetes	p__Proteobacteria	1	d__Bacteria
	unclassified_Caudoviricetes	p__Proteobacteria	1	d__Bacteria
	unclassified_Caudoviricetes	p__Proteobacteria	1	d__Bacteria
	unclassified_Caudoviricetes	p__Proteobacteria	1	d__Bacteria
	unclassified_Caudoviricetes	p__Proteobacteria	1	d__Bacteria
	unclassified_viruses	p__Proteobacteria	1	d__Bacteria
	unclassified_Caudoviricetes	p__Proteobacteria	1	d__Bacteria
	unclassified_Caudoviricetes	p__Proteobacteria	1	d__Bacteria
	unclassified_Caudoviricetes	p__Proteobacteria	1	d__Bacteria
	unclassified_Caudoviricetes	p__Proteobacteria	1	d__Bacteria
	unclassified_Caudoviricetes	p__Proteobacteria	1	d__Bacteria
	unclassified_Caudoviricetes	p__Proteobacteria	1	d__Bacteria
	unclassified_viruses	p__Proteobacteria	1	d__Bacteria
	unclassified_Caudoviricetes	p__Proteobacteria	1	d__Bacteria
	unclassified_Caudoviricetes	p__Proteobacteria	1	d__Bacteria
	unclassified_Caudoviricetes	p__Proteobacteria	1	d__Bacteria
	unclassified_Caudoviricetes	p__Actinobacteriota	1	d__Bacteria
	unclassified_Caudoviricetes	p__Actinobacteriota	1	d__Bacteria
	unclassified_Caudoviricetes	p__Actinobacteriota	1	d__Bacteria
	unclassified_Caudoviricetes	p__Actinobacteriota	1	d__Bacteria
	unclassified_Caudoviricetes	p__Actinobacteriota	1	d__Bacteria
	unclassified_Caudoviricetes	p__Actinobacteriota	1	d__Bacteria
	unclassified_Caudoviricetes	p__Actinobacteriota	1	d__Bacteria
	unclassified_Caudoviricetes	p__Actinobacteriota	1	d__Bacteria
	unclassified_Caudoviricetes	p__Actinobacteriota	1	d__Bacteria
	unclassified_Caudoviricetes	p__Actinobacteriota	1	d__Bacteria
	unclassified_Caudoviricetes	p__Actinobacteriota	1	d__Bacteria
	unclassified_Caudoviricetes	p__Actinobacteriota	1	d__Bacteria
	unclassified_Caudoviricetes	p__Actinobacteriota	1	d__Bacteria
	unclassified_Caudoviricetes	p__Actinobacteriota	1	d__Bacteria
	unclassified_Caudoviricetes	p__Actinobacteriota	1	d__Bacteria
	unclassified_Caudoviricetes	p__Actinobacteriota	1	d__Bacteria
	unclassified_Caudoviricetes	p__Actinobacteriota	1	d__Bacteria
	unclassified_Caudoviricetes	p__Actinobacteriota	1	d__Bacteria
	unclassified_Caudoviricetes	p__Proteobacteria	1	d__Bacteria
	unclassified_Caudoviricetes	p__Proteobacteria	1	d__Bacteria
	unclassified_Caudoviricetes	p__Proteobacteria	1	d__Bacteria
	unclassified_Caudoviricetes	p__Proteobacteria	1	d__Bacteria
	unclassified_Caudoviricetes	p__Proteobacteria	1	d__Bacteria
	unclassified_Caudoviricetes	p__Proteobacteria	1	d__Bacteria
	unclassified_viruses	p__Proteobacteria	1	d__Bacteria
	unclassified_Caudoviricetes	p__Proteobacteria	1	d__Bacteria
	unclassified_Caudoviricetes	p__Actinobacteriota	1	d__Bacteria
	unclassified_Caudoviricetes	p__Actinobacteriota	1	d__Bacteria
	unclassified_Caudoviricetes	p__Actinobacteriota	1	d__Bacteria
	unclassified_Caudoviricetes	p__Actinobacteriota	1	d__Bacteria
	unclassified_Caudoviricetes	p__Proteobacteria	1	d__Bacteria
	unclassified_Caudoviricetes	p__Proteobacteria	1	d__Bacteria
	unclassified_Caudoviricetes	p__Proteobacteria	1	d__Bacteria
	unclassified_Caudoviricetes	p__Proteobacteria	1	d__Bacteria
	unclassified_Caudoviricetes	p__Actinobacteriota	1	d__Bacteria
	unclassified_Caudoviricetes	p__Proteobacteria	1	d__Bacteria
	unclassified_Caudoviricetes	p__Proteobacteria	1	d__Bacteria
	unclassified_Caudoviricetes	p__Proteobacteria	1	d__Bacteria
	unclassified_Caudoviricetes	p__Proteobacteria	1	d__Bacteria
	unclassified_Caudoviricetes	p__Proteobacteria	1	d__Bacteria
	unclassified_Caudoviricetes	p__Proteobacteria	1	d__Bacteria
	unclassified_Caudoviricetes	p__Proteobacteria	1	d__Bacteria
	unclassified_Caudoviricetes	p__Proteobacteria	1	d__Bacteria
	unclassified_Caudoviricetes	p__Proteobacteria	1	d__Bacteria
	unclassified_Caudoviricetes	p__Proteobacteria	1	d__Bacteria
	unclassified_Caudoviricetes	p__Proteobacteria	1	d__Bacteria
	unclassified_Caudoviricetes	p__Proteobacteria	1	d__Bacteria
	unclassified_Caudoviricetes	p__Proteobacteria	1	d__Bacteria
	unclassified_Caudoviricetes	p__Proteobacteria	1	d__Bacteria
	unclassified_Caudoviricetes	p__Proteobacteria	1	d__Bacteria
	unclassified_Caudoviricetes	p__Proteobacteria	1	d__Bacteria
	unclassified_Caudoviricetes	p__Proteobacteria	1	d__Bacteria
	unclassified_Caudoviricetes	p__Proteobacteria	1	d__Bacteria
	unclassified_Caudoviricetes	p__Proteobacteria	1	d__Bacteria
	Peduoviridae	p__Proteobacteria	1	d__Bacteria
	unclassified_Caudoviricetes	p__Proteobacteria	1	d__Bacteria
	unclassified_Caudoviricetes	p__Proteobacteria	1	d__Bacteria
	unclassified_Caudoviricetes	p__Proteobacteria	1	d__Bacteria
	unclassified_Caudoviricetes	p__Proteobacteria	1	d__Bacteria
	unclassified_Caudoviricetes	p__Proteobacteria	1	d__Bacteria
	unclassified_Caudoviricetes	p__Proteobacteria	1	d__Bacteria
	unclassified_Caudoviricetes	p__Proteobacteria	1	d__Bacteria
	unclassified_Caudoviricetes	p__Proteobacteria	1	d__Bacteria
	unclassified_Caudoviricetes	p__Proteobacteria	1	d__Bacteria
	unclassified_Caudoviricetes	p__Proteobacteria	1	d__Bacteria
	unclassified_Caudoviricetes	p__Proteobacteria	1	d__Bacteria
	unclassified_Caudoviricetes	p__Actinobacteriota	1	d__Bacteria
	unclassified_Caudoviricetes	p__Actinobacteriota	1	d__Bacteria
	unclassified_Caudoviricetes	p__Actinobacteriota	1	d__Bacteria
	unclassified_Caudoviricetes	p__Proteobacteria	1	d__Bacteria
	unclassified_Caudoviricetes	p__Proteobacteria	1	d__Bacteria
	unclassified_Caudoviricetes	p__Proteobacteria	1	d__Bacteria
	unclassified_Caudoviricetes	p__Proteobacteria	1	d__Bacteria
	unclassified_Caudoviricetes	p__Proteobacteria	1	d__Bacteria
	unclassified_Caudoviricetes	p__Proteobacteria	1	d__Bacteria
	unclassified_Caudoviricetes	p__Proteobacteria	1	d__Bacteria
	unclassified_Caudoviricetes	p__Proteobacteria	1	d__Bacteria
	unclassified_Caudoviricetes	p__Proteobacteria	1	d__Bacteria
	unclassified_Caudoviricetes	p__Proteobacteria	1	d__Bacteria
	unclassified_Caudoviricetes	p__Proteobacteria	1	d__Bacteria
	unclassified_Caudoviricetes	p__Actinobacteriota	1	d__Bacteria
	unclassified_Caudoviricetes	p__Actinobacteriota	1	d__Bacteria
	unclassified_Caudoviricetes	p__Actinobacteriota	1	d__Bacteria
	Peduoviridae	p__Proteobacteria	1	d__Bacteria
	unclassified_Caudoviricetes	p__Proteobacteria	1	d__Bacteria
	unclassified_Caudoviricetes	p__Proteobacteria	1	d__Bacteria
	unclassified_Caudoviricetes	p__Proteobacteria	1	d__Bacteria
	unclassified_Caudoviricetes	p__Proteobacteria	1	d__Bacteria
	unclassified_Caudoviricetes	p__Proteobacteria	1	d__Bacteria
	unclassified_Caudoviricetes	p__Proteobacteria	1	d__Bacteria
	unclassified_Caudoviricetes	p__Proteobacteria	1	d__Bacteria
	unclassified_Caudoviricetes	p__Proteobacteria	1	d__Bacteria
	unclassified_Caudoviricetes	p__Proteobacteria	1	d__Bacteria
	unclassified_Caudoviricetes	p__Proteobacteria	1	d__Bacteria
	unclassified_Caudoviricetes	p__Proteobacteria	1	d__Bacteria
	unclassified_Caudoviricetes	p__Actinobacteriota	1	d__Bacteria
	unclassified_Caudoviricetes	p__Proteobacteria	1	d__Bacteria
	unclassified_Caudoviricetes	p__Actinobacteriota	1	d__Bacteria
	unclassified_Caudoviricetes	p__Proteobacteria	1	d__Bacteria
	unclassified_Caudoviricetes	p__Proteobacteria	1	d__Bacteria
	unclassified_Caudoviricetes	p__Proteobacteria	1	d__Bacteria
	unclassified_Caudoviricetes	p__Proteobacteria	1	d__Bacteria
	unclassified_Caudoviricetes	p__Proteobacteria	1	d__Bacteria
	unclassified_Caudoviricetes	p__Actinobacteriota	1	d__Bacteria
	unclassified_Caudoviricetes	p__Actinobacteriota	1	d__Bacteria
	unclassified_Caudoviricetes	p__Actinobacteriota	1	d__Bacteria
	unclassified_Caudoviricetes	p__Actinobacteriota	1	d__Bacteria
	unclassified_Caudoviricetes	p__Actinobacteriota	1	d__Bacteria
	unclassified_Caudoviricetes	p__Actinobacteriota	1	d__Bacteria
	unclassified_Caudoviricetes	p__Actinobacteriota	1	d__Bacteria
	unclassified_Caudoviricetes	p__Actinobacteriota	1	d__Bacteria
	unclassified_Caudoviricetes	p__Actinobacteriota	1	d__Bacteria
	unclassified_Caudoviricetes	p__Proteobacteria	1	d__Bacteria
	unclassified_Caudoviricetes	p__Proteobacteria	1	d__Bacteria
	unclassified_Caudoviricetes	p__Proteobacteria	1	d__Bacteria
	unclassified_Caudoviricetes	p__Proteobacteria	1	d__Bacteria
	unclassified_Caudoviricetes	p__Proteobacteria	1	d__Bacteria
	unclassified_Caudoviricetes	p__Actinobacteriota	1	d__Bacteria
	unclassified_Caudoviricetes	p__Actinobacteriota	1	d__Bacteria
	unclassified_Caudoviricetes	p__Actinobacteriota	1	d__Bacteria
	unclassified_Caudoviricetes	p__Actinobacteriota	1	d__Bacteria
	unclassified_Caudoviricetes	p__Actinobacteriota	1	d__Bacteria
	unclassified_Caudoviricetes	p__Actinobacteriota	1	d__Bacteria
	unclassified_Caudoviricetes	p__Proteobacteria	1	d__Bacteria
	unclassified_Caudoviricetes	p__Proteobacteria	1	d__Bacteria
	unclassified_Caudoviricetes	p__Proteobacteria	1	d__Bacteria
	unclassified_Caudoviricetes	p__Proteobacteria	1	d__Bacteria
	unclassified_Caudoviricetes	p__Proteobacteria	1	d__Bacteria
	unclassified_Caudoviricetes	p__Proteobacteria	1	d__Bacteria
	unclassified_Caudoviricetes	p__Proteobacteria	1	d__Bacteria
	unclassified_Caudoviricetes	p__Actinobacteriota	1	d__Bacteria
	unclassified_Caudoviricetes	p__Actinobacteriota	1	d__Bacteria
	unclassified_Caudoviricetes	p__Actinobacteriota	1	d__Bacteria
	unclassified_Caudoviricetes	p__Actinobacteriota	1	d__Bacteria
	unclassified_Caudoviricetes	p__Actinobacteriota	1	d__Bacteria
	unclassified_Caudoviricetes	p__Actinobacteriota	1	d__Bacteria
	unclassified_Caudoviricetes	p__Actinobacteriota	1	d__Bacteria
	unclassified_Caudoviricetes	p__Actinobacteriota	1	d__Bacteria
	unclassified_Caudoviricetes	p__Actinobacteriota	1	d__Bacteria
	unclassified_Caudoviricetes	p__Actinobacteriota	1	d__Bacteria
	unclassified_Caudoviricetes	p__Actinobacteriota	1	d__Bacteria
	unclassified_Caudoviricetes	p__Actinobacteriota	1	d__Bacteria
	unclassified_Caudoviricetes	p__Actinobacteriota	1	d__Bacteria
	unclassified_Caudoviricetes	p__Actinobacteriota	1	d__Bacteria
	unclassified_Caudoviricetes	p__Actinobacteriota	1	d__Bacteria
	unclassified_Caudoviricetes	p__Proteobacteria	1	d__Bacteria
	unclassified_Caudoviricetes	p__Proteobacteria	1	d__Bacteria
	unclassified_Caudoviricetes	p__Actinobacteriota	1	d__Bacteria
	unclassified_Caudoviricetes	p__Proteobacteria	1	d__Bacteria
	unclassified_Caudoviricetes	p__Proteobacteria	1	d__Bacteria
	unclassified_Caudoviricetes	p__Proteobacteria	1	d__Bacteria
	unclassified_Caudoviricetes	p__Proteobacteria	1	d__Bacteria
	unclassified_Caudoviricetes	p__Proteobacteria	1	d__Bacteria
	unclassified_Caudoviricetes	p__Proteobacteria	1	d__Bacteria
	unclassified_Caudoviricetes	p__Proteobacteria	1	d__Bacteria
	unclassified_Caudoviricetes	p__Proteobacteria	1	d__Bacteria
	unclassified_Caudoviricetes	p__Proteobacteria	1	d__Bacteria
	unclassified_Caudoviricetes	p__Proteobacteria	1	d__Bacteria
	unclassified_Caudoviricetes	p__Proteobacteria	1	d__Bacteria
	unclassified_Caudoviricetes	p__Proteobacteria	1	d__Bacteria
	unclassified_Caudoviricetes	p__Proteobacteria	1	d__Bacteria
	unclassified_Caudoviricetes	p__Proteobacteria	1	d__Bacteria
	unclassified_Caudoviricetes	p__Proteobacteria	1	d__Bacteria
	unclassified_Caudoviricetes	p__Actinobacteriota	1	d__Bacteria
	unclassified_Caudoviricetes	p__Proteobacteria	1	d__Bacteria
	unclassified_Caudoviricetes	p__Proteobacteria	1	d__Bacteria
	unclassified_Caudoviricetes	p__Proteobacteria	1	d__Bacteria
	unclassified_Caudoviricetes	p__Proteobacteria	1	d__Bacteria
	unclassified_Caudoviricetes	p__Actinobacteriota	1	d__Bacteria
	unclassified_Caudoviricetes	p__Proteobacteria	1	d__Bacteria
	unclassified_Caudoviricetes	p__Proteobacteria	1	d__Bacteria
	unclassified_Caudoviricetes	p__Actinobacteriota	1	d__Bacteria
	unclassified_Caudoviricetes	p__Actinobacteriota	1	d__Bacteria
	unclassified_Caudoviricetes	p__Actinobacteriota	1	d__Bacteria
	unclassified_Caudoviricetes	p__Actinobacteriota	1	d__Bacteria
	unclassified_Caudoviricetes	p__Actinobacteriota	1	d__Bacteria
	unclassified_Caudoviricetes	p__Actinobacteriota	1	d__Bacteria
	unclassified_Caudoviricetes	p__Actinobacteriota	1	d__Bacteria
	unclassified_Caudoviricetes	p__Actinobacteriota	1	d__Bacteria
	unclassified_Caudoviricetes	p__Actinobacteriota	1	d__Bacteria
	unclassified_Caudoviricetes	p__Actinobacteriota	1	d__Bacteria
	Retroviridae	p__Synergistota	1	d__Bacteria
	unclassified_viruses	p__Proteobacteria	1	d__Bacteria
	unclassified_Caudoviricetes	p__Proteobacteria	1	d__Bacteria
	unclassified_Caudoviricetes	p__Proteobacteria	1	d__Bacteria
	unclassified_Caudoviricetes	p__Proteobacteria	1	d__Bacteria
	unclassified_viruses	p__Proteobacteria	1	d__Bacteria
	unclassified_Caudoviricetes	p__Proteobacteria	1	d__Bacteria
	unclassified_Caudoviricetes	p__Proteobacteria	1	d__Bacteria
	unclassified_Caudoviricetes	p__Proteobacteria	1	d__Bacteria
	unclassified_Caudoviricetes	p__Proteobacteria	1	d__Bacteria
	unclassified_Caudoviricetes	p__Proteobacteria	1	d__Bacteria
	unclassified_Caudoviricetes	p__Proteobacteria	1	d__Bacteria
	unclassified_Caudoviricetes	p__Proteobacteria	1	d__Bacteria
	unclassified_Caudoviricetes	p__Proteobacteria	1	d__Bacteria
	unclassified_Caudoviricetes	p__Proteobacteria	1	d__Bacteria
	unclassified_Caudoviricetes	p__Proteobacteria	1	d__Bacteria
	unclassified_Caudoviricetes	p__Proteobacteria	1	d__Bacteria
	unclassified_Caudoviricetes	p__Proteobacteria	1	d__Bacteria
	unclassified_Caudoviricetes	p__Proteobacteria	1	d__Bacteria
	unclassified_Caudoviricetes	p__Proteobacteria	1	d__Bacteria
	unclassified_Caudoviricetes	p__Proteobacteria	1	d__Bacteria
	unclassified_Caudoviricetes	p__Actinobacteriota	1	d__Bacteria
	unclassified_Caudoviricetes	p__Actinobacteriota	1	d__Bacteria
	unclassified_Caudoviricetes	p__Actinobacteriota	1	d__Bacteria
	unclassified_Caudoviricetes	p__Actinobacteriota	1	d__Bacteria
	unclassified_Caudoviricetes	p__Actinobacteriota	1	d__Bacteria
	unclassified_Caudoviricetes	p__Proteobacteria	1	d__Bacteria
	unclassified_Caudoviricetes	p__Proteobacteria	1	d__Bacteria
	unclassified_Caudoviricetes	p__Proteobacteria	1	d__Bacteria
	unclassified_Caudoviricetes	p__Proteobacteria	1	d__Bacteria
	unclassified_Caudoviricetes	p__Proteobacteria	1	d__Bacteria
	unclassified_Caudoviricetes	p__Proteobacteria	1	d__Bacteria
	unclassified_viruses	p__Proteobacteria	1	d__Bacteria
	unclassified_Caudoviricetes	p__Proteobacteria	1	d__Bacteria
	unclassified_Caudoviricetes	p__Proteobacteria	1	d__Bacteria
	unclassified_Caudoviricetes	p__Actinobacteriota	1	d__Bacteria
	unclassified_Caudoviricetes	p__Actinobacteriota	1	d__Bacteria
	unclassified_Caudoviricetes	p__Actinobacteriota	1	d__Bacteria
	unclassified_Caudoviricetes	p__Proteobacteria	1	d__Bacteria
	unclassified_Caudoviricetes	p__Proteobacteria	1	d__Bacteria
	unclassified_Caudoviricetes	p__Proteobacteria	1	d__Bacteria
	unclassified_Caudoviricetes	p__Actinobacteriota	1	d__Bacteria
	unclassified_Caudoviricetes	p__Actinobacteriota	1	d__Bacteria
	unclassified_Caudoviricetes	p__Actinobacteriota	1	d__Bacteria
	unclassified_Caudoviricetes	p__Actinobacteriota	1	d__Bacteria
	unclassified_Caudoviricetes	p__Actinobacteriota	1	d__Bacteria
	unclassified_Caudoviricetes	p__Actinobacteriota	1	d__Bacteria
	unclassified_Caudoviricetes	p__Actinobacteriota	1	d__Bacteria
	unclassified_Caudoviricetes	p__Actinobacteriota	1	d__Bacteria
	unclassified_Caudoviricetes	p__Proteobacteria	1	d__Bacteria
	unclassified_Caudoviricetes	p__Proteobacteria	1	d__Bacteria
	unclassified_Caudoviricetes	p__Proteobacteria	1	d__Bacteria
	unclassified_Caudoviricetes	p__Proteobacteria	1	d__Bacteria
	unclassified_viruses	p__Proteobacteria	1	d__Bacteria
	unclassified_Caudoviricetes	p__Actinobacteriota	1	d__Bacteria
	unclassified_Caudoviricetes	p__Actinobacteriota	1	d__Bacteria
	unclassified_Caudoviricetes	p__Proteobacteria	1	d__Bacteria
	unclassified_Caudoviricetes	p__Proteobacteria	1	d__Bacteria
	unclassified_Caudoviricetes	p__Actinobacteriota	1	d__Bacteria
	unclassified_Caudoviricetes	p__Actinobacteriota	1	d__Bacteria
	unclassified_Caudoviricetes	p__Actinobacteriota	1	d__Bacteria
	unclassified_Caudoviricetes	p__Actinobacteriota	1	d__Bacteria
	unclassified_Caudoviricetes	p__Actinobacteriota	1	d__Bacteria
	unclassified_Caudoviricetes	p__Actinobacteriota	1	d__Bacteria
	unclassified_Caudoviricetes	p__Actinobacteriota	1	d__Bacteria
	unclassified_Caudoviricetes	p__Actinobacteriota	1	d__Bacteria
	unclassified_Caudoviricetes	p__Actinobacteriota	1	d__Bacteria
	unclassified_Caudoviricetes	p__Actinobacteriota	1	d__Bacteria
	unclassified_Caudoviricetes	p__Actinobacteriota	1	d__Bacteria
	unclassified_Caudoviricetes	p__Actinobacteriota	1	d__Bacteria
	unclassified_Caudoviricetes	p__Actinobacteriota	1	d__Bacteria
	unclassified_Caudoviricetes	p__Actinobacteriota	1	d__Bacteria
	unclassified_Caudoviricetes	p__Actinobacteriota	1	d__Bacteria
	unclassified_Caudoviricetes	p__Actinobacteriota	1	d__Bacteria
	unclassified_Caudoviricetes	p__Actinobacteriota	1	d__Bacteria
	unclassified_Caudoviricetes	p__Actinobacteriota	1	d__Bacteria
	unclassified_Caudoviricetes	p__Actinobacteriota	1	d__Bacteria
	unclassified_Caudoviricetes	p__Actinobacteriota	1	d__Bacteria
	unclassified_Caudoviricetes	p__Actinobacteriota	1	d__Bacteria
	unclassified_Caudoviricetes	p__Actinobacteriota	1	d__Bacteria
	unclassified_Caudoviricetes	p__Actinobacteriota	1	d__Bacteria
	unclassified_Caudoviricetes	p__Actinobacteriota	1	d__Bacteria
	unclassified_Caudoviricetes	p__Actinobacteriota	1	d__Bacteria
	unclassified_Caudoviricetes	p__Actinobacteriota	1	d__Bacteria
	unclassified_Caudoviricetes	p__Actinobacteriota	1	d__Bacteria
	unclassified_Caudoviricetes	p__Actinobacteriota	1	d__Bacteria
	unclassified_Caudoviricetes	p__Actinobacteriota	1	d__Bacteria
	unclassified_Caudoviricetes	p__Actinobacteriota	1	d__Bacteria
	unclassified_Caudoviricetes	p__Actinobacteriota	1	d__Bacteria
	unclassified_Caudoviricetes	p__Actinobacteriota	1	d__Bacteria
	unclassified_Caudoviricetes	p__Actinobacteriota	1	d__Bacteria
	unclassified_Caudoviricetes	p__Actinobacteriota	1	d__Bacteria
	unclassified_Caudoviricetes	p__Actinobacteriota	1	d__Bacteria
	unclassified_Caudoviricetes	p__Actinobacteriota	1	d__Bacteria
	unclassified_Caudoviricetes	p__Actinobacteriota	1	d__Bacteria
	unclassified_Caudoviricetes	p__Actinobacteriota	1	d__Bacteria
	unclassified_Caudoviricetes	p__Proteobacteria	1	d__Bacteria
	unclassified_Caudoviricetes	p__Proteobacteria	1	d__Bacteria
	unclassified_Caudoviricetes	p__Proteobacteria	1	d__Bacteria
	unclassified_Caudoviricetes	p__Proteobacteria	1	d__Bacteria
	unclassified_Caudoviricetes	p__Proteobacteria	1	d__Bacteria
	unclassified_Caudoviricetes	p__Proteobacteria	1	d__Bacteria
	unclassified_Caudoviricetes	p__Actinobacteriota	1	d__Bacteria
	unclassified_Caudoviricetes	p__Actinobacteriota	1	d__Bacteria
	unclassified_Caudoviricetes	p__Actinobacteriota	1	d__Bacteria
	unclassified_Caudoviricetes	p__Actinobacteriota	1	d__Bacteria
	unclassified_Caudoviricetes	p__Proteobacteria	1	d__Bacteria
	unclassified_Caudoviricetes	p__Proteobacteria	1	d__Bacteria
	unclassified_Caudoviricetes	p__Proteobacteria	1	d__Bacteria
	unclassified_Caudoviricetes	p__Proteobacteria	1	d__Bacteria
	unclassified_viruses	p__Proteobacteria	1	d__Bacteria
	unclassified_Caudoviricetes	p__Proteobacteria	1	d__Bacteria
	unclassified_Caudoviricetes	p__Proteobacteria	1	d__Bacteria
	unclassified_Caudoviricetes	p__Proteobacteria	1	d__Bacteria
	unclassified_Caudoviricetes	p__Proteobacteria	1	d__Bacteria
	unclassified_Caudoviricetes	p__Proteobacteria	1	d__Bacteria
	unclassified_Caudoviricetes	p__Proteobacteria	1	d__Bacteria
	unclassified_Caudoviricetes	p__Proteobacteria	1	d__Bacteria
	unclassified_Caudoviricetes	p__Proteobacteria	1	d__Bacteria
	unclassified_Caudoviricetes	p__Proteobacteria	1	d__Bacteria
	unclassified_Caudoviricetes	p__Actinobacteriota	1	d__Bacteria
	unclassified_Caudoviricetes	p__Proteobacteria	1	d__Bacteria
	unclassified_Caudoviricetes	p__Proteobacteria	1	d__Bacteria
	unclassified_Caudoviricetes	p__Proteobacteria	1	d__Bacteria
	unclassified_Caudoviricetes	p__Proteobacteria	1	d__Bacteria
	unclassified_Caudoviricetes	p__Proteobacteria	1	d__Bacteria
	unclassified_Caudoviricetes	p__Proteobacteria	1	d__Bacteria
	unclassified_Caudoviricetes	p__Proteobacteria	1	d__Bacteria
	unclassified_Caudoviricetes	p__Actinobacteriota	1	d__Bacteria
	unclassified_Caudoviricetes	p__Actinobacteriota	1	d__Bacteria
	unclassified_Caudoviricetes	p__Proteobacteria	1	d__Bacteria
	unclassified_Caudoviricetes	p__Actinobacteriota	1	d__Bacteria
	unclassified_Caudoviricetes	p__Proteobacteria	1	d__Bacteria
	unclassified_Caudoviricetes	p__Actinobacteriota	1	d__Bacteria
	unclassified_Caudoviricetes	p__Actinobacteriota	1	d__Bacteria
	unclassified_Caudoviricetes	p__Actinobacteriota	1	d__Bacteria
	unclassified_Caudoviricetes	p__Actinobacteriota	1	d__Bacteria
	unclassified_Caudoviricetes	p__Actinobacteriota	1	d__Bacteria
	unclassified_Caudoviricetes	p__Proteobacteria	1	d__Bacteria
	unclassified_Caudoviricetes	p__Proteobacteria	1	d__Bacteria
	unclassified_Caudoviricetes	p__Proteobacteria	1	d__Bacteria
	unclassified_Caudoviricetes	p__Proteobacteria	1	d__Bacteria
	unclassified_Caudoviricetes	p__Actinobacteriota	1	d__Bacteria
	unclassified_Caudoviricetes	p__Proteobacteria	1	d__Bacteria
	unclassified_Caudoviricetes	p__Proteobacteria	1	d__Bacteria
	unclassified_Caudoviricetes	p__Proteobacteria	1	d__Bacteria
	unclassified_Caudoviricetes	p__Proteobacteria	1	d__Bacteria
	unclassified_Caudoviricetes	p__Proteobacteria	1	d__Bacteria
	unclassified_Caudoviricetes	p__Proteobacteria	1	d__Bacteria
	unclassified_viruses	p__Proteobacteria	1	d__Bacteria
	unclassified_Caudoviricetes	p__Proteobacteria	1	d__Bacteria
	unclassified_Caudoviricetes	p__Proteobacteria	1	d__Bacteria
	unclassified_Caudoviricetes	p__Proteobacteria	1	d__Bacteria
	unclassified_Caudoviricetes	p__Proteobacteria	1	d__Bacteria
	unclassified_Caudoviricetes	p__Proteobacteria	1	d__Bacteria
	unclassified_Caudoviricetes	p__Proteobacteria	1	d__Bacteria
	unclassified_Caudoviricetes	p__Proteobacteria	1	d__Bacteria
	unclassified_Caudoviricetes	p__Proteobacteria	1	d__Bacteria
	unclassified_Caudoviricetes	p__Proteobacteria	1	d__Bacteria
	unclassified_Caudoviricetes	p__Proteobacteria	1	d__Bacteria
	unclassified_Caudoviricetes	p__Proteobacteria	1	d__Bacteria
	unclassified_Caudoviricetes	p__Proteobacteria	1	d__Bacteria
	unclassified_Caudoviricetes	p__Proteobacteria	1	d__Bacteria
	unclassified_Caudoviricetes	p__Proteobacteria	1	d__Bacteria
	unclassified_Caudoviricetes	p__Proteobacteria	1	d__Bacteria
	unclassified_Caudoviricetes	p__Proteobacteria	1	d__Bacteria
	unclassified_Caudoviricetes	p__Proteobacteria	1	d__Bacteria
	unclassified_Caudoviricetes	p__Proteobacteria	1	d__Bacteria
	unclassified_Caudoviricetes	p__Proteobacteria	1	d__Bacteria
	unclassified_Caudoviricetes	p__Proteobacteria	1	d__Bacteria
	unclassified_Caudoviricetes	p__Proteobacteria	1	d__Bacteria
	unclassified_Caudoviricetes	p__Proteobacteria	1	d__Bacteria
	unclassified_Caudoviricetes	p__Proteobacteria	1	d__Bacteria
	unclassified_Caudoviricetes	p__Proteobacteria	1	d__Bacteria
	unclassified_Caudoviricetes	p__Proteobacteria	1	d__Bacteria
	unclassified_Caudoviricetes	p__Proteobacteria	1	d__Bacteria
	unclassified_Caudoviricetes	p__Proteobacteria	1	d__Bacteria
	unclassified_Caudoviricetes	p__Proteobacteria	1	d__Bacteria
	unclassified_Caudoviricetes	p__Proteobacteria	1	d__Bacteria
	unclassified_Caudoviricetes	p__Actinobacteriota	1	d__Bacteria
	unclassified_Caudoviricetes	p__Actinobacteriota	1	d__Bacteria
	unclassified_Caudoviricetes	p__Actinobacteriota	1	d__Bacteria
	unclassified_Caudoviricetes	p__Actinobacteriota	1	d__Bacteria
	unclassified_Caudoviricetes	p__Actinobacteriota	1	d__Bacteria
	unclassified_Caudoviricetes	p__Proteobacteria	1	d__Bacteria
	unclassified_Caudoviricetes	p__Actinobacteriota	1	d__Bacteria
	unclassified_Caudoviricetes	p__Actinobacteriota	1	d__Bacteria
	unclassified_Caudoviricetes	p__Proteobacteria	1	d__Bacteria
	Peduoviridae	p__Proteobacteria	1	d__Bacteria
	unclassified_Caudoviricetes	p__Proteobacteria	1	d__Bacteria
	unclassified_Caudoviricetes	p__Proteobacteria	1	d__Bacteria
	unclassified_Caudoviricetes	p__Proteobacteria	1	d__Bacteria
	unclassified_Caudoviricetes	p__Proteobacteria	1	d__Bacteria
	unclassified_Caudoviricetes	p__Proteobacteria	1	d__Bacteria
	unclassified_Caudoviricetes	p__Proteobacteria	1	d__Bacteria
	unclassified_Caudoviricetes	p__Actinobacteriota	1	d__Bacteria
	unclassified_Caudoviricetes	p__Actinobacteriota	1	d__Bacteria
	unclassified_Caudoviricetes	p__Actinobacteriota	1	d__Bacteria
	unclassified_Caudoviricetes	p__Actinobacteriota	1	d__Bacteria
	unclassified_Caudoviricetes	p__Actinobacteriota	1	d__Bacteria
	unclassified_Caudoviricetes	p__Actinobacteriota	1	d__Bacteria
	unclassified_Caudoviricetes	p__Actinobacteriota	1	d__Bacteria
	unclassified_Caudoviricetes	p__Actinobacteriota	1	d__Bacteria
	unclassified_Caudoviricetes	p__Actinobacteriota	1	d__Bacteria
	unclassified_Caudoviricetes	p__Actinobacteriota	1	d__Bacteria
	unclassified_Caudoviricetes	p__Actinobacteriota	1	d__Bacteria
	unclassified_Caudoviricetes	p__Actinobacteriota	1	d__Bacteria
	unclassified_Caudoviricetes	p__Actinobacteriota	1	d__Bacteria
	unclassified_Caudoviricetes	p__Actinobacteriota	1	d__Bacteria
	unclassified_Caudoviricetes	p__Proteobacteria	1	d__Bacteria
	unclassified_Caudoviricetes	p__Proteobacteria	1	d__Bacteria
	unclassified_Caudoviricetes	p__Proteobacteria	1	d__Bacteria
	unclassified_Caudoviricetes	p__Proteobacteria	1	d__Bacteria
	unclassified_viruses	p__Proteobacteria	1	d__Bacteria
	unclassified_Caudoviricetes	p__Proteobacteria	1	d__Bacteria
	unclassified_Caudoviricetes	p__Proteobacteria	1	d__Bacteria
	unclassified_Caudoviricetes	p__Proteobacteria	1	d__Bacteria
	unclassified_Caudoviricetes	p__Proteobacteria	1	d__Bacteria
	unclassified_Caudoviricetes	p__Proteobacteria	1	d__Bacteria
	unclassified_viruses	p__Proteobacteria	1	d__Bacteria
	unclassified_Caudoviricetes	p__Proteobacteria	1	d__Bacteria
	unclassified_Caudoviricetes	p__Proteobacteria	1	d__Bacteria
	unclassified_Caudoviricetes	p__Proteobacteria	1	d__Bacteria
	unclassified_Caudoviricetes	p__Proteobacteria	1	d__Bacteria
	unclassified_Caudoviricetes	p__Proteobacteria	1	d__Bacteria
	unclassified_Caudoviricetes	p__Proteobacteria	1	d__Bacteria
	unclassified_Caudoviricetes	p__Proteobacteria	1	d__Bacteria
	unclassified_Caudoviricetes	p__Proteobacteria	1	d__Bacteria
	unclassified_Caudoviricetes	p__Proteobacteria	1	d__Bacteria
	unclassified_Caudoviricetes	p__Proteobacteria	1	d__Bacteria
	unclassified_Caudoviricetes	p__Proteobacteria	1	d__Bacteria
	unclassified_Caudoviricetes	p__Proteobacteria	1	d__Bacteria
	unclassified_Caudoviricetes	p__Proteobacteria	1	d__Bacteria
	unclassified_Caudoviricetes	p__Proteobacteria	1	d__Bacteria
	unclassified_Caudoviricetes	p__Proteobacteria	1	d__Bacteria
	unclassified_Caudoviricetes	p__Proteobacteria	1	d__Bacteria
	unclassified_Caudoviricetes	p__Proteobacteria	1	d__Bacteria
	unclassified_Caudoviricetes	p__Proteobacteria	1	d__Bacteria
	unclassified_viruses	p__Proteobacteria	1	d__Bacteria
	unclassified_Caudoviricetes	p__Proteobacteria	1	d__Bacteria
	unclassified_Caudoviricetes	p__Proteobacteria	1	d__Bacteria
	unclassified_Caudoviricetes	p__Proteobacteria	1	d__Bacteria
	unclassified_Caudoviricetes	p__Proteobacteria	1	d__Bacteria
	unclassified_Caudoviricetes	p__Proteobacteria	1	d__Bacteria
	unclassified_Caudoviricetes	p__Proteobacteria	1	d__Bacteria
	unclassified_Caudoviricetes	p__Proteobacteria	1	d__Bacteria
	unclassified_Caudoviricetes	p__Proteobacteria	1	d__Bacteria
	unclassified_Caudoviricetes	p__Proteobacteria	1	d__Bacteria
	unclassified_Caudoviricetes	p__Proteobacteria	1	d__Bacteria
	unclassified_Caudoviricetes	p__Proteobacteria	1	d__Bacteria
	unclassified_Caudoviricetes	p__Proteobacteria	1	d__Bacteria
	unclassified_Caudoviricetes	p__Proteobacteria	1	d__Bacteria
	unclassified_Caudoviricetes	p__Proteobacteria	1	d__Bacteria
	unclassified_Caudoviricetes	p__Proteobacteria	1	d__Bacteria
	unclassified_Caudoviricetes	p__Proteobacteria	1	d__Bacteria
	unclassified_Caudoviricetes	p__Proteobacteria	1	d__Bacteria
	unclassified_Caudoviricetes	p__Proteobacteria	1	d__Bacteria
	unclassified_Caudoviricetes	p__Proteobacteria	1	d__Bacteria
	unclassified_Caudoviricetes	p__Proteobacteria	1	d__Bacteria
	unclassified_Caudoviricetes	p__Proteobacteria	1	d__Bacteria
	unclassified_Caudoviricetes	p__Proteobacteria	1	d__Bacteria
	unclassified_Caudoviricetes	p__Proteobacteria	1	d__Bacteria
	unclassified_Caudoviricetes	p__Proteobacteria	1	d__Bacteria
	unclassified_Caudoviricetes	p__Proteobacteria	1	d__Bacteria
	unclassified_Caudoviricetes	p__Proteobacteria	1	d__Bacteria
	unclassified_Caudoviricetes	p__Proteobacteria	1	d__Bacteria
	unclassified_Caudoviricetes	p__Proteobacteria	1	d__Bacteria
	unclassified_Caudoviricetes	p__Proteobacteria	1	d__Bacteria
	unclassified_Caudoviricetes	p__Proteobacteria	1	d__Bacteria
	unclassified_Caudoviricetes	p__Proteobacteria	1	d__Bacteria
	unclassified_Caudoviricetes	p__Actinobacteriota	1	d__Bacteria
	unclassified_Caudoviricetes	p__Proteobacteria	1	d__Bacteria
	unclassified_Caudoviricetes	p__Actinobacteriota	1	d__Bacteria
	unclassified_Caudoviricetes	p__Actinobacteriota	1	d__Bacteria
	unclassified_Caudoviricetes	p__Proteobacteria	1	d__Bacteria
	unclassified_Caudoviricetes	p__Actinobacteriota	1	d__Bacteria
	unclassified_Caudoviricetes	p__Actinobacteriota	1	d__Bacteria
	unclassified_Caudoviricetes	p__Actinobacteriota	1	d__Bacteria
	unclassified_Caudoviricetes	p__Actinobacteriota	1	d__Bacteria
	unclassified_Caudoviricetes	p__Actinobacteriota	1	d__Bacteria
	unclassified_Caudoviricetes	p__Actinobacteriota	1	d__Bacteria
	unclassified_Caudoviricetes	p__Actinobacteriota	1	d__Bacteria
	unclassified_Caudoviricetes	p__Actinobacteriota	1	d__Bacteria
	unclassified_Caudoviricetes	p__Actinobacteriota	1	d__Bacteria
	unclassified_Caudoviricetes	p__Actinobacteriota	1	d__Bacteria
	unclassified_Caudoviricetes	p__Actinobacteriota	1	d__Bacteria
	unclassified_Caudoviricetes	p__Actinobacteriota	1	d__Bacteria
	unclassified_Caudoviricetes	p__Actinobacteriota	1	d__Bacteria
	unclassified_Caudoviricetes	p__Actinobacteriota	1	d__Bacteria
	unclassified_Caudoviricetes	p__Actinobacteriota	1	d__Bacteria
	unclassified_Caudoviricetes	p__Actinobacteriota	1	d__Bacteria
	unclassified_Caudoviricetes	p__Actinobacteriota	1	d__Bacteria
	unclassified_Caudoviricetes	p__Actinobacteriota	1	d__Bacteria
	unclassified_Caudoviricetes	p__Actinobacteriota	1	d__Bacteria
	unclassified_Caudoviricetes	p__Actinobacteriota	1	d__Bacteria
	unclassified_Caudoviricetes	p__Actinobacteriota	1	d__Bacteria
	unclassified_Caudoviricetes	p__Actinobacteriota	1	d__Bacteria
	unclassified_Caudoviricetes	p__Actinobacteriota	1	d__Bacteria
	unclassified_Caudoviricetes	p__Actinobacteriota	1	d__Bacteria
	unclassified_Caudoviricetes	p__Actinobacteriota	1	d__Bacteria
	unclassified_Caudoviricetes	p__Actinobacteriota	1	d__Bacteria
	unclassified_Caudoviricetes	p__Actinobacteriota	1	d__Bacteria
	unclassified_Caudoviricetes	p__Actinobacteriota	1	d__Bacteria
	unclassified_Caudoviricetes	p__Proteobacteria	1	d__Bacteria
	unclassified_Caudoviricetes	p__Proteobacteria	1	d__Bacteria
	unclassified_Caudoviricetes	p__Proteobacteria	1	d__Bacteria
	unclassified_Caudoviricetes	p__Actinobacteriota	1	d__Bacteria
	unclassified_Caudoviricetes	p__Actinobacteriota	1	d__Bacteria
	unclassified_Caudoviricetes	p__Proteobacteria	1	d__Bacteria
	unclassified_Caudoviricetes	p__Proteobacteria	1	d__Bacteria
	unclassified_Caudoviricetes	p__Proteobacteria	1	d__Bacteria
	unclassified_Caudoviricetes	p__Proteobacteria	1	d__Bacteria
	unclassified_Caudoviricetes	p__Proteobacteria	1	d__Bacteria
	unclassified_Caudoviricetes	p__Proteobacteria	1	d__Bacteria
	unclassified_Caudoviricetes	p__Proteobacteria	1	d__Bacteria
	unclassified_Caudoviricetes	p__Proteobacteria	1	d__Bacteria
	unclassified_Caudoviricetes	p__Proteobacteria	1	d__Bacteria
	unclassified_Caudoviricetes	p__Proteobacteria	1	d__Bacteria
	unclassified_Caudoviricetes	p__Proteobacteria	1	d__Bacteria
	unclassified_Caudoviricetes	p__Proteobacteria	1	d__Bacteria
	unclassified_Caudoviricetes	p__Actinobacteriota	1	d__Bacteria
	unclassified_Caudoviricetes	p__Actinobacteriota	1	d__Bacteria
	unclassified_Caudoviricetes	p__Actinobacteriota	1	d__Bacteria
	unclassified_Caudoviricetes	p__Actinobacteriota	1	d__Bacteria
	unclassified_Caudoviricetes	p__Proteobacteria	1	d__Bacteria
	unclassified_Caudoviricetes	p__Actinobacteriota	1	d__Bacteria
	unclassified_Caudoviricetes	p__Actinobacteriota	1	d__Bacteria
	unclassified_Caudoviricetes	p__Proteobacteria	1	d__Bacteria
	unclassified_Caudoviricetes	p__Proteobacteria	1	d__Bacteria
	unclassified_Caudoviricetes	p__Proteobacteria	1	d__Bacteria
	unclassified_Caudoviricetes	p__Proteobacteria	1	d__Bacteria
	unclassified_Caudoviricetes	p__Proteobacteria	1	d__Bacteria
	unclassified_Caudoviricetes	p__Proteobacteria	1	d__Bacteria
	unclassified_Caudoviricetes	p__Proteobacteria	1	d__Bacteria
	unclassified_Caudoviricetes	p__Proteobacteria	1	d__Bacteria
	unclassified_Caudoviricetes	p__Proteobacteria	1	d__Bacteria
	unclassified_Caudoviricetes	p__Proteobacteria	1	d__Bacteria
	unclassified_Caudoviricetes	p__Proteobacteria	1	d__Bacteria
	unclassified_Caudoviricetes	p__Actinobacteriota	1	d__Bacteria
	unclassified_Caudoviricetes	p__Actinobacteriota	1	d__Bacteria
	unclassified_Caudoviricetes	p__Actinobacteriota	1	d__Bacteria
	unclassified_Caudoviricetes	p__Actinobacteriota	1	d__Bacteria
	unclassified_Caudoviricetes	p__Actinobacteriota	1	d__Bacteria
	unclassified_Caudoviricetes	p__Actinobacteriota	1	d__Bacteria
	unclassified_Caudoviricetes	p__Actinobacteriota	1	d__Bacteria
	unclassified_Caudoviricetes	p__Actinobacteriota	1	d__Bacteria
	unclassified_Caudoviricetes	p__Actinobacteriota	1	d__Bacteria
	unclassified_Caudoviricetes	p__Actinobacteriota	1	d__Bacteria
	unclassified_Caudoviricetes	p__Actinobacteriota	1	d__Bacteria
	unclassified_Caudoviricetes	p__Actinobacteriota	1	d__Bacteria
	unclassified_Caudoviricetes	p__Actinobacteriota	1	d__Bacteria
	unclassified_Caudoviricetes	p__Actinobacteriota	1	d__Bacteria
	unclassified_Caudoviricetes	p__Actinobacteriota	1	d__Bacteria
	unclassified_Caudoviricetes	p__Actinobacteriota	1	d__Bacteria
	unclassified_Caudoviricetes	p__Actinobacteriota	1	d__Bacteria
	unclassified_Caudoviricetes	p__Actinobacteriota	1	d__Bacteria
	unclassified_Caudoviricetes	p__Actinobacteriota	1	d__Bacteria
	unclassified_Caudoviricetes	p__Actinobacteriota	1	d__Bacteria
	unclassified_Caudoviricetes	p__Actinobacteriota	1	d__Bacteria
	unclassified_Caudoviricetes	p__Actinobacteriota	1	d__Bacteria
	unclassified_Caudoviricetes	p__Actinobacteriota	1	d__Bacteria
	unclassified_Caudoviricetes	p__Actinobacteriota	1	d__Bacteria
	unclassified_Caudoviricetes	p__Actinobacteriota	1	d__Bacteria
	unclassified_Caudoviricetes	p__Actinobacteriota	1	d__Bacteria
	unclassified_Caudoviricetes	p__Actinobacteriota	1	d__Bacteria
	unclassified_Caudoviricetes	p__Actinobacteriota	1	d__Bacteria
	unclassified_Caudoviricetes	p__Proteobacteria	1	d__Bacteria
	unclassified_Caudoviricetes	p__Actinobacteriota	1	d__Bacteria
	unclassified_Caudoviricetes	p__Proteobacteria	1	d__Bacteria
	unclassified_Caudoviricetes	p__Proteobacteria	1	d__Bacteria
	unclassified_Caudoviricetes	p__Proteobacteria	1	d__Bacteria
	unclassified_Caudoviricetes	p__Proteobacteria	1	d__Bacteria
	unclassified_Caudoviricetes	p__Proteobacteria	1	d__Bacteria
	unclassified_viruses	p__Proteobacteria	1	d__Bacteria
	unclassified_Caudoviricetes	p__Proteobacteria	1	d__Bacteria
	unclassified_Caudoviricetes	p__Proteobacteria	1	d__Bacteria
	unclassified_Caudoviricetes	p__Proteobacteria	1	d__Bacteria
	unclassified_Caudoviricetes	p__Proteobacteria	1	d__Bacteria
	unclassified_Caudoviricetes	p__Proteobacteria	1	d__Bacteria
	unclassified_Caudoviricetes	p__Proteobacteria	1	d__Bacteria
	unclassified_Caudoviricetes	p__Proteobacteria	1	d__Bacteria
	unclassified_Caudoviricetes	p__Proteobacteria	1	d__Bacteria
	unclassified_Caudoviricetes	p__Proteobacteria	1	d__Bacteria
	unclassified_Caudoviricetes	p__Proteobacteria	1	d__Bacteria
	unclassified_Caudoviricetes	p__Proteobacteria	1	d__Bacteria
	unclassified_Caudoviricetes	p__Proteobacteria	1	d__Bacteria
	unclassified_Caudoviricetes	p__Proteobacteria	1	d__Bacteria
	unclassified_Caudoviricetes	p__Proteobacteria	1	d__Bacteria
	unclassified_Caudoviricetes	p__Proteobacteria	1	d__Bacteria
	unclassified_Caudoviricetes	p__Proteobacteria	1	d__Bacteria
	unclassified_Caudoviricetes	p__Proteobacteria	1	d__Bacteria
	unclassified_Caudoviricetes	p__Proteobacteria	1	d__Bacteria
	unclassified_Caudoviricetes	p__Proteobacteria	1	d__Bacteria
	unclassified_Caudoviricetes	p__Proteobacteria	1	d__Bacteria
	unclassified_Caudoviricetes	p__Proteobacteria	1	d__Bacteria
	unclassified_viruses	p__Proteobacteria	1	d__Bacteria
	unclassified_Caudoviricetes	p__Proteobacteria	1	d__Bacteria
	unclassified_Caudoviricetes	p__Proteobacteria	1	d__Bacteria
	unclassified_Caudoviricetes	p__Proteobacteria	1	d__Bacteria
	unclassified_Caudoviricetes	p__Proteobacteria	1	d__Bacteria
	unclassified_Caudoviricetes	p__Proteobacteria	1	d__Bacteria
	unclassified_Caudoviricetes	p__Proteobacteria	1	d__Bacteria
	unclassified_Caudoviricetes	p__Proteobacteria	1	d__Bacteria
	unclassified_Caudoviricetes	p__Proteobacteria	1	d__Bacteria
	unclassified_Caudoviricetes	p__Proteobacteria	1	d__Bacteria
	unclassified_Caudoviricetes	p__Proteobacteria	1	d__Bacteria
	unclassified_Caudoviricetes	p__Proteobacteria	1	d__Bacteria
	unclassified_Caudoviricetes	p__Proteobacteria	1	d__Bacteria
	unclassified_viruses	p__Proteobacteria	1	d__Bacteria
	unclassified_Caudoviricetes	p__Proteobacteria	1	d__Bacteria
	unclassified_Caudoviricetes	p__Proteobacteria	1	d__Bacteria
	unclassified_Caudoviricetes	p__Proteobacteria	1	d__Bacteria
	unclassified_Caudoviricetes	p__Proteobacteria	1	d__Bacteria
	unclassified_Caudoviricetes	p__Proteobacteria	1	d__Bacteria
	unclassified_Caudoviricetes	p__Actinobacteriota	1	d__Bacteria
	unclassified_Caudoviricetes	p__Actinobacteriota	1	d__Bacteria
	unclassified_Caudoviricetes	p__Actinobacteriota	1	d__Bacteria
	unclassified_Caudoviricetes	p__Actinobacteriota	1	d__Bacteria
	unclassified_Caudoviricetes	p__Actinobacteriota	1	d__Bacteria
	unclassified_Caudoviricetes	p__Proteobacteria	1	d__Bacteria
	unclassified_Caudoviricetes	p__Proteobacteria	1	d__Bacteria
	unclassified_Caudoviricetes	p__Proteobacteria	1	d__Bacteria
	unclassified_Caudoviricetes	p__Proteobacteria	1	d__Bacteria
	unclassified_Caudoviricetes	p__Actinobacteriota	1	d__Bacteria
	unclassified_Caudoviricetes	p__Proteobacteria	1	d__Bacteria
	unclassified_Caudoviricetes	p__Proteobacteria	1	d__Bacteria
	unclassified_Caudoviricetes	p__Proteobacteria	1	d__Bacteria
	unclassified_Caudoviricetes	p__Proteobacteria	1	d__Bacteria
	unclassified_Caudoviricetes	p__Proteobacteria	1	d__Bacteria
	unclassified_Caudoviricetes	p__Proteobacteria	1	d__Bacteria
	unclassified_Caudoviricetes	p__Proteobacteria	1	d__Bacteria
	unclassified_Caudoviricetes	p__Proteobacteria	1	d__Bacteria
	unclassified_Caudoviricetes	p__Proteobacteria	1	d__Bacteria
	unclassified_Caudoviricetes	p__Proteobacteria	1	d__Bacteria
	unclassified_Caudoviricetes	p__Actinobacteriota	1	d__Bacteria
	unclassified_Caudoviricetes	p__Actinobacteriota	1	d__Bacteria
	unclassified_Caudoviricetes	p__Proteobacteria	1	d__Bacteria
	unclassified_Caudoviricetes	p__Proteobacteria	1	d__Bacteria
	unclassified_Caudoviricetes	p__Actinobacteriota	1	d__Bacteria
	unclassified_Caudoviricetes	p__Actinobacteriota	1	d__Bacteria
	unclassified_Caudoviricetes	p__Proteobacteria	1	d__Bacteria
	unclassified_Caudoviricetes	p__Proteobacteria	1	d__Bacteria
	unclassified_Caudoviricetes	p__Proteobacteria	1	d__Bacteria
	unclassified_Caudoviricetes	p__Proteobacteria	1	d__Bacteria
	unclassified_Caudoviricetes	p__Proteobacteria	1	d__Bacteria
	Peduoviridae	p__Proteobacteria	1	d__Bacteria
	unclassified_Caudoviricetes	p__Proteobacteria	1	d__Bacteria
	unclassified_Caudoviricetes	p__Proteobacteria	1	d__Bacteria
	unclassified_Caudoviricetes	p__Proteobacteria	1	d__Bacteria
	unclassified_Caudoviricetes	p__Proteobacteria	1	d__Bacteria
	unclassified_Caudoviricetes	p__Proteobacteria	1	d__Bacteria
	unclassified_Caudoviricetes	p__Proteobacteria	1	d__Bacteria
	unclassified_Caudoviricetes	p__Proteobacteria	1	d__Bacteria
	unclassified_Caudoviricetes	p__Proteobacteria	1	d__Bacteria
	unclassified_Caudoviricetes	p__Proteobacteria	1	d__Bacteria
	unclassified_Caudoviricetes	p__Proteobacteria	1	d__Bacteria
	unclassified_Caudoviricetes	p__Proteobacteria	1	d__Bacteria
	unclassified_Caudoviricetes	p__Proteobacteria	1	d__Bacteria
	unclassified_Caudoviricetes	p__Proteobacteria	1	d__Bacteria
	unclassified_Caudoviricetes	p__Proteobacteria	1	d__Bacteria
	unclassified_Caudoviricetes	p__Proteobacteria	1	d__Bacteria
	unclassified_Caudoviricetes	p__Proteobacteria	1	d__Bacteria
	unclassified_Caudoviricetes	p__Proteobacteria	1	d__Bacteria
	unclassified_Caudoviricetes	p__Proteobacteria	1	d__Bacteria
	unclassified_Caudoviricetes	p__Proteobacteria	1	d__Bacteria
	unclassified_Caudoviricetes	p__Proteobacteria	1	d__Bacteria
	unclassified_Caudoviricetes	p__Proteobacteria	1	d__Bacteria
	unclassified_viruses	p__Proteobacteria	1	d__Bacteria
	unclassified_Caudoviricetes	p__Proteobacteria	1	d__Bacteria
	unclassified_Caudoviricetes	p__Proteobacteria	1	d__Bacteria
	unclassified_Caudoviricetes	p__Proteobacteria	1	d__Bacteria
	unclassified_Caudoviricetes	p__Proteobacteria	1	d__Bacteria
	unclassified_Caudoviricetes	p__Proteobacteria	1	d__Bacteria
	unclassified_Caudoviricetes	p__Proteobacteria	1	d__Bacteria
	unclassified_Caudoviricetes	p__Proteobacteria	1	d__Bacteria
	unclassified_Caudoviricetes	p__Proteobacteria	1	d__Bacteria
	unclassified_Caudoviricetes	p__Actinobacteriota	1	d__Bacteria
	unclassified_Caudoviricetes	p__Actinobacteriota	1	d__Bacteria
	unclassified_Caudoviricetes	p__Actinobacteriota	1	d__Bacteria
	unclassified_Caudoviricetes	p__Actinobacteriota	1	d__Bacteria
	unclassified_Caudoviricetes	p__Actinobacteriota	1	d__Bacteria
	unclassified_Caudoviricetes	p__Proteobacteria	1	d__Bacteria
	unclassified_Caudoviricetes	p__Proteobacteria	1	d__Bacteria
	unclassified_Caudoviricetes	p__Proteobacteria	1	d__Bacteria
	unclassified_Caudoviricetes	p__Proteobacteria	1	d__Bacteria
	unclassified_viruses	p__Proteobacteria	1	d__Bacteria
	unclassified_Caudoviricetes	p__Proteobacteria	1	d__Bacteria
	unclassified_Caudoviricetes	p__Proteobacteria	1	d__Bacteria
	unclassified_Caudoviricetes	p__Proteobacteria	1	d__Bacteria
	Casjensviridae	p__Proteobacteria	1	d__Bacteria
	unclassified_Caudoviricetes	p__Actinobacteriota	1	d__Bacteria
	unclassified_Caudoviricetes	p__Actinobacteriota	1	d__Bacteria
	unclassified_Caudoviricetes	p__Actinobacteriota	1	d__Bacteria
	unclassified_Caudoviricetes	p__Actinobacteriota	1	d__Bacteria
	unclassified_Caudoviricetes	p__Actinobacteriota	1	d__Bacteria
	unclassified_Caudoviricetes	p__Actinobacteriota	1	d__Bacteria
	unclassified_Caudoviricetes	p__Actinobacteriota	1	d__Bacteria
	unclassified_Caudoviricetes	p__Actinobacteriota	1	d__Bacteria
	unclassified_Caudoviricetes	p__Actinobacteriota	1	d__Bacteria
	unclassified_Caudoviricetes	p__Actinobacteriota	1	d__Bacteria
	unclassified_Caudoviricetes	p__Actinobacteriota	1	d__Bacteria
	unclassified_Caudoviricetes	p__Actinobacteriota	1	d__Bacteria
	unclassified_Caudoviricetes	p__Actinobacteriota	1	d__Bacteria
	unclassified_Caudoviricetes	p__Actinobacteriota	1	d__Bacteria
	unclassified_Caudoviricetes	p__Actinobacteriota	1	d__Bacteria
	unclassified_Caudoviricetes	p__Actinobacteriota	1	d__Bacteria
	unclassified_Caudoviricetes	p__Actinobacteriota	1	d__Bacteria
	unclassified_Caudoviricetes	p__Proteobacteria	1	d__Bacteria
	unclassified_Caudoviricetes	p__Proteobacteria	1	d__Bacteria
	unclassified_Caudoviricetes	p__Proteobacteria	1	d__Bacteria
	unclassified_Caudoviricetes	p__Proteobacteria	1	d__Bacteria
	unclassified_Caudoviricetes	p__Proteobacteria	1	d__Bacteria
	unclassified_Caudoviricetes	p__Proteobacteria	1	d__Bacteria
	unclassified_Caudoviricetes	p__Proteobacteria	1	d__Bacteria
	unclassified_Caudoviricetes	p__Proteobacteria	1	d__Bacteria
	unclassified_Caudoviricetes	p__Proteobacteria	1	d__Bacteria
	unclassified_Caudoviricetes	p__Proteobacteria	1	d__Bacteria
	unclassified_Caudoviricetes	p__Proteobacteria	1	d__Bacteria
	unclassified_Caudoviricetes	p__Proteobacteria	1	d__Bacteria
	unclassified_Caudoviricetes	p__Proteobacteria	1	d__Bacteria
	unclassified_Caudoviricetes	p__Proteobacteria	1	d__Bacteria
	unclassified_Caudoviricetes	p__Proteobacteria	1	d__Bacteria
	unclassified_Caudoviricetes	p__Proteobacteria	1	d__Bacteria
	unclassified_Caudoviricetes	p__Proteobacteria	1	d__Bacteria
	unclassified_Caudoviricetes	p__Proteobacteria	1	d__Bacteria
	unclassified_Caudoviricetes	p__Proteobacteria	1	d__Bacteria
	unclassified_Caudoviricetes	p__Proteobacteria	1	d__Bacteria
	unclassified_Caudoviricetes	p__Proteobacteria	1	d__Bacteria
	unclassified_Caudoviricetes	p__Proteobacteria	1	d__Bacteria
	unclassified_Caudoviricetes	p__Proteobacteria	1	d__Bacteria
	unclassified_Caudoviricetes	p__Proteobacteria	1	d__Bacteria
	unclassified_Caudoviricetes	p__Proteobacteria	1	d__Bacteria
	unclassified_Caudoviricetes	p__Proteobacteria	1	d__Bacteria
	unclassified_Caudoviricetes	p__Proteobacteria	1	d__Bacteria
	unclassified_Caudoviricetes	p__Proteobacteria	1	d__Bacteria
	unclassified_Caudoviricetes	p__Actinobacteriota	1	d__Bacteria
	unclassified_Caudoviricetes	p__Proteobacteria	1	d__Bacteria
	unclassified_Caudoviricetes	p__Actinobacteriota	1	d__Bacteria
	unclassified_Caudoviricetes	p__Proteobacteria	1	d__Bacteria
	unclassified_Caudoviricetes	p__Actinobacteriota	1	d__Bacteria
	unclassified_Caudoviricetes	p__Proteobacteria	1	d__Bacteria
	unclassified_Caudoviricetes	p__Actinobacteriota	1	d__Bacteria
	unclassified_Caudoviricetes	p__Proteobacteria	1	d__Bacteria
	unclassified_Caudoviricetes	p__Proteobacteria	1	d__Bacteria
	unclassified_Caudoviricetes	p__Proteobacteria	1	d__Bacteria
	unclassified_viruses	p__Proteobacteria	1	d__Bacteria
	unclassified_Caudoviricetes	p__Proteobacteria	1	d__Bacteria
	unclassified_Caudoviricetes	p__Proteobacteria	1	d__Bacteria
	unclassified_Caudoviricetes	p__Actinobacteriota	1	d__Bacteria
	unclassified_Caudoviricetes	p__Actinobacteriota	1	d__Bacteria
	unclassified_Caudoviricetes	p__Actinobacteriota	1	d__Bacteria
	unclassified_Caudoviricetes	p__Proteobacteria	1	d__Bacteria
	unclassified_Caudoviricetes	p__Proteobacteria	1	d__Bacteria
	unclassified_Caudoviricetes	p__Proteobacteria	1	d__Bacteria
	unclassified_Caudoviricetes	p__Proteobacteria	1	d__Bacteria
	unclassified_Caudoviricetes	p__Actinobacteriota	1	d__Bacteria
	unclassified_Caudoviricetes	p__Proteobacteria	1	d__Bacteria
	unclassified_Caudoviricetes	p__Actinobacteriota	1	d__Bacteria
	unclassified_Caudoviricetes	p__Actinobacteriota	1	d__Bacteria
	unclassified_Caudoviricetes	p__Nitrospirota	1	d__Bacteria
	unclassified_Caudoviricetes	p__Nitrospirota	1	d__Bacteria
	unclassified_Caudoviricetes	p__Nitrospirota	1	d__Bacteria
	unclassified_Caudoviricetes	p__Actinobacteriota	1	d__Bacteria
	unclassified_Caudoviricetes	p__Actinobacteriota	1	d__Bacteria
	unclassified_Caudoviricetes	p__Firmicutes	1	d__Bacteria
	unclassified_Caudoviricetes	p__Firmicutes	1	d__Bacteria
	unclassified_Caudoviricetes	p__Firmicutes	1	d__Bacteria
	unclassified_Caudoviricetes	p__Firmicutes	1	d__Bacteria
	unclassified_Caudoviricetes	p__Firmicutes	1	d__Bacteria
	unclassified_Caudoviricetes	p__Firmicutes	1	d__Bacteria
	unclassified_Caudoviricetes	p__Firmicutes	1	d__Bacteria
	unclassified_Caudoviricetes	p__Firmicutes	1	d__Bacteria
	unclassified_Caudoviricetes	p__Firmicutes	1	d__Bacteria
	unclassified_Caudoviricetes	p__Firmicutes	1	d__Bacteria
	unclassified_Caudoviricetes	p__Firmicutes	1	d__Bacteria
	unclassified_Caudoviricetes	p__Firmicutes	1	d__Bacteria
	unclassified_Caudoviricetes	p__Proteobacteria	1	d__Bacteria
	unclassified_Caudoviricetes	p__Proteobacteria	1	d__Bacteria
	Peduoviridae	p__Proteobacteria	1	d__Bacteria
	unclassified_Caudoviricetes	p__Proteobacteria	1	d__Bacteria
	unclassified_Caudoviricetes	p__Proteobacteria	1	d__Bacteria
	unclassified_Caudoviricetes	p__Proteobacteria	1	d__Bacteria
	unclassified_Caudoviricetes	p__Proteobacteria	1	d__Bacteria
	Peduoviridae	p__Proteobacteria	1	d__Bacteria
	unclassified_Caudoviricetes	p__Proteobacteria	1	d__Bacteria
	unclassified_Caudoviricetes	p__Proteobacteria	1	d__Bacteria
	unclassified_Caudoviricetes	p__Proteobacteria	1	d__Bacteria
	unclassified_Caudoviricetes	p__Proteobacteria	1	d__Bacteria
	unclassified_Caudoviricetes	p__Proteobacteria	1	d__Bacteria
	unclassified_Caudoviricetes	p__Proteobacteria	1	d__Bacteria
	unclassified_Caudoviricetes	p__Proteobacteria	1	d__Bacteria
	unclassified_Caudoviricetes	p__Proteobacteria	1	d__Bacteria
	unclassified_Caudoviricetes	p__Proteobacteria	1	d__Bacteria
	unclassified_Caudoviricetes	p__Proteobacteria	1	d__Bacteria
	unclassified_Caudoviricetes	p__Proteobacteria	1	d__Bacteria
	unclassified_Caudoviricetes	p__Proteobacteria	1	d__Bacteria
	unclassified_Caudoviricetes	p__Proteobacteria	1	d__Bacteria
	unclassified_Caudoviricetes	p__Proteobacteria	1	d__Bacteria
	unclassified_Caudoviricetes	p__Proteobacteria	1	d__Bacteria
	unclassified_Caudoviricetes	p__Proteobacteria	1	d__Bacteria
	unclassified_Caudoviricetes	p__Proteobacteria	1	d__Bacteria
	unclassified_Caudoviricetes	p__Proteobacteria	1	d__Bacteria
	unclassified_Caudoviricetes	p__Proteobacteria	1	d__Bacteria
	unclassified_Caudoviricetes	p__Proteobacteria	1	d__Bacteria
	unclassified_Caudoviricetes	p__Proteobacteria	1	d__Bacteria
	unclassified_Caudoviricetes	p__Proteobacteria	1	d__Bacteria
	unclassified_Caudoviricetes	p__Actinobacteriota	1	d__Bacteria
	Peduoviridae	p__Proteobacteria	1	d__Bacteria
[truncated: 1,930 more rows]

[truncated: 19 more sheets: Fig. 5b, Fig. 5c, Fig. 6a, Fig. 6b, Fig. 6c, Fig. 7a, Fig. 7b, Fig. 7c, Supplementary Fig. 1, Supplementary Fig. 2, Supplementary Fig. 3a, Supplementary Fig. 3b, Supplementary Fig. 3c, Supplementary Fig. 4, Supplementary Fig. 5a, Supplementary Fig. 5b, Supplementary Fig. 6, Supplementary Fig. 7a, Supplementary Fig. 7b]
